# Supplementary material for: CAPTURE of the Human U2 snRNA Genes Expands the Repertoire of Associated Factors
Source: Biomolecules. 2022 May 14;12(5):704. doi: 10.3390/biom12050704 (PMC9138887; doi:10.3390/biom12050704)
Supplement: Supplementary file 1 [file biomolecules-12-00704-s001.zip]

Archive with 4 entries (3 files):
- biomolecules-1642807-supplementary/
- biomolecules-1642807-supplementary/Table S1.xlsx
- biomolecules-1642807-supplementary/Table S2.xlsx
- biomolecules-1642807-supplementary/Table S3.xlsx
