# Supplementary material for: CAPTURE of the Human U2 snRNA Genes Expands the Repertoire of Associated Factors
Source: Biomolecules. 2022 May 14;12(5):704. doi: 10.3390/biom12050704 (PMC9138887; doi:10.3390/biom12050704)
Supplement: Supplementary file 1 [file biomolecules-12-00704-s001.zip › biomolecules-1642807-supplementary/Table S1.xlsx]

## Sheet: DSE
Protein IDs	Majority protein IDs	Protein names	Gene names	Fasta headers	Mol. weight [kDa]	Sequence length	Peptides dCas9_009	Peptides DSE_011	Sequence coverage dCas9_009 [%]	Sequence coverage DSE_011 [%]	Intensity	Intensity dCas9_009	Intensity DSE_011		DSE/dCas9	Only identified by site	Reverse	Potential contaminant	id	Peptide IDs	Peptide is razor	Mod. peptide IDs	Evidence IDs	MS/MS IDs	Best MS/MS	Oxidation (M) site IDs	Oxidation (M) site positions
P63267;P68133;P68032;P62736	P63267;P68133;P68032;P62736	Actin, gamma-enteric smooth muscle;Actin, alpha skeletal muscle;Actin, alpha cardiac muscle 1;Actin, aortic smooth muscle	ACTG2;ACTA1;ACTC1;ACTA2	sp|P63267|ACTH_HUMAN Actin, gamma-enteric smooth muscle OS=Homo sapiens GN=ACTG2 PE=1 SV=1;sp|P68133|ACTS_HUMAN Actin, alpha skeletal muscle OS=Homo sapiens GN=ACTA1 PE=1 SV=1;sp|P68032|ACTC_HUMAN Actin, alpha cardiac muscle 1 OS=Homo sapiens GN=ACTC1 PE=1	41.876	376	9	11	22.9	27.1	132260000	0	30295000		#DIV/0!				718	265;806;807;1213;1309;1310;1673;3018;3337;6181;6834;8492	False;False;False;False;False;False;False;False;False;False;False;True	280;853;854;1284;1285;1392;1393;1770;1771;3180;3181;3182;3513;6592;7283;9041	762;763;764;765;2386;2387;2388;2389;2390;2391;2392;2393;2394;2395;2396;2397;2398;3551;3552;3553;3554;3555;3556;3557;3558;3838;3839;3840;3841;3842;3843;3844;3845;3846;3847;3848;3849;4899;4900;4901;4902;4903;4904;4905;8790;8791;8792;8793;8794;8795;8796;8797;8798;8799;9704;9705;9706;9707;18284;20385;20386;20387;20388;20389;20390;20391;20392;20393;20394;20395;20396;20397;20398;20399;20400;25454;25455…	798;799;800;801;802;803;804;805;2583;2584;2585;2586;2587;2588;2589;2590;2591;2592;2593;2594;2595;2596;2597;2598;2599;3823;3824;3825;3826;3827;3828;3829;3830;3831;3832;3833;3834;3835;3836;4141;4142;4143;4144;4145;4146;4147;4148;4149;4150;4151;4152;5276;5277;5278;5279;5280;5281;5282;5283;5284;5285;5286;9632;9633;9634;9635;9636;9637;9638;9639;9640;9641;9642;10619;10620;10621;10622;10623;10624;10625;…	804;2583;2597;3823;4142;4151;5285;9635;10619;19860;22673;28073	449;451;454;455	45;48;191;326
P62314	P62314	Small nuclear ribonucleoprotein Sm D1	SNRPD1	sp|P62314|SMD1_HUMAN Small nuclear ribonucleoprotein Sm D1 OS=Homo sapiens GN=SNRPD1 PE=1 SV=1	13.281	119	0	2	0	10.9	82782000	0	20426000		#DIV/0!				709	1847;5753	True;True	1954;6147	5408;5409;5410;17061;17062;17063	5800;5801;5802;18541;18542;18543	5801;18543
P22087	P22087	rRNA 2-O-methyltransferase fibrillarin	FBL	sp|P22087|FBRL_HUMAN rRNA 2-O-methyltransferase fibrillarin OS=Homo sapiens GN=FBL PE=1 SV=2	33.784	321	0	5	0	19.3	68376000	0	18543000		#DIV/0!				361	1172;3757;4003;5676;8081	True;True;True;True;True	1239;3966;4221;6060;8604	3432;3433;3434;10962;10963;10964;11690;11691;11692;16814;16815;16816;24242;24243;24244	3702;3703;3704;11986;11987;11988;12762;12763;12764;12765;18270;18271;18272;26766;26767;26768	3702;11988;12763;18270;26768
P84103-2;P84103	P84103-2;P84103	Serine/arginine-rich splicing factor 3	SRSF3	sp|P84103-2|SRSF3_HUMAN Isoform 2 of Serine/arginine-rich splicing factor 3 OS=Homo sapiens GN=SRSF3;sp|P84103|SRSF3_HUMAN Serine/arginine-rich splicing factor 3 OS=Homo sapiens GN=SRSF3 PE=1 SV=1	14.203	124	1	3	16.9	24.2	49426000	0	15069000		#DIV/0!				772	227;5722;5723	True;True;True	239;6113;6114	648;649;16962;16963;16964;16965;16966;16967;16968	674;675;18439;18440;18441;18442;18443;18444;18445	675;18441;18445
Q9NTI5-2;Q9NTI5	Q9NTI5-2;Q9NTI5	Sister chromatid cohesion protein PDS5 homolog B	PDS5B	sp|Q9NTI5-2|PDS5B_HUMAN Isoform 2 of Sister chromatid cohesion protein PDS5 homolog B OS=Homo sapiens GN=PDS5B;sp|Q9NTI5|PDS5B_HUMAN Sister chromatid cohesion protein PDS5 homolog B OS=Homo sapiens GN=PDS5B PE=1 SV=1	158.28	1391	0	2	0	1.8	35830000	0	9124800		#DIV/0!				1332	1943;3083;3165;6781	True;True;True;True	2056;3250;3334;7229	5687;8982;8983;8984;9206;9207;9208;20232	6100;9835;9836;9837;10069;10070;10071;22502	6100;9836;10070;22502
P31942-3;P31942-2;P31942;P31942-4;P31942-6;P31942-5	P31942-3;P31942-2;P31942;P31942-4	Heterogeneous nuclear ribonucleoprotein H3	HNRNPH3	sp|P31942-3|HNRH3_HUMAN Isoform 3 of Heterogeneous nuclear ribonucleoprotein H3 OS=Homo sapiens GN=HNRNPH3;sp|P31942-2|HNRH3_HUMAN Isoform 2 of Heterogeneous nuclear ribonucleoprotein H3 OS=Homo sapiens GN=HNRNPH3;sp|P31942|HNRH3_HUMAN Heterogeneous nuclea	31.525	297	1	3	3	11.8	48874000	0	8113700		#DIV/0!				431	746;1077;1636;6747	True;True;True;True	790;1142;1143;1732;7194	2189;3175;3176;3177;3178;4804;4805;4806;4807;20017;20018;20019	2367;3424;3425;3426;3427;5164;5165;5166;5167;21983;21984;21985	2367;3425;5165;21985	286	241
O00273;O00273-2	O00273;O00273-2	DNA fragmentation factor subunit alpha	DFFA	sp|O00273|DFFA_HUMAN DNA fragmentation factor subunit alpha OS=Homo sapiens GN=DFFA PE=1 SV=1;sp|O00273-2|DFFA_HUMAN Isoform DFF35 of DNA fragmentation factor subunit alpha OS=Homo sapiens GN=DFFA	36.521	331	0	2	0	6.9	25929000	0	5657000		#DIV/0!				33	105;1856;2383;4898;4927	True;True;True;True;True	111;1963;2516;5169;5200	317;5434;5435;5436;6916;6917;14323;14406;14407	328;5826;5827;5828;7446;7447;15527;15610;15611	328;5828;7446;15527;15611
P05455	P05455	Lupus La protein	SSB	sp|P05455|LA_HUMAN Lupus La protein OS=Homo sapiens GN=SSB PE=1 SV=2	46.836	408	0	2	0	6.6	21727000	0	10293000		#DIV/0!				222	3114;3347	True;True	3282;3523	9068;9069;9735;9736	9921;9922;10654;10655	9922;10655
P15104	P15104	Glutamine synthetase	GLUL	sp|P15104|GLNA_HUMAN Glutamine synthetase OS=Homo sapiens GN=GLUL PE=1 SV=4	42.064	373	0	1	0	2.1	22049000	0	1542500		#DIV/0!				314	1130;5180;6218;7312	True;True;True;True	1197;5459;6630;7789	3321;15110;15111;15112;18480;18481;21845;21846	3583;16321;16322;16323;20366;20367;24238;24239	3583;16321;20367;24238
Q9NVI1;Q9NVI1-1;Q9NVI1-2;Q9NVI1-4	Q9NVI1;Q9NVI1-1;Q9NVI1-2	Fanconi anemia group I protein	FANCI	sp|Q9NVI1|FANCI_HUMAN Fanconi anemia group I protein OS=Homo sapiens GN=FANCI PE=1 SV=4;sp|Q9NVI1-1|FANCI_HUMAN Isoform 1 of Fanconi anemia group I protein OS=Homo sapiens GN=FANCI;sp|Q9NVI1-2|FANCI_HUMAN Isoform 2 of Fanconi anemia group I protein OS=Homo	149.32	1328	0	6	0	5.7	67769000	0	8837600		#DIV/0!				1346	446;937;1200;1209;1295;2268;2820;3224;3226;3504;4526;5938;7800;8319	True;True;True;True;True;True;True;True;True;True;True;True;True;True	472;992;1270;1280;1377;2395;2976;3397;3399;3692;4773;6340;8309;8856	1285;2768;2769;2770;3520;3521;3522;3542;3801;3802;3803;6597;8125;8126;9378;9379;9380;9384;10228;13247;17597;23379;24910;24911;24912	1357;2985;2986;2987;3792;3793;3794;3814;4102;4103;4104;7089;8749;8750;10254;10255;10256;10260;11164;14388;19127;25866;27448;27449;27450	1357;2986;3794;3814;4102;7089;8750;10255;10260;11164;14388;19127;25866;27449
Q9Y4A5-2;Q9Y4A5	Q9Y4A5-2;Q9Y4A5	Transformation/transcription domain-associated protein	TRRAP	sp|Q9Y4A5-2|TRRAP_HUMAN Isoform 2 of Transformation/transcription domain-associated protein OS=Homo sapiens GN=TRRAP;sp|Q9Y4A5|TRRAP_HUMAN Transformation/transcription domain-associated protein OS=Homo sapiens GN=TRRAP PE=1 SV=3	434.41	3830	0	4	0	1.3	37847000	0	7776400		#DIV/0!				1461	344;2008;2108;2139;3797;5148;6545;6879	True;True;True;True;True;True;True;True	361;2125;2228;2261;4006;5427;6980;7329	994;995;996;5867;5868;5869;6139;6140;6141;6229;11079;15022;19441;20511;20512;20513	1048;1049;1050;6292;6293;6294;6578;6579;6580;6671;12108;16232;21384;22795;22796;22797	1049;6293;6579;6671;12108;16232;21384;22796
Q9Y2L1;Q9Y2L1-2	Q9Y2L1;Q9Y2L1-2	Exosome complex exonuclease RRP44	DIS3	sp|Q9Y2L1|RRP44_HUMAN Exosome complex exonuclease RRP44 OS=Homo sapiens GN=DIS3 PE=1 SV=2;sp|Q9Y2L1-2|RRP44_HUMAN Isoform 2 of Exosome complex exonuclease RRP44 OS=Homo sapiens GN=DIS3	109	958	0	6	0	7.1	53444000	0	16023000		#DIV/0!				1439	701;1955;2455;3161;4026;5493;6411;6559	True;True;True;True;True;True;True;True	742;2068;2594;3330;4244;5867;6843;6994	2058;2059;5722;7130;7131;7132;9194;9195;9196;11745;11746;11747;16265;16266;16267;19058;19479;19480	2229;2230;6139;7671;7672;7673;10057;10058;10059;12821;12822;12823;17684;17685;17686;20968;21425;21426	2229;6139;7672;10058;12822;17684;20968;21425
P35637-2;P35637;Q92804-2;Q92804	P35637-2;P35637;Q92804-2;Q92804	RNA-binding protein FUS;TATA-binding protein-associated factor 2N	FUS;TAF15	sp|P35637-2|FUS_HUMAN Isoform Short of RNA-binding protein FUS OS=Homo sapiens GN=FUS;sp|P35637|FUS_HUMAN RNA-binding protein FUS OS=Homo sapiens GN=FUS PE=1 SV=1;sp|Q92804-2|RBP56_HUMAN Isoform Short of TATA-binding protein-associated factor 2N OS=Homo sa	53.354	525	0	2	0	3	29548000	0	7040700		#DIV/0!				463	2519;4524	True;True	2661;4771	7289;7290;7291;13243;13244;13245	7837;7838;7839;14384;14385;14386	7838;14385
Q8IWA0	Q8IWA0	WD repeat-containing protein 75	WDR75	sp|Q8IWA0|WDR75_HUMAN WD repeat-containing protein 75 OS=Homo sapiens GN=WDR75 PE=1 SV=1	94.498	830	0	2	0	3.9	24702000	0	5093900		#DIV/0!				1075	1688;5635;8027	True;True;True	1786;6014;8550	4944;16679;24084;24085;24086	5326;18119;26595;26596;26597	5326;18119;26597
Q9Y394-2;Q9Y394	Q9Y394-2;Q9Y394	Dehydrogenase/reductase SDR family member 7	DHRS7	sp|Q9Y394-2|DHRS7_HUMAN Isoform 2 of Dehydrogenase/reductase SDR family member 7 OS=Homo sapiens GN=DHRS7;sp|Q9Y394|DHRS7_HUMAN Dehydrogenase/reductase SDR family member 7 OS=Homo sapiens GN=DHRS7 PE=1 SV=1	32.267	289	0	2	0	6.6	18084000	0	8855800		#DIV/0!				1450	833;6412	True;True	880;6844	2469;2470;19059;19060	2674;2675;20969;20970	2675;20970
O15498;O15498-2	O15498;O15498-2	Synaptobrevin homolog YKT6	YKT6	sp|O15498|YKT6_HUMAN Synaptobrevin homolog YKT6 OS=Homo sapiens GN=YKT6 PE=1 SV=1;sp|O15498-2|YKT6_HUMAN Isoform 2 of Synaptobrevin homolog YKT6 OS=Homo sapiens GN=YKT6	22.417	198	1	2	4.5	15.7	18695000	0	3433500		#DIV/0!				80	3154;3369;7438;8020	True;True;True;True	3323;3546;7921;8543	9180;9790;22235;22236;24064;24065;24066;24067	10043;10709;24651;24652;26575;26576;26577;26578	10043;10709;24651;26575
P61964	P61964	WD repeat-containing protein 5	WDR5	sp|P61964|WDR5_HUMAN WD repeat-containing protein 5 OS=Homo sapiens GN=WDR5 PE=1 SV=1	36.588	334	0	2	0	7.5	23146000	0	4083000		#DIV/0!				687	645;737;1086;8406	True;True;True;True	685;781;1153;8947	1906;2166;2167;2168;3198;25184;25185;25186	2063;2344;2345;2346;3447;27780;27781;27782	2063;2346;3447;27782
Q14671-4;Q14671-2;Q14671;Q14671-3;Q8TB72-2;Q8TB72-4;Q8TB72-3;Q8TB72	Q14671-4;Q14671-2;Q14671;Q14671-3;Q8TB72-2;Q8TB72-4;Q8TB72-3;Q8TB72	Pumilio homolog 1;Pumilio homolog 2	PUM1;PUM2	sp|Q14671-4|PUM1_HUMAN Isoform 4 of Pumilio homolog 1 OS=Homo sapiens GN=PUM1;sp|Q14671-2|PUM1_HUMAN Isoform 2 of Pumilio homolog 1 OS=Homo sapiens GN=PUM1;sp|Q14671|PUM1_HUMAN Pumilio homolog 1 OS=Homo sapiens GN=PUM1 PE=1 SV=3;sp|Q14671-3|PUM1_HUMAN Isof	119.56	1127	0	2	0	2.2	12694000	0	4183700		#DIV/0!				896	1275;2137;2816;8413	True;True;True;True	1357;2259;2972;8954	3756;6224;8114;8115;25207;25208	4057;6666;8738;8739;27803;27804	4057;6666;8739;27803
O60749-2;O60749;Q13596-2;Q13596;Q13596-3	O60749-2;O60749	Sorting nexin-2	SNX2	sp|O60749-2|SNX2_HUMAN Isoform 2 of Sorting nexin-2 OS=Homo sapiens GN=SNX2;sp|O60749|SNX2_HUMAN Sorting nexin-2 OS=Homo sapiens GN=SNX2 PE=1 SV=2	46.097	402	1	1	3.5	2.7	12545000	0	1946700		#DIV/0!				121	523;841;5953	True;True;True	551;889;6356	1508;1509;1510;2497;2498;17639	1597;1598;1599;2702;2703;19173	1598;2702;19173
P11245	P11245	Arylamine N-acetyltransferase 2	NAT2	sp|P11245|ARY2_HUMAN Arylamine N-acetyltransferase 2 OS=Homo sapiens GN=NAT2 PE=1 SV=1	33.542	290	0	1	0	3.4	28051000	0	8267700		#DIV/0!				281	1560	TRUE	1653	4577;4578;4579;4580	4911;4912;4913;4914	4911
P51610-2;P51610;P51610-4;P51610-3	P51610-2;P51610;P51610-4	Host cell factor 1;HCF N-terminal chain 1;HCF N-terminal chain 2;HCF N-terminal chain 3;HCF N-terminal chain 4;HCF N-terminal chain 5;HCF N-terminal chain 6;HCF C-terminal chain 1;HCF C-terminal chain 2;HCF C-terminal chain 3;HCF C-terminal chain 4;HCF C-terminal chain 5;HCF C-terminal chain 6	HCFC1	sp|P51610-2|HCFC1_HUMAN Isoform 2 of Host cell factor 1 OS=Homo sapiens GN=HCFC1;sp|P51610|HCFC1_HUMAN Host cell factor 1 OS=Homo sapiens GN=HCFC1 PE=1 SV=2;sp|P51610-4|HCFC1_HUMAN Isoform 4 of Host cell factor 1 OS=Homo sapiens GN=HCFC1	201.85	1966	0	1	0	0.6	21910000	0	1121600		#DIV/0!				586	2462;3693;4359;6611;6633;7238	True;True;True;True;True;True	2602;3898;4594;7054;7077;7709	7151;10780;10781;12727;12728;12729;19638;19639;19693;19694;21619	7692;11798;11799;13844;13845;13846;21587;21588;21642;21643;23987	7692;11798;13845;21588;21643;23987
Q9H0A0;Q9H0A0-2	Q9H0A0;Q9H0A0-2	N-acetyltransferase 10	NAT10	sp|Q9H0A0|NAT10_HUMAN RNA cytidine acetyltransferase OS=Homo sapiens GN=NAT10 PE=1 SV=2;sp|Q9H0A0-2|NAT10_HUMAN Isoform 2 of RNA cytidine acetyltransferase OS=Homo sapiens GN=NAT10	115.73	1025	0	4	0	4.1	62186000	0	10042000		#DIV/0!				1273	267;336;514;679;1748;2190;3098;3473;4736;6083;6097;6506;7160	True;True;True;True;True;True;True;True;True;True;True;True;True	282;353;542;719;1848;2315;3265;3658;4991;6492;6506;6940;7626	770;771;772;976;1487;2002;5120;6373;6374;9032;10141;10142;13835;18023;18024;18025;18060;18061;19307;19308;21384	810;811;812;1030;1570;2171;5509;6819;6820;9885;11069;11070;15027;19580;19581;19582;19617;19618;21234;21235;23740	811;1030;1570;2171;5509;6820;9885;11069;15027;19581;19617;21234;23740	754	530
Q8NE71-2;Q8NE71	Q8NE71-2;Q8NE71	ATP-binding cassette sub-family F member 1	ABCF1	sp|Q8NE71-2|ABCF1_HUMAN Isoform 2 of ATP-binding cassette sub-family F member 1 OS=Homo sapiens GN=ABCF1;sp|Q8NE71|ABCF1_HUMAN ATP-binding cassette sub-family F member 1 OS=Homo sapiens GN=ABCF1 PE=1 SV=2	91.679	807	0	3	0	4.6	11826000	0	3827500		#DIV/0!				1101	3264;4896;8179	True;True;True	3438;5167;8706	9506;9507;14320;14321;24508;24509	10391;10392;15524;15525;27039;27040	10392;15524;27039
P62495-2;P62495	P62495-2;P62495	Eukaryotic peptide chain release factor subunit 1	ETF1	sp|P62495-2|ERF1_HUMAN Isoform 2 of Eukaryotic peptide chain release factor subunit 1 OS=Homo sapiens GN=ETF1;sp|P62495|ERF1_HUMAN Eukaryotic peptide chain release factor subunit 1 OS=Homo sapiens GN=ETF1 PE=1 SV=3	45.462	404	0	3	0	8.7	18459000	0	6187400		#DIV/0!				715	5050;6653;6947;8355;8562	True;True;True;True;True	5326;7098;7397;8892;9112	14739;19757;20722;25041;25042;25043;25644;25645;25646	15948;21706;23046;27630;27631;27632;28271;28272;28273	15948;21706;23046;27631;28273
A6NHQ2	A6NHQ2	rRNA/tRNA 2-O-methyltransferase fibrillarin-like protein 1	FBLL1	sp|A6NHQ2|FBLL1_HUMAN rRNA/tRNA 2-O-methyltransferase fibrillarin-like protein 1 OS=Homo sapiens GN=FBLL1 PE=3 SV=2	34.803	334	0	2	0	6.6	15105000	0	7132900		#DIV/0!				3	3757;7194	False;True	3966;7663	10962;10963;10964;21486;21487;21488	11986;11987;11988;23847;23848;23849	11988;23848
P23588;P23588-2	P23588;P23588-2	Eukaryotic translation initiation factor 4B	EIF4B	sp|P23588|IF4B_HUMAN Eukaryotic translation initiation factor 4B OS=Homo sapiens GN=EIF4B PE=1 SV=2;sp|P23588-2|IF4B_HUMAN Isoform 2 of Eukaryotic translation initiation factor 4B OS=Homo sapiens GN=EIF4B	69.15	611	0	1	0	2.6	13350000	0	2642500		#DIV/0!				375	83;2713	True;True	89;2865	246;247;248;7832	257;258;259;8443	259;8443
Q14807-2;Q14807	Q14807-2;Q14807	Kinesin-like protein KIF22	KIF22	sp|Q14807-2|KIF22_HUMAN Isoform 2 of Kinesin-like protein KIF22 OS=Homo sapiens GN=KIF22;sp|Q14807|KIF22_HUMAN Kinesin-like protein KIF22 OS=Homo sapiens GN=KIF22 PE=1 SV=5	66.306	597	0	1	0	1.5	15487000	0	4541100		#DIV/0!	+			906	5382	TRUE	5711	15769;15770;15771	17002;17003;17004	17003	659	428
P51858-2;P51858;P51858-3	P51858-2;P51858;P51858-3	Hepatoma-derived growth factor	HDGF	sp|P51858-2|HDGF_HUMAN Isoform 2 of Hepatoma-derived growth factor OS=Homo sapiens GN=HDGF;sp|P51858|HDGF_HUMAN Hepatoma-derived growth factor OS=Homo sapiens GN=HDGF PE=1 SV=1;sp|P51858-3|HDGF_HUMAN Isoform 3 of Hepatoma-derived growth factor OS=Homo sapi	25.537	233	0	2	0	20.2	15827000	0	6113000		#DIV/0!				592	2785;5774;6278	True;True;True	2940;6168;6696	8029;8030;8031;17126;18648;18649	8642;8643;8644;18610;20537;20538	8643;18610;20537
Q13126-7;Q13126-4;Q13126;Q13126-6;Q13126-5;Q13126-3;Q13126-2	Q13126-7;Q13126-4;Q13126;Q13126-6;Q13126-5;Q13126-3;Q13126-2	S-methyl-5-thioadenosine phosphorylase	MTAP	sp|Q13126-7|MTAP_HUMAN Isoform 7 of S-methyl-5-thioadenosine phosphorylase OS=Homo sapiens GN=MTAP;sp|Q13126-4|MTAP_HUMAN Isoform 4 of S-methyl-5-thioadenosine phosphorylase OS=Homo sapiens GN=MTAP;sp|Q13126|MTAP_HUMAN S-methyl-5-thioadenosine phosphory	26.278	239	0	1	0	7.5	12543000	0	1764200		#DIV/0!				837	3276;8554	True;True	3450;9104	9539;9540;9541;25624	10429;10430;10431;28251	10430;28251
Q9NZL9-3;Q9NZL9-4;Q9NZL9-2;Q9NZL9;Q9NZL9-5	Q9NZL9-3;Q9NZL9-4;Q9NZL9-2;Q9NZL9	Methionine adenosyltransferase 2 subunit beta	MAT2B	sp|Q9NZL9-3|MAT2B_HUMAN Isoform 3 of Methionine adenosyltransferase 2 subunit beta OS=Homo sapiens GN=MAT2B;sp|Q9NZL9-4|MAT2B_HUMAN Isoform 4 of Methionine adenosyltransferase 2 subunit beta OS=Homo sapiens GN=MAT2B;sp|Q9NZL9-2|MAT2B_HUMAN Isoform 2 of Met	28.954	259	0	2	0	9.7	17612000	0	3319300		#DIV/0!				1361	822;6213;7934	True;True;True	869;6624;8450	2438;2439;2440;18459;18460;23789;23790;23791	2643;2644;2645;20342;20343;26291;26292;26293	2644;20342;26291
Q9Y3A5	Q9Y3A5	Ribosome maturation protein SBDS	SBDS	sp|Q9Y3A5|SBDS_HUMAN Ribosome maturation protein SBDS OS=Homo sapiens GN=SBDS PE=1 SV=4	28.763	250	0	1	0	4	8983100	0	1255800		#DIV/0!				1451	1148;2199;2200;2541	True;True;True;True	1215;2324;2325;2686	3364;6402;6403;7345;7346;7347	3628;6849;6850;7893;7894;7895	3628;6849;6850;7894
Q93077;Q7L7L0;P04908;Q96QV6;P16104;Q71UI9-5;Q8IUE6	Q93077;Q7L7L0;P04908;Q96QV6;P16104	Histone H2A type 1-C;Histone H2A type 3;Histone H2A type 1-B/E;Histone H2A type 1-A;Histone H2AX	HIST1H2AC;HIST3H2A;HIST1H2AB;HIST1H2AA;H2AFX	sp|Q93077|H2A1C_HUMAN Histone H2A type 1-C OS=Homo sapiens GN=HIST1H2AC PE=1 SV=3;sp|Q7L7L0|H2A3_HUMAN Histone H2A type 3 OS=Homo sapiens GN=HIST3H2A PE=1 SV=3;sp|P04908|H2A1B_HUMAN Histone H2A type 1-B/E OS=Homo sapiens GN=HIST1H2AB PE=1 SV=2;sp|Q96QV6|H2	14.105	130	3	3	26.9	20.8	17156000	0	4015000		#DIV/0!				214	290;3002;5522;8128	False;False;True;False	305;3164;5897;8653	834;835;836;837;838;8675;8676;8677;8678;16346;16347;16348;24368;24369	877;878;879;880;881;882;883;884;885;886;887;888;889;890;891;892;9410;9411;9412;9413;9414;9415;9416;9417;9418;9419;9420;9421;9422;9423;9424;9425;9426;9427;9428;9429;9430;9431;9432;9433;9434;9435;9436;9437;9438;9439;9440;9441;9442;9443;9444;9445;9446;9447;9448;9449;9450;9451;9452;9453;9454;9455;9456;9457;17772;17773;17774;26895;26896	881;9417;17773;26895
P33991	P33991	DNA replication licensing factor MCM4	MCM4	sp|P33991|MCM4_HUMAN DNA replication licensing factor MCM4 OS=Homo sapiens GN=MCM4 PE=1 SV=5	96.557	863	0	1	0	1.7	26346000	0	3245300		#DIV/0!				442	2719;2814;2853;7273;7296	True;True;True;True;True	2871;2970;3009;7745;7772	7845;7846;8110;8220;21714;21795;21796;21797	8456;8457;8734;8845;24084;24188;24189;24190	8457;8734;8845;24084;24189
Q9Y3B4	Q9Y3B4	Splicing factor 3B subunit 6	SF3B6	sp|Q9Y3B4|SF3B6_HUMAN Splicing factor 3B subunit 6 OS=Homo sapiens GN=SF3B6 PE=1 SV=1	14.585	125	0	2	0	20.8	22109000	0	6783800		#DIV/0!				1452	3700;5479	True;True	3905;5851	10793;10794;10795;16147;16148;16149	11814;11815;11816;17384;17385;17386	11815;17385
P05388-2;P05388;Q8NHW5	P05388-2;P05388	60S acidic ribosomal protein P0	RPLP0	sp|P05388-2|RLA0_HUMAN Isoform 2 of 60S acidic ribosomal protein P0 OS=Homo sapiens GN=RPLP0;sp|P05388|RLA0_HUMAN 60S acidic ribosomal protein P0 OS=Homo sapiens GN=RPLP0 PE=1 SV=1	27.435	255	0	1	0	3.9	15056000	0	3720100		#DIV/0!				221	233;2762;3392	True;True;True	246;2916;3571	664;7964;9883;9884;9885	690;8575;10805;10806;10807	690;8575;10805
P55010	P55010	Eukaryotic translation initiation factor 5	EIF5	sp|P55010|IF5_HUMAN Eukaryotic translation initiation factor 5 OS=Homo sapiens GN=EIF5 PE=1 SV=2	49.222	431	0	2	0	4.4	9877200	0	3697700		#DIV/0!				624	499;2404;6819	True;True;True	527;2539;7268	1442;6977;20345	1524;7507;22618	1524;7507;22618
P35658-2;P35658-4;P35658;P35658-3;P35658-5	P35658-2;P35658-4;P35658;P35658-3;P35658-5	Nuclear pore complex protein Nup214	NUP214	sp|P35658-2|NU214_HUMAN Isoform 2 of Nuclear pore complex protein Nup214 OS=Homo sapiens GN=NUP214;sp|P35658-4|NU214_HUMAN Isoform 4 of Nuclear pore complex protein Nup214 OS=Homo sapiens GN=NUP214;sp|P35658|NU214_HUMAN Nuclear pore complex protein Nup214	212.57	2079	0	1	0	0.7	12205000	0	1330700		#DIV/0!				464	7225;7254;7300	True;True;True	7696;7725;7776	21575;21661;21662;21663;21804;21805	23943;24029;24030;24031;24197;24198	23943;24030;24197
O95347-2;O95347	O95347-2;O95347	Structural maintenance of chromosomes protein 2	SMC2	sp|O95347-2|SMC2_HUMAN Isoform 2 of Structural maintenance of chromosomes protein 2 OS=Homo sapiens GN=SMC2;sp|O95347|SMC2_HUMAN Structural maintenance of chromosomes protein 2 OS=Homo sapiens GN=SMC2 PE=1 SV=2	124.92	1099	0	6	0	5.6	22832000	0	8691100		#DIV/0!				176	450;496;1262;6444;6494;7045;7061	True;True;True;True;True;True;True	476;523;1344;6876;6928;7504;7521	1294;1430;3719;3720;19146;19147;19148;19281;19282;19283;21033;21034;21035;21084	1366;1512;4016;4017;21063;21064;21065;21208;21209;21210;23367;23368;23369;23431	1366;1512;4017;21063;21208;23369;23431
Q7L014	Q7L014	Probable ATP-dependent RNA helicase DDX46	DDX46	sp|Q7L014|DDX46_HUMAN Probable ATP-dependent RNA helicase DDX46 OS=Homo sapiens GN=DDX46 PE=1 SV=2	117.36	1031	0	3	0	3	25063000	0	5348400		#DIV/0!				1039	2616;3503;3766;4712;7032	True;True;True;True;True	2764;3691;3975;4965;7491	7548;7549;7550;10227;10991;10992;10993;13763;13764;13765;21000;21001	8130;8131;8132;11163;12016;12017;12018;14947;14948;14949;23331;23332	8132;11163;12018;14948;23332
Q9BTT0-3;Q9BTT0	Q9BTT0-3;Q9BTT0	Acidic leucine-rich nuclear phosphoprotein 32 family member E	ANP32E	sp|Q9BTT0-3|AN32E_HUMAN Isoform 3 of Acidic leucine-rich nuclear phosphoprotein 32 family member E OS=Homo sapiens GN=ANP32E;sp|Q9BTT0|AN32E_HUMAN Acidic leucine-rich nuclear phosphoprotein 32 family member E OS=Homo sapiens GN=ANP32E PE=1 SV=1	25.125	220	0	1	0	6.4	19414000	0	3649500		#DIV/0!				1243	1212;3415	True;True	1283;3594	3550;9961;9962;9963	3822;10885;10886;10887	3822;10885
P11172;P11172-4;P11172-2;P11172-3	P11172;P11172-4;P11172-2;P11172-3	Uridine 5-monophosphate synthase;Orotate phosphoribosyltransferase;Orotidine 5-phosphate decarboxylase	UMPS	sp|P11172|UMPS_HUMAN Uridine 5-monophosphate synthase OS=Homo sapiens GN=UMPS PE=1 SV=1;sp|P11172-4|UMPS_HUMAN Isoform 4 of Uridine 5-monophosphate synthase OS=Homo sapiens GN=UMPS;sp|P11172-2|UMPS_HUMAN Isoform 2 of Uridine 5-monophosphate synthase OS=	52.221	480	0	1	0	2.5	10418000	0	1902100		#DIV/0!				279	2832;6395	True;True	2988;6824	8153;19008;19009;19010	8777;20917;20918;20919	8777;20919
Q8TEQ6	Q8TEQ6	Gem-associated protein 5	GEMIN5	sp|Q8TEQ6|GEMI5_HUMAN Gem-associated protein 5 OS=Homo sapiens GN=GEMIN5 PE=1 SV=3	168.59	1508	0	1	0	1	10531000	0	2027600		#DIV/0!				1121	4990;7678	True;True	5264;8176	14567;22964;22965;22966	15774;25430;25431;25432	15774;25430
Q86U42-2;Q86U42;Q92843-2;A6NDY0-2;A6NDY0;A6NDY0-4	Q86U42-2;Q86U42;Q92843-2	Polyadenylate-binding protein 2	PABPN1	sp|Q86U42-2|PABP2_HUMAN Isoform 2 of Polyadenylate-binding protein 2 OS=Homo sapiens GN=PABPN1;sp|Q86U42|PABP2_HUMAN Polyadenylate-binding protein 2 OS=Homo sapiens GN=PABPN1 PE=1 SV=3;sp|Q92843-2|B2CL2_HUMAN Isoform 3 of Bcl-2-like protein 2 OS=Homo sapie	31.496	296	0	2	0	9.1	23116000	0	3028000		#DIV/0!				1061	0;6477;7268;8129	True;True;True;True	0;6911;7740;8654	0;1;19235;21702;21703;21704;24370;24371	0;1;21161;24070;24071;24072;26897;26898	1;21161;24072;26897
Q12972-2;Q12972	Q12972-2;Q12972	Nuclear inhibitor of protein phosphatase 1;Activator of RNA decay	PPP1R8	sp|Q12972-2|PP1R8_HUMAN Isoform Beta of Nuclear inhibitor of protein phosphatase 1 OS=Homo sapiens GN=PPP1R8;sp|Q12972|PP1R8_HUMAN Nuclear inhibitor of protein phosphatase 1 OS=Homo sapiens GN=PPP1R8 PE=1 SV=2	22.71	209	0	1	0	8.1	15815000	0	4304300		#DIV/0!				830	3692	TRUE	3897	10777;10778;10779	11795;11796;11797	11796
Q9UL25	Q9UL25	Ras-related protein Rab-21	RAB21	sp|Q9UL25|RAB21_HUMAN Ras-related protein Rab-21 OS=Homo sapiens GN=RAB21 PE=1 SV=3	24.347	225	0	2	0	14.2	8766500	0	3487400		#DIV/0!				1408	16;3038	True;True	17;3204	43;44;8853;8854	47;48;9702;9703	48;9702
P78346;P78346-2	P78346;P78346-2	Ribonuclease P protein subunit p30	RPP30	sp|P78346|RPP30_HUMAN Ribonuclease P protein subunit p30 OS=Homo sapiens GN=RPP30 PE=1 SV=1;sp|P78346-2|RPP30_HUMAN Isoform 2 of Ribonuclease P protein subunit p30 OS=Homo sapiens GN=RPP30	29.321	268	0	1	0	3.7	8627300	0	1393700		#DIV/0!				760	5253;5814	True;True	5535;6210	15328;15329;15330;17245	16553;16554;16555;18743	16555;18743
P46063	P46063	ATP-dependent DNA helicase Q1	RECQL	sp|P46063|RECQ1_HUMAN ATP-dependent DNA helicase Q1 OS=Homo sapiens GN=RECQL PE=1 SV=3	73.457	649	0	3	0	5.9	24102000	0	6228900		#DIV/0!				517	1977;5616;6003;7443	True;True;True;True	2093;5994;6409;7926	5783;5784;5785;16621;17767;17768;22252;22253;22254	6207;6208;6209;18055;19305;19306;24668;24669;24670	6208;18055;19305;24670
Q15020-4;Q15020;Q15020-2;Q15020-3	Q15020-4;Q15020;Q15020-2	Squamous cell carcinoma antigen recognized by T-cells 3	SART3	sp|Q15020-4|SART3_HUMAN Isoform 4 of Squamous cell carcinoma antigen recognized by T-cells 3 OS=Homo sapiens GN=SART3;sp|Q15020|SART3_HUMAN Squamous cell carcinoma antigen recognized by T-cells 3 OS=Homo sapiens GN=SART3 PE=1 SV=1;sp|Q15020-2|SART3_HUMAN I	105.58	927	0	2	0	2.4	22972000	0	3770800		#DIV/0!				916	722;1403;3609;6228	True;True;True;True	764;1489;3812;6640	2107;4120;4121;4122;10548;10549;10550;18504;18505	2279;4439;4440;4441;11529;11530;11531;20392;20393	2279;4440;11530;20392
P78406	P78406	mRNA export factor	RAE1	sp|P78406|RAE1L_HUMAN mRNA export factor OS=Homo sapiens GN=RAE1 PE=1 SV=1	40.968	368	0	1	0	4.1	8624800	0	1085700		#DIV/0!				763	2704;5473;6050	True;True;True	2856;5844;6459	7815;16134;16135;17923	8426;17371;17372;19479	8426;17371;19479
Q96I24;Q96I24-2	Q96I24;Q96I24-2	Far upstream element-binding protein 3	FUBP3	sp|Q96I24|FUBP3_HUMAN Far upstream element-binding protein 3 OS=Homo sapiens GN=FUBP3 PE=1 SV=2;sp|Q96I24-2|FUBP3_HUMAN Isoform 2 of Far upstream element-binding protein 3 OS=Homo sapiens GN=FUBP3	61.64	572	0	2	0	2.8	13355000	0	1541500		#DIV/0!				1191	73;3149;3608;3615;4607;5348;7356	True;True;True;False;True;True;True	78;3318;3811;3818;4857;5660;7833	225;9166;10547;10565;10566;10567;13470;13471;15642;21968	236;10028;11528;11546;11547;11548;14629;14630;16869;24361	236;10028;11528;11548;14629;16869;24361	736	304
Q8N163-2;Q8N163	Q8N163-2;Q8N163	Cell cycle and apoptosis regulator protein 2	CCAR2	sp|Q8N163-2|CCAR2_HUMAN Isoform 2 of Cell cycle and apoptosis regulator protein 2 OS=Homo sapiens GN=CCAR2;sp|Q8N163|CCAR2_HUMAN Cell cycle and apoptosis regulator protein 2 OS=Homo sapiens GN=CCAR2 PE=1 SV=2	103.14	923	0	5	0	5.9	22316000	0	6435900		#DIV/0!				1084	2333;3482;5105;6616;8051;8232	True;True;True;True;True;True	2463;3668;5383;7059;8574;8765	6765;10170;14893;14894;19648;19649;19650;24157;24158;24159;24662;24663;24664	7273;11104;16102;16103;21597;21598;21599;26672;26673;26674;27194;27195;27196	7273;11104;16103;21598;26673;27195
P52701-3;P52701;P52701-4;P52701-2	P52701-3;P52701;P52701-4;P52701-2	DNA mismatch repair protein Msh6	MSH6	sp|P52701-3|MSH6_HUMAN Isoform 3 of DNA mismatch repair protein Msh6 OS=Homo sapiens GN=MSH6;sp|P52701|MSH6_HUMAN DNA mismatch repair protein Msh6 OS=Homo sapiens GN=MSH6 PE=1 SV=2;sp|P52701-4|MSH6_HUMAN Isoform 4 of DNA mismatch repair protein Msh6 OS=Hom	137.96	1230	0	5	0	4.4	40515000	0	11752000		#DIV/0!				602	11;1824;1963;2304;4081;6782;7135;7543;8508	True;True;True;True;True;True;True;True;True	12;1930;2076;2433;4301;7230;7597;8031;9058	33;5340;5741;6686;11899;11900;11901;20233;21307;21308;22572;25506;25507	37;5732;6158;7178;12981;12982;12983;22503;23663;23664;25005;28131;28132	37;5732;6158;7178;12981;22503;23664;25005;28131
P27816-4;P27816-2;P27816-6;P27816;P27816-5	P27816-4;P27816-2;P27816-6;P27816;P27816-5	Microtubule-associated protein 4	MAP4	sp|P27816-4|MAP4_HUMAN Isoform 4 of Microtubule-associated protein 4 OS=Homo sapiens GN=MAP4;sp|P27816-2|MAP4_HUMAN Isoform 2 of Microtubule-associated protein 4 OS=Homo sapiens GN=MAP4;sp|P27816-6|MAP4_HUMAN Isoform 6 of Microtubule-associated protein 4 O	91.153	872	0	1	0	1.9	8735100	0	2268100		#DIV/0!				401	3036;4109;7314;7316	True;True;True;True	3202;4330;7791;7793	8849;11997;11998;21848;21853	9698;13081;13082;24241;24246	9698;13082;24241;24246
P51532-5;P51532-2;P51532-3;P51532-4;P51532;P51531-2;P51531	P51532-5;P51532-2;P51532-3;P51532-4;P51532;P51531-2;P51531	Transcription activator BRG1;Probable global transcription activator SNF2L2	SMARCA4;SMARCA2	sp|P51532-5|SMCA4_HUMAN Isoform 5 of Transcription activator BRG1 OS=Homo sapiens GN=SMARCA4;sp|P51532-2|SMCA4_HUMAN Isoform 2 of Transcription activator BRG1 OS=Homo sapiens GN=SMARCA4;sp|P51532-3|SMCA4_HUMAN Isoform 3 of Transcription activator BRG1 OS=H	181.26	1613	0	2	0	1.3	20740000	0	4125800		#DIV/0!				582	335;2718;3294;5111	True;True;True;True	352;2870;3470;5389	975;7844;9596;9597;14910;14911;14912	1029;8455;10487;10488;16119;16120;16121	1029;8455;10488;16120
Q8TDN6	Q8TDN6	Ribosome biogenesis protein BRX1 homolog	BRIX1	sp|Q8TDN6|BRX1_HUMAN Ribosome biogenesis protein BRX1 homolog OS=Homo sapiens GN=BRIX1 PE=1 SV=2	41.401	353	0	1	0	3.7	18937000	0	5203700		#DIV/0!				1119	2277;3474	True;True	2404;3659	6614;6615;6616;10143	7106;7107;7108;11071	7106;11071
Q68E01-2;Q68E01	Q68E01-2;Q68E01	Integrator complex subunit 3	INTS3	sp|Q68E01-2|INT3_HUMAN Isoform 2 of Integrator complex subunit 3 OS=Homo sapiens GN=INTS3;sp|Q68E01|INT3_HUMAN Integrator complex subunit 3 OS=Homo sapiens GN=INTS3 PE=1 SV=1	118.01	1042	0	2	0	2.9	18918000	0	3341900		#DIV/0!				1009	2428;2668;4646	True;True;True	2566;2819;4897	7059;7060;7061;7715;7716;7717;13575	7600;7601;7602;8320;8321;8322;14752	7601;8321;14752
Q13428-2;Q13428-8;Q13428;Q13428-3;Q13428-4;Q13428-6;Q13428-7;Q13428-5	Q13428-2;Q13428-8;Q13428;Q13428-3;Q13428-4;Q13428-6;Q13428-7	Treacle protein	TCOF1	sp|Q13428-2|TCOF_HUMAN Isoform 2 of Treacle protein OS=Homo sapiens GN=TCOF1;sp|Q13428-8|TCOF_HUMAN Isoform 8 of Treacle protein OS=Homo sapiens GN=TCOF1;sp|Q13428|TCOF_HUMAN Treacle protein OS=Homo sapiens GN=TCOF1 PE=1 SV=3;sp|Q13428-3|TCOF_HUMAN Isoform	144.31	1411	0	2	0	1.4	13181000	0	4164100		#DIV/0!				854	302;675;7908	True;True;True	318;715;8424	872;1991;1992;1993;23718;23719;23720	926;2160;2161;2162;26219;26220;26221	926;2160;26219
Q14980-4;Q14980-3;Q14980-2;Q14980;Q14980-5	Q14980-4;Q14980-3;Q14980-2;Q14980	Nuclear mitotic apparatus protein 1	NUMA1	sp|Q14980-4|NUMA1_HUMAN Isoform Numa-s of Nuclear mitotic apparatus protein 1 OS=Homo sapiens GN=NUMA1;sp|Q14980-3|NUMA1_HUMAN Isoform Numa-m of Nuclear mitotic apparatus protein 1 OS=Homo sapiens GN=NUMA1;sp|Q14980-2|NUMA1_HUMAN Isoform 2 of Nuclear mitot	200.09	1763	0	1	0	0.6	17687000	0	1661500		#DIV/0!				909	24;629;1537;4159;7803	True;True;True;True;True	26;668;1629;4385;8312	75;1864;4523;4524;12162;12163;12164;23386	82;2015;4857;4858;13256;13257;13258;25873	82;2015;4857;13256;25873
Q86W42-2;Q86W42;Q86W42-3	Q86W42-2;Q86W42;Q86W42-3	THO complex subunit 6 homolog	THOC6	sp|Q86W42-2|THOC6_HUMAN Isoform 2 of THO complex subunit 6 homolog OS=Homo sapiens GN=THOC6;sp|Q86W42|THOC6_HUMAN THO complex subunit 6 homolog OS=Homo sapiens GN=THOC6 PE=1 SV=1;sp|Q86W42-3|THOC6_HUMAN Isoform 3 of THO complex subunit 6 homolog OS=Homo sa	34.848	317	0	1	0	3.2	8327800	0	1303000		#DIV/0!				1067	2998;7546;7903	True;True;True	3160;8035;8419	8666;8667;22586;23703;23704;23705	9401;9402;25019;26204;26205;26206	9401;25019;26206
Q0VDF9	Q0VDF9	Heat shock 70 kDa protein 14	HSPA14	sp|Q0VDF9|HSP7E_HUMAN Heat shock 70 kDa protein 14 OS=Homo sapiens GN=HSPA14 PE=1 SV=1	54.794	509	0	2	0	7.1	7810400	0	3262800		#DIV/0!				818	2378;4455	True;True	2510;4698	6899;6900;13053;13054	7429;7430;14194;14195	7430;14194
Q9H3U1-2;Q9H3U1;Q9H3U1-3	Q9H3U1-2;Q9H3U1	Protein unc-45 homolog A	UNC45A	sp|Q9H3U1-2|UN45A_HUMAN Isoform 2 of Protein unc-45 homolog A OS=Homo sapiens GN=UNC45A;sp|Q9H3U1|UN45A_HUMAN Protein unc-45 homolog A OS=Homo sapiens GN=UNC45A PE=1 SV=1	101.67	929	0	3	0	4.4	7992000	0	3724300		#DIV/0!				1287	475;707;4720	True;True;True	501;749;4973	1372;1373;2078;13783;13784;13785	1449;1450;2250;14967;14968;14969	1449;2250;14969
O14654	O14654	Insulin receptor substrate 4	IRS4	sp|O14654|IRS4_HUMAN Insulin receptor substrate 4 OS=Homo sapiens GN=IRS4 PE=1 SV=1	133.77	1257	0	2	0	1.4	13526000	0	3597700		#DIV/0!				50	2411;4239;4670	True;True;True	2547;4467;4922	7001;12390;12391;12392;13651;13652	7533;13491;13492;13493;14831;14832	7533;13493;14832
P61224-2;P61224-4;P61224-3;P62834;P61224	P61224-2;P61224-4;P61224-3;P62834;P61224	Ras-related protein Rap-1b;Ras-related protein Rap-1A	RAP1B;RAP1A	sp|P61224-2|RAP1B_HUMAN Isoform 2 of Ras-related protein Rap-1b OS=Homo sapiens GN=RAP1B;sp|P61224-4|RAP1B_HUMAN Isoform 4 of Ras-related protein Rap-1b OS=Homo sapiens GN=RAP1B;sp|P61224-3|RAP1B_HUMAN Isoform 3 of Ras-related protein Rap-1b OS=Homo sapien	15.356	137	0	1	0	8	6729300	0	2565300		#DIV/0!				673	5233	TRUE	5515	15272;15273	16493;16494	16493
P04792	P04792	Heat shock protein beta-1	HSPB1	sp|P04792|HSPB1_HUMAN Heat shock protein beta-1 OS=Homo sapiens GN=HSPB1 PE=1 SV=2	22.782	205	0	1	0	4.9	9279600	0	985840		#DIV/0!				210	639;8083	True;True	678;8606	1892;1893;1894;24249;24250	2049;2050;2051;26773;26774	2051;26774
Q86V81	Q86V81	THO complex subunit 4	ALYREF	sp|Q86V81|THOC4_HUMAN THO complex subunit 4 OS=Homo sapiens GN=ALYREF PE=1 SV=3	26.888	257	0	1	0	4.3	13452000	0	3770400		#DIV/0!				1064	6511	TRUE	6945	19322;19323;19324	21253;21254;21255	21254
P63165	P63165	Small ubiquitin-related modifier 1	SUMO1	sp|P63165|SUMO1_HUMAN Small ubiquitin-related modifier 1 OS=Homo sapiens GN=SUMO1 PE=1 SV=1	11.557	101	1	2	11.9	27.7	15946000	0	2775300		#DIV/0!				744	6297;7720	True;True	6715;8220	18693;18694;23106;23107;23108;23109	20585;20586;25583;25584;25585;25586	20585;25585
P62899-3;P62899;P62899-2	P62899-3;P62899;P62899-2	60S ribosomal protein L31	RPL31	sp|P62899-3|RL31_HUMAN Isoform 3 of 60S ribosomal protein L31 OS=Homo sapiens GN=RPL31;sp|P62899|RL31_HUMAN 60S ribosomal protein L31 OS=Homo sapiens GN=RPL31 PE=1 SV=1;sp|P62899-2|RL31_HUMAN Isoform 2 of 60S ribosomal protein L31 OS=Homo sapiens GN=RPL31	13.995	121	0	1	0	6.6	6878900	0	3009300		#DIV/0!				732	1811	TRUE	1916	5303;5304	5695;5696	5695	498	57
O75691	O75691	Small subunit processome component 20 homolog	UTP20	sp|O75691|UTP20_HUMAN Small subunit processome component 20 homolog OS=Homo sapiens GN=UTP20 PE=1 SV=3	318.38	2785	0	3	0	1.1	19816000	0	4019800		#DIV/0!				152	1788;2204;3489;4121;4394;7190	True;True;True;True;True;True	1889;2329;3677;4344;4633;7659	5227;5228;6414;10184;12050;12051;12052;12849;21477;21478;21479	5616;5617;6861;11118;13142;13143;13144;13974;23838;23839;23840	5616;6861;11118;13143;13974;23839	75	664
Q9ULK4-4;Q9ULK4-5;Q9ULK4-3;Q9ULK4;Q9ULK4-2	Q9ULK4-4;Q9ULK4-5;Q9ULK4-3;Q9ULK4;Q9ULK4-2	Mediator of RNA polymerase II transcription subunit 23	MED23	sp|Q9ULK4-4|MED23_HUMAN Isoform 4 of Mediator of RNA polymerase II transcription subunit 23 OS=Homo sapiens GN=MED23;sp|Q9ULK4-5|MED23_HUMAN Isoform 5 of Mediator of RNA polymerase II transcription subunit 23 OS=Homo sapiens GN=MED23;sp|Q9ULK4-3|MED23_HUMA	155.55	1359	0	1	0	1.2	10475000	0	1436900		#DIV/0!				1411	474;2233;4492;7364	True;True;True;True	500;2358;4736;7841	1371;6497;6498;13135;21988	1448;6989;6990;14276;24381	1448;6989;14276;24381
Q9BSJ2;Q9BSJ2-4;Q9BSJ2-3	Q9BSJ2;Q9BSJ2-4;Q9BSJ2-3	Gamma-tubulin complex component 2	TUBGCP2	sp|Q9BSJ2|GCP2_HUMAN Gamma-tubulin complex component 2 OS=Homo sapiens GN=TUBGCP2 PE=1 SV=2;sp|Q9BSJ2-4|GCP2_HUMAN Isoform 3 of Gamma-tubulin complex component 2 OS=Homo sapiens GN=TUBGCP2;sp|Q9BSJ2-3|GCP2_HUMAN Isoform 2 of Gamma-tubulin complex component	102.53	902	0	1	0	0.9	5875300	0	1079000		#DIV/0!				1239	896;5067	True;True	948;5344	2658;2659;2660;14786	2873;2874;2875;15995	2873;15995
Q04323;Q04323-2	Q04323;Q04323-2	UBX domain-containing protein 1	UBXN1	sp|Q04323|UBXN1_HUMAN UBX domain-containing protein 1 OS=Homo sapiens GN=UBXN1 PE=1 SV=2;sp|Q04323-2|UBXN1_HUMAN Isoform 2 of UBX domain-containing protein 1 OS=Homo sapiens GN=UBXN1	33.325	297	0	1	0	4	7153300	0	1746000		#DIV/0!				792	4822	TRUE	5092	14115;14116;14117	15310;15311;15312	15311
Q6DKJ4	Q6DKJ4	Nucleoredoxin	NXN	sp|Q6DKJ4|NXN_HUMAN Nucleoredoxin OS=Homo sapiens GN=NXN PE=1 SV=2	48.392	435	0	1	0	5.5	7362300	0	1354100		#DIV/0!				1012	4956;5220	True;True	5230;5501	14482;14483;14484;15237	15687;15688;15689;16457	15689;16457
P35611-2;P35611-6;P35611;P35611-3;P35611-5;P35611-4	P35611-2;P35611-6;P35611;P35611-3;P35611-5;P35611-4	Alpha-adducin	ADD1	sp|P35611-2|ADDA_HUMAN Isoform 2 of Alpha-adducin OS=Homo sapiens GN=ADD1;sp|P35611-6|ADDA_HUMAN Isoform 6 of Alpha-adducin OS=Homo sapiens GN=ADD1;sp|P35611|ADDA_HUMAN Alpha-adducin OS=Homo sapiens GN=ADD1 PE=1 SV=2;sp|P35611-3|ADDA_HUMAN Isoform 3 of Alp	69.984	631	0	1	0	2.9	11983000	0	959540		#DIV/0!				462	3545;6566;7095	True;True;True	3747;7001;7557	10366;19502;19503;21197;21198;21199	11312;21448;21449;23550;23551;23552	11312;21448;23551
Q9Y5K5-2;Q9Y5K5-4;Q9Y5K5-3;Q9Y5K5	Q9Y5K5-2;Q9Y5K5-4;Q9Y5K5-3;Q9Y5K5	Ubiquitin carboxyl-terminal hydrolase isozyme L5	UCHL5	sp|Q9Y5K5-2|UCHL5_HUMAN Isoform 2 of Ubiquitin carboxyl-terminal hydrolase isozyme L5 OS=Homo sapiens GN=UCHL5;sp|Q9Y5K5-4|UCHL5_HUMAN Isoform 4 of Ubiquitin carboxyl-terminal hydrolase isozyme L5 OS=Homo sapiens GN=UCHL5;sp|Q9Y5K5-3|UCHL5_HUMAN Isoform 3	36.079	316	0	2	0	7	10575000	0	3358100		#DIV/0!				1470	4186;7092	True;True	4412;7554	12244;12245;21192;21193;21194	13343;13344;23545;23546;23547	13343;23545
Q96PK6;Q96PK6-2;Q96PK6-3;Q96PK6-4	Q96PK6	RNA-binding protein 14	RBM14	sp|Q96PK6|RBM14_HUMAN RNA-binding protein 14 OS=Homo sapiens GN=RBM14 PE=1 SV=2	69.491	669	0	1	0	3.6	30203000	0	3990900		#DIV/0!				1201	721;3241;3558;4984;7245	True;True;True;True;True	763;3414;3761;5258;7716	2106;9434;10417;14552;21633;21634;21635	2278;10314;11371;15758;24001;24002;24003	2278;10314;11371;15758;24002
P30876	P30876	DNA-directed RNA polymerase II subunit RPB2	POLR2B	sp|P30876|RPB2_HUMAN DNA-directed RNA polymerase II subunit RPB2 OS=Homo sapiens GN=POLR2B PE=1 SV=1	133.9	1174	0	2	0	1.6	21499000	0	2295900		#DIV/0!				423	3761;3767;4622;5076;7386;8064	True;True;True;True;True;True	3970;3976;4873;5353;7866;8587	10975;10994;13511;13512;13513;14813;14814;14815;22092;24191	11999;12019;14673;14674;14675;16022;16023;16024;24502;26708	11999;12019;14673;16023;24502;26708
P35659;P35659-2	P35659;P35659-2	Protein DEK	DEK	sp|P35659|DEK_HUMAN Protein DEK OS=Homo sapiens GN=DEK PE=1 SV=1;sp|P35659-2|DEK_HUMAN Isoform 2 of Protein DEK OS=Homo sapiens GN=DEK	42.674	375	0	4	0	11.2	33621000	0	17201000		#DIV/0!				465	1844;4731;5096;6414;6432	True;True;True;True;True	1951;4984;5373;5374;6846;6864	5403;13817;13818;13819;14866;14867;14868;14869;19065;19118;19119	5795;15009;15010;15011;16075;16076;16077;16078;20975;21035;21036	5795;15009;16076;20975;21036	309	68
P52597	P52597	Heterogeneous nuclear ribonucleoprotein F;Heterogeneous nuclear ribonucleoprotein F, N-terminally processed	HNRNPF	sp|P52597|HNRPF_HUMAN Heterogeneous nuclear ribonucleoprotein F OS=Homo sapiens GN=HNRNPF PE=1 SV=3	45.671	415	1	2	2.4	6.3	14687000	0	2957600		#DIV/0!				601	6095;6948;7698	True;True;False	6504;7398;8197	18053;18054;18055;20723;23021;23022;23023;23024;23025;23026	19610;19611;19612;23047;25487;25488;25489;25490;25491;25492;25493;25494;25495;25496;25497	19611;23047;25493
Q6IA86-2;Q6IA86-3;Q6IA86-5;Q6IA86;Q6IA86-6;Q6IA86-4;Q6IA86-7	Q6IA86-2;Q6IA86-3;Q6IA86-5;Q6IA86;Q6IA86-6;Q6IA86-4;Q6IA86-7	Elongator complex protein 2	ELP2	sp|Q6IA86-2|ELP2_HUMAN Isoform 2 of Elongator complex protein 2 OS=Homo sapiens GN=ELP2;sp|Q6IA86-3|ELP2_HUMAN Isoform 3 of Elongator complex protein 2 OS=Homo sapiens GN=ELP2;sp|Q6IA86-5|ELP2_HUMAN Isoform 5 of Elongator complex protein 2 OS=Homo sapiens	84.887	756	0	2	0	3	4988600	0	1908100		#DIV/0!				1014	2315;3318;3959;6777	True;True;True;True	2444;3494;4176;7225	6722;6723;9656;11558;20218;20219	7230;7231;10567;12626;22486;22487	7231;10567;12626;22487
Q9H2M9	Q9H2M9	Rab3 GTPase-activating protein non-catalytic subunit	RAB3GAP2	sp|Q9H2M9|RBGPR_HUMAN Rab3 GTPase-activating protein non-catalytic subunit OS=Homo sapiens GN=RAB3GAP2 PE=1 SV=1	155.98	1393	0	3	0	2.5	8630400	0	4268200		#DIV/0!				1283	7585;8095;8221	True;True;True	8077;8620;8754	22676;22677;24283;24284;24285;24641	25110;25111;26807;26808;26809;27173	25111;26808;27173
O00629	O00629	Importin subunit alpha-3	KPNA4	sp|O00629|IMA3_HUMAN Importin subunit alpha-3 OS=Homo sapiens GN=KPNA4 PE=1 SV=1	57.886	521	1	1	1.3	5.6	7553200	0	4701600		#DIV/0!				44	8042;8050	True;False	8565;8573	24128;24129;24155;24156	26639;26640;26670;26671	26639;26671
Q8TED0-3;Q8TED0;Q8TED0-2	Q8TED0-3;Q8TED0;Q8TED0-2	U3 small nucleolar RNA-associated protein 15 homolog	UTP15	sp|Q8TED0-3|UTP15_HUMAN Isoform 3 of U3 small nucleolar RNA-associated protein 15 homolog OS=Homo sapiens GN=UTP15;sp|Q8TED0|UTP15_HUMAN U3 small nucleolar RNA-associated protein 15 homolog OS=Homo sapiens GN=UTP15 PE=1 SV=3;sp|Q8TED0-2|UTP15_HUMAN Isoform	56.355	499	0	2	0	5.2	12670000	0	2639400		#DIV/0!				1120	2899;4685;4711;4801;7793	True;True;True;True;True	3057;4937;4964;5071;8302	8354;13696;13762;14047;14048;14049;23358	8981;14877;14946;15239;15240;15241;25845	8981;14877;14946;15239;25845
P33316-2;P33316	P33316-2;P33316	Deoxyuridine 5-triphosphate nucleotidohydrolase, mitochondrial	DUT	sp|P33316-2|DUT_HUMAN Isoform 2 of Deoxyuridine 5-triphosphate nucleotidohydrolase, mitochondrial OS=Homo sapiens GN=DUT;sp|P33316|DUT_HUMAN Deoxyuridine 5-triphosphate nucleotidohydrolase, mitochondrial OS=Homo sapiens GN=DUT PE=1 SV=4	17.748	164	0	2	0	11	4907500	0	2092000		#DIV/0!				441	3088;4979	True;True	3255;5253	8997;8998;14541;14542	9850;9851;15747;15748	9851;15748
P26583	P26583	High mobility group protein B2	HMGB2	sp|P26583|HMGB2_HUMAN High mobility group protein B2 OS=Homo sapiens GN=HMGB2 PE=1 SV=2	24.033	209	1	2	5.7	12	8488200	0	3103300		#DIV/0!				390	5442;6320	False;True	5802;5803;6739	16025;16026;16027;16028;16029;16030;16031;18760;18761;18762	17259;17260;17261;17262;17263;17264;17265;20655;20656;20657	17262;20656	0	13
Q99575	Q99575	Ribonucleases P/MRP protein subunit POP1	POP1	sp|Q99575|POP1_HUMAN Ribonucleases P/MRP protein subunit POP1 OS=Homo sapiens GN=POP1 PE=1 SV=2	114.71	1024	0	2	0	3.1	15280000	0	3777700		#DIV/0!				1217	2737;4452;6330	True;True;True	2889;4695;6750	7891;13049;18789;18790;18791	8502;14190;20684;20685;20686	8502;14190;20686
P18074-2;P18074	P18074-2;P18074	TFIIH basal transcription factor complex helicase XPD subunit	ERCC2	sp|P18074-2|ERCC2_HUMAN Isoform 2 of TFIIH basal transcription factor complex helicase XPD subunit OS=Homo sapiens GN=ERCC2;sp|P18074|ERCC2_HUMAN TFIIH basal transcription factor complex helicase XPD subunit OS=Homo sapiens GN=ERCC2 PE=1 SV=1	46.274	405	0	1	0	6.2	5097500	0	2434500		#DIV/0!				338	1924	TRUE	2037	5640;5641	6053;6054	6053
P35080-2;P35080	P35080-2;P35080	Profilin-2	PFN2	sp|P35080-2|PROF2_HUMAN Isoform IIb of Profilin-2 OS=Homo sapiens GN=PFN2;sp|P35080|PROF2_HUMAN Profilin-2 OS=Homo sapiens GN=PFN2 PE=1 SV=3	15.088	140	0	1	0	10	7818600	0	1734700		#DIV/0!				449	6657	TRUE	7102	19764;19765;19766	21713;21714;21715	21714
Q5SSJ5-3;Q5SSJ5-2;Q5SSJ5	Q5SSJ5-3;Q5SSJ5-2;Q5SSJ5	Heterochromatin protein 1-binding protein 3	HP1BP3	sp|Q5SSJ5-3|HP1B3_HUMAN Isoform 3 of Heterochromatin protein 1-binding protein 3 OS=Homo sapiens GN=HP1BP3;sp|Q5SSJ5-2|HP1B3_HUMAN Isoform 2 of Heterochromatin protein 1-binding protein 3 OS=Homo sapiens GN=HP1BP3;sp|Q5SSJ5|HP1B3_HUMAN Heterochromatin prot	44.434	401	0	2	0	5	11375000	0	3034700		#DIV/0!				997	1472;2809;6686	True;True;True	1558;2965;7133	4312;8101;8102;19837;19838;19839	4636;8724;8725;21786;21787;21788	4636;8725;21788
P61981	P61981	14-3-3 protein gamma;14-3-3 protein gamma, N-terminally processed	YWHAG	sp|P61981|1433G_HUMAN 14-3-3 protein gamma OS=Homo sapiens GN=YWHAG PE=1 SV=2	28.302	247	2	3	6.9	10.9	6691200	0	1718200		#DIV/0!				691	894;4043;5654;8327	True;False;False;False	946;4262;6033;8864	2654;2655;2656;11791;16732;16733;16734;16735;24932;24933;24934	2869;2870;2871;12869;18175;18176;18177;18178;18179;27470;27471;27472	2871;12869;18177;27470	291	27
Q53GS9;Q53GS9-2;Q53GS9-3	Q53GS9;Q53GS9-2;Q53GS9-3	U4/U6.U5 tri-snRNP-associated protein 2	USP39	sp|Q53GS9|SNUT2_HUMAN U4/U6.U5 tri-snRNP-associated protein 2 OS=Homo sapiens GN=USP39 PE=1 SV=2;sp|Q53GS9-2|SNUT2_HUMAN Isoform 2 of U4/U6.U5 tri-snRNP-associated protein 2 OS=Homo sapiens GN=USP39;sp|Q53GS9-3|SNUT2_HUMAN Isoform 3 of U4/U6.U5 tri-snRNP-a	65.38	565	1	3	2.1	6.7	22258000	0	6555400		#DIV/0!				984	1461;2030;5727;7084	True;True;True;True	1547;2147;6118;7546	4283;4284;4285;5928;5929;5930;5931;16979;16980;21169	4607;4608;4609;6360;6361;6362;6363;18456;18457;23522	4608;6362;18457;23522	690	353
Q8NI36	Q8NI36	WD repeat-containing protein 36	WDR36	sp|Q8NI36|WDR36_HUMAN WD repeat-containing protein 36 OS=Homo sapiens GN=WDR36 PE=1 SV=1	105.32	951	0	3	0	3.7	37679000	0	4959900		#DIV/0!				1110	468;1569;1892;2041;3819;5651;6873;8214;8296	True;True;True;True;True;True;True;True;True	494;1662;2003;2158;4029;6030;7323;8746;8833	1353;1354;1355;4600;5535;5957;11140;11141;16727;16728;20492;24623;24855	1430;1431;1432;4934;5933;6389;12175;12176;18170;18171;22772;27155;27388	1431;4934;5933;6389;12176;18171;22772;27155;27388
Q14137-2;Q14137	Q14137-2;Q14137	Ribosome biogenesis protein BOP1	BOP1	sp|Q14137-2|BOP1_HUMAN Isoform 2 of Ribosome biogenesis protein BOP1 OS=Homo sapiens GN=BOP1;sp|Q14137|BOP1_HUMAN Ribosome biogenesis protein BOP1 OS=Homo sapiens GN=BOP1 PE=1 SV=2	71.929	634	0	1	0	3.6	11306000	0	3910900		#DIV/0!				879	4075;6360;7982	True;True;True	4295;6783;8505	11884;11885;11886;18878;23946	12964;12965;12966;20775;26450	12965;20775;26450
Q9BWF3;Q9BWF3-4;Q9BQ04;Q9BWF3-3;Q9BWF3-2	Q9BWF3;Q9BWF3-4;Q9BQ04;Q9BWF3-3;Q9BWF3-2	RNA-binding protein 4;RNA-binding protein 4B	RBM4;RBM4B	sp|Q9BWF3|RBM4_HUMAN RNA-binding protein 4 OS=Homo sapiens GN=RBM4 PE=1 SV=1;sp|Q9BWF3-4|RBM4_HUMAN Isoform 4 of RNA-binding protein 4 OS=Homo sapiens GN=RBM4;sp|Q9BQ04|RBM4B_HUMAN RNA-binding protein 4B OS=Homo sapiens GN=RBM4B PE=1 SV=1;sp|Q9BWF3-3|RBM4_	40.313	364	0	2	0	9.9	23492000	0	4647300		#DIV/0!				1262	729;1476;2680;4276;6503	True;True;True;True;True	771;1562;2831;4506;6937	2132;2133;2134;4324;7749;12486;12487;19299	2310;2311;2312;4648;8354;13588;13589;21226	2311;4648;8354;13589;21226
Q8WWM7-6;Q8WWM7-8;Q8WWM7-5;Q8WWM7-4;Q8WWM7-9;Q8WWM7-2;Q8WWM7;Q8WWM7-3;Q8WWM7-7	Q8WWM7-6;Q8WWM7-8;Q8WWM7-5;Q8WWM7-4;Q8WWM7-9;Q8WWM7-2;Q8WWM7;Q8WWM7-3	Ataxin-2-like protein	ATXN2L	sp|Q8WWM7-6|ATX2L_HUMAN Isoform 6 of Ataxin-2-like protein OS=Homo sapiens GN=ATXN2L;sp|Q8WWM7-8|ATX2L_HUMAN Isoform 8 of Ataxin-2-like protein OS=Homo sapiens GN=ATXN2L;sp|Q8WWM7-5|ATX2L_HUMAN Isoform 5 of Ataxin-2-like protein OS=Homo sapiens GN=ATXN2L;s	102.89	968	1	2	0.9	2.1	8081200	0	2244000		#DIV/0!				1132	1645;3671;6778;7108	True;True;True;True	1741;3875;7226;7570	4830;10714;20220;20221;20222;21239;21240;21241	5201;11732;22488;22489;22490;23592;23593;23594	5201;11732;22490;23593
P61758	P61758	Prefoldin subunit 3	VBP1	sp|P61758|PFD3_HUMAN Prefoldin subunit 3 OS=Homo sapiens GN=VBP1 PE=1 SV=3	22.658	197	0	1	0	5.1	6002000	0	1565400		#DIV/0!				682	2251	TRUE	2376	6544;6545;6546	7036;7037;7038	7038
Q7Z4V5-2;Q7Z4V5	Q7Z4V5-2;Q7Z4V5	Hepatoma-derived growth factor-related protein 2	HDGFRP2	sp|Q7Z4V5-2|HDGR2_HUMAN Isoform 2 of Hepatoma-derived growth factor-related protein 2 OS=Homo sapiens GN=HDGFRP2;sp|Q7Z4V5|HDGR2_HUMAN Hepatoma-derived growth factor-related protein 2 OS=Homo sapiens GN=HDGFRP2 PE=1 SV=1	74.229	670	0	1	0	2.2	4476500	0	2093300		#DIV/0!				1055	4052	TRUE	4271	11811;11812	12889;12890	12890
Q7RTV0	Q7RTV0	PHD finger-like domain-containing protein 5A	PHF5A	sp|Q7RTV0|PHF5A_HUMAN PHD finger-like domain-containing protein 5A OS=Homo sapiens GN=PHF5A PE=1 SV=1	12.405	110	0	1	0	13.6	17596000	0	2458600		#DIV/0!				1046	964;3108;3796	True;True;True	1020;3276;4005	2847;2848;2849;9056;11078	3065;3066;3067;9909;12107	3066;9909;12107
O43660-2;O43660	O43660-2;O43660	Pleiotropic regulator 1	PLRG1	sp|O43660-2|PLRG1_HUMAN Isoform 2 of Pleiotropic regulator 1 OS=Homo sapiens GN=PLRG1;sp|O43660|PLRG1_HUMAN Pleiotropic regulator 1 OS=Homo sapiens GN=PLRG1 PE=1 SV=1	56.289	505	0	1	0	3.6	13477000	0	2168600		#DIV/0!				96	950;2787;4701	True;True;True	1006;2942;4953	2804;2805;2806;8034;13738	3021;3022;3023;8647;14922	3022;8647;14922
P50454	P50454	Serpin H1	SERPINH1	sp|P50454|SERPH_HUMAN Serpin H1 OS=Homo sapiens GN=SERPINH1 PE=1 SV=2	46.44	418	0	2	0	8.9	12647000	0	3372100		#DIV/0!				570	834;2927;5259	True;True;True	881;3086;5541	2471;2472;2473;8426;15344;15345	2676;2677;2678;9058;16570;16571	2676;9058;16570
Q13148-4;Q13148	Q13148-4;Q13148	TAR DNA-binding protein 43	TARDBP	sp|Q13148-4|TADBP_HUMAN Isoform 2 of TAR DNA-binding protein 43 OS=Homo sapiens GN=TARDBP;sp|Q13148|TADBP_HUMAN TAR DNA-binding protein 43 OS=Homo sapiens GN=TARDBP PE=1 SV=1	31.808	298	0	1	0	6	9364300	0	2182300		#DIV/0!				839	2163	TRUE	2287	6307;6308;6309	6753;6754;6755	6754
Q9UH99-3;Q9UH99;Q9UH99-2	Q9UH99-3;Q9UH99;Q9UH99-2	SUN domain-containing protein 2	SUN2	sp|Q9UH99-3|SUN2_HUMAN Isoform 3 of SUN domain-containing protein 2 OS=Homo sapiens GN=SUN2;sp|Q9UH99|SUN2_HUMAN SUN domain-containing protein 2 OS=Homo sapiens GN=SUN2 PE=1 SV=3;sp|Q9UH99-2|SUN2_HUMAN Isoform 2 of SUN domain-containing protein 2 OS=Homo s	79.611	713	0	1	0	1.5	7094300	0	1639600		#DIV/0!				1384	1304	TRUE	1387	3827;3828;3829	4130;4131;4132	4131
Q16822-2;Q16822	Q16822-2;Q16822	Phosphoenolpyruvate carboxykinase [GTP], mitochondrial	PCK2	sp|Q16822-2|PCKGM_HUMAN Isoform 2 of Phosphoenolpyruvate carboxykinase [GTP], mitochondrial OS=Homo sapiens GN=PCK2;sp|Q16822|PCKGM_HUMAN Phosphoenolpyruvate carboxykinase [GTP], mitochondrial OS=Homo sapiens GN=PCK2 PE=1 SV=3	47.563	441	0	2	0	5.9	3987800	0	1679300		#DIV/0!				967	7890;8550	True;True	8406;9100	23670;23671;25612;25613	26171;26172;28239;28240	26172;28240
Q9BVP2-2;Q9BVP2	Q9BVP2-2;Q9BVP2	Guanine nucleotide-binding protein-like 3	GNL3	sp|Q9BVP2-2|GNL3_HUMAN Isoform 2 of Guanine nucleotide-binding protein-like 3 OS=Homo sapiens GN=GNL3;sp|Q9BVP2|GNL3_HUMAN Guanine nucleotide-binding protein-like 3 OS=Homo sapiens GN=GNL3 PE=1 SV=2	60.54	537	0	2	0	4.1	19607000	0	5217800		#DIV/0!				1258	2600;4604;7693	True;True;True	2747;4854;8192	7511;13460;13461;13462;23009;23010	8090;14619;14620;14621;25475;25476	8090;14619;25476
Q9UQE7	Q9UQE7	Structural maintenance of chromosomes protein 3	SMC3	sp|Q9UQE7|SMC3_HUMAN Structural maintenance of chromosomes protein 3 OS=Homo sapiens GN=SMC3 PE=1 SV=2	141.54	1217	0	1	0	0.8	8363800	0	1416100		#DIV/0!				1427	3893;4324;6491;7594	True;True;True;True	4109;4557;6925;8087	11359;11360;12619;19272;19273;22710	12411;12412;13728;21199;21200;25148	12411;13728;21199;25148
Q9H6R4-2;Q9H6R4-4;Q9H6R4;Q9H6R4-3	Q9H6R4-2;Q9H6R4-4;Q9H6R4;Q9H6R4-3	Nucleolar protein 6	NOL6	sp|Q9H6R4-2|NOL6_HUMAN Isoform 2 of Nucleolar protein 6 OS=Homo sapiens GN=NOL6;sp|Q9H6R4-4|NOL6_HUMAN Isoform 4 of Nucleolar protein 6 OS=Homo sapiens GN=NOL6;sp|Q9H6R4|NOL6_HUMAN Nucleolar protein 6 OS=Homo sapiens GN=NOL6 PE=1 SV=2;sp|Q9H6R4-3|NOL6_HUMA	112.3	1007	0	2	0	3	22472000	0	4709900		#DIV/0!				1290	183;2815;4040;8003	True;True;True;True	192;2971;4259;8526	533;8111;8112;8113;11783;11784;24001	556;8735;8736;8737;12861;12862;26505	556;8736;12862;26505
Q9H0H0	Q9H0H0	Integrator complex subunit 2	INTS2	sp|Q9H0H0|INT2_HUMAN Integrator complex subunit 2 OS=Homo sapiens GN=INTS2 PE=1 SV=2	134.32	1204	0	1	0	0.7	5051000	0	1288100		#DIV/0!				1276	3782;4639	True;True	3991;4890	11038;13556;13557;13558	12063;14720;14721;14722	12063;14722
Q8ND56-3;Q8ND56-2;Q8ND56	Q8ND56-3;Q8ND56-2;Q8ND56	Protein LSM14 homolog A	LSM14A	sp|Q8ND56-3|LS14A_HUMAN Isoform 3 of Protein LSM14 homolog A OS=Homo sapiens GN=LSM14A;sp|Q8ND56-2|LS14A_HUMAN Isoform 2 of Protein LSM14 homolog A OS=Homo sapiens GN=LSM14A;sp|Q8ND56|LS14A_HUMAN Protein LSM14 homolog A OS=Homo sapiens GN=LSM14A PE=1 SV=3	46.411	422	0	1	0	2.4	5803400	0	1680200		#DIV/0!				1099	8092	TRUE	8617	24276;24277;24278	26800;26801;26802	26801
Q15269	Q15269	Periodic tryptophan protein 2 homolog	PWP2	sp|Q15269|PWP2_HUMAN Periodic tryptophan protein 2 homolog OS=Homo sapiens GN=PWP2 PE=2 SV=2	102.45	919	0	2	0	3.3	20455000	0	5919500		#DIV/0!				930	1532;1565;5201;8157	True;True;True;True	1624;1658;5480;8684	4511;4512;4513;4591;15180;15181;24451	4845;4846;4847;4925;16398;16399;26982	4846;4925;16399;26982
P19784	P19784	Casein kinase II subunit alpha	CSNK2A2	sp|P19784|CSK22_HUMAN Casein kinase II subunit alpha OS=Homo sapiens GN=CSNK2A2 PE=1 SV=1	41.213	350	0	1	0	3.7	9014700	0	1589200		#DIV/0!				349	3007;7828;8248	True;True;True	3169;8340;8784	8692;8693;23474;24719;24720	9475;9476;25961;27251;27252	9476;25961;27251
Q99961-3;Q99962;Q99961	Q99961-3;Q99962;Q99961	Endophilin-A2;Endophilin-A1	SH3GL1;SH3GL2	sp|Q99961-3|SH3G1_HUMAN Isoform 3 of Endophilin-A2 OS=Homo sapiens GN=SH3GL1;sp|Q99962|SH3G2_HUMAN Endophilin-A1 OS=Homo sapiens GN=SH3GL2 PE=1 SV=1;sp|Q99961|SH3G1_HUMAN Endophilin-A2 OS=Homo sapiens GN=SH3GL1 PE=1 SV=1	34.519	304	0	1	0	3.9	3447800	0	1271600		#DIV/0!				1227	7047	TRUE	7506	21037;21038	23371;23372	23372
Q00341;Q00341-2	Q00341;Q00341-2	Vigilin	HDLBP	sp|Q00341|VIGLN_HUMAN Vigilin OS=Homo sapiens GN=HDLBP PE=1 SV=2;sp|Q00341-2|VIGLN_HUMAN Isoform 2 of Vigilin OS=Homo sapiens GN=HDLBP	141.45	1268	0	1	0	1.2	7665700	0	3584600		#DIV/0!				773	718;6731	True;True	760;7178	2103;19965;19966	2275;21918;21919	2275;21918
Q49A26-5;Q49A26-4;Q49A26-2;Q49A26-3;Q49A26	Q49A26-5;Q49A26-4;Q49A26-2;Q49A26-3;Q49A26	Putative oxidoreductase GLYR1	GLYR1	sp|Q49A26-5|GLYR1_HUMAN Isoform 5 of Putative oxidoreductase GLYR1 OS=Homo sapiens GN=GLYR1;sp|Q49A26-4|GLYR1_HUMAN Isoform 4 of Putative oxidoreductase GLYR1 OS=Homo sapiens GN=GLYR1;sp|Q49A26-2|GLYR1_HUMAN Isoform 2 of Putative oxidoreductase GLYR1 OS=Ho	51.508	472	0	1	0	3.6	8231000	0	2382000		#DIV/0!				979	1219	TRUE	1291	3573;3574;3575	3851;3852;3853	3852
P50851-2;P50851	P50851-2;P50851	Lipopolysaccharide-responsive and beige-like anchor protein	LRBA	sp|P50851-2|LRBA_HUMAN Isoform 2 of Lipopolysaccharide-responsive and beige-like anchor protein OS=Homo sapiens GN=LRBA;sp|P50851|LRBA_HUMAN Lipopolysaccharide-responsive and beige-like anchor protein OS=Homo sapiens GN=LRBA PE=1 SV=4	317.7	2851	0	1	0	0.6	3514200	0	1381900		#DIV/0!				575	6357	TRUE	6780	18871;18872	20768;20769	20769
O60282;P33176;Q12840;O60282-2	O60282;P33176;Q12840;O60282-2	Kinesin heavy chain isoform 5C;Kinesin-1 heavy chain;Kinesin heavy chain isoform 5A	KIF5C;KIF5B;KIF5A	sp|O60282|KIF5C_HUMAN Kinesin heavy chain isoform 5C OS=Homo sapiens GN=KIF5C PE=1 SV=1;sp|P33176|KINH_HUMAN Kinesin-1 heavy chain OS=Homo sapiens GN=KIF5B PE=1 SV=1;sp|Q12840|KIF5A_HUMAN Kinesin heavy chain isoform 5A OS=Homo sapiens GN=KIF5A PE=1 SV=2;sp	109.49	957	1	1	1.1	1.1	3310400	0	1246500		#DIV/0!				111	3495;5264	True;True	3683;5546	10204;15357;15358	11140;16583;16584	11140;16584
O43172-2;O43172	O43172-2;O43172	U4/U6 small nuclear ribonucleoprotein Prp4	PRPF4	sp|O43172-2|PRP4_HUMAN Isoform 2 of U4/U6 small nuclear ribonucleoprotein Prp4 OS=Homo sapiens GN=PRPF4;sp|O43172|PRP4_HUMAN U4/U6 small nuclear ribonucleoprotein Prp4 OS=Homo sapiens GN=PRPF4 PE=1 SV=2	58.32	521	0	1	0	3.1	11439000	0	2105800		#DIV/0!				83	465;972;2244;5608	True;True;True;True	491;1028;2369;5985	1343;1344;2865;6526;16599	1420;1421;3083;7018;18030	1421;3083;7018;18030
Q92572	Q92572	AP-3 complex subunit sigma-1	AP3S1	sp|Q92572|AP3S1_HUMAN AP-3 complex subunit sigma-1 OS=Homo sapiens GN=AP3S1 PE=1 SV=1	21.732	193	0	1	0	5.7	4894800	0	1428900		#DIV/0!				1142	6306	TRUE	6725	18721;18722;18723	20616;20617;20618	20617
Q99439-2;Q15417-3;Q99439;Q15417	Q99439-2;Q15417-3;Q99439;Q15417	Calponin-2;Calponin-3	CNN2;CNN3	sp|Q99439-2|CNN2_HUMAN Isoform 2 of Calponin-2 OS=Homo sapiens GN=CNN2;sp|Q15417-3|CNN3_HUMAN Isoform 3 of Calponin-3 OS=Homo sapiens GN=CNN3;sp|Q99439|CNN2_HUMAN Calponin-2 OS=Homo sapiens GN=CNN2 PE=1 SV=4;sp|Q15417|CNN3_HUMAN Calponin-3 OS=Homo sapiens	29.5	270	0	1	0	4.1	4510500	0	2535300		#DIV/0!				938	2795	TRUE	2950	8055;8056	8668;8669	8669
Q53GS7-2;Q53GS7	Q53GS7-2;Q53GS7	Nucleoporin GLE1	GLE1	sp|Q53GS7-2|GLE1_HUMAN Isoform 2 of Nucleoporin GLE1 OS=Homo sapiens GN=GLE1;sp|Q53GS7|GLE1_HUMAN Nucleoporin GLE1 OS=Homo sapiens GN=GLE1 PE=1 SV=2	75.406	659	0	1	0	1.4	5509000	0	1432600		#DIV/0!				983	7531	TRUE	8018	22531;22532;22533	24961;24962;24963	24962
Q8TD19	Q8TD19	Serine/threonine-protein kinase Nek9	NEK9	sp|Q8TD19|NEK9_HUMAN Serine/threonine-protein kinase Nek9 OS=Homo sapiens GN=NEK9 PE=1 SV=2	107.17	979	0	4	0	5	8810200	0	5296100		#DIV/0!				1118	2443;4364;6730;7768	True;True;True;True	2582;4600;7177;8276	7097;12757;19964;23272;23273;23274	7638;13878;21917;25758;25759;25760	7638;13878;21917;25760
Q06265-3;Q06265-4;Q06265;Q06265-2	Q06265-3;Q06265-4;Q06265;Q06265-2	Exosome complex component RRP45	EXOSC9	sp|Q06265-3|EXOS9_HUMAN Isoform 3 of Exosome complex component RRP45 OS=Homo sapiens GN=EXOSC9;sp|Q06265-4|EXOS9_HUMAN Isoform 4 of Exosome complex component RRP45 OS=Homo sapiens GN=EXOSC9;sp|Q06265|EXOS9_HUMAN Exosome complex component RRP45 OS=Homo sapi	39.234	355	0	1	0	3.1	7252300	0	1232600		#DIV/0!				801	600;2157	True;True	639;2281	1780;6288;6289;6290	1912;6734;6735;6736	1912;6735
Q9Y263	Q9Y263	Phospholipase A-2-activating protein	PLAA	sp|Q9Y263|PLAP_HUMAN Phospholipase A-2-activating protein OS=Homo sapiens GN=PLAA PE=1 SV=2	87.156	795	0	1	0	1.3	5087600	0	837950		#DIV/0!				1433	3254;5794	True;True	3427;6190	9470;17188;17189	10354;18686;18687	10354;18686
Q2TAY7;Q2TAY7-2	Q2TAY7;Q2TAY7-2	WD40 repeat-containing protein SMU1;WD40 repeat-containing protein SMU1, N-terminally processed	SMU1	sp|Q2TAY7|SMU1_HUMAN WD40 repeat-containing protein SMU1 OS=Homo sapiens GN=SMU1 PE=1 SV=2;sp|Q2TAY7-2|SMU1_HUMAN Isoform 2 of WD40 repeat-containing protein SMU1 OS=Homo sapiens GN=SMU1	57.543	513	0	3	0	5.3	19173000	0	4176500		#DIV/0!				975	1305;2918;3623;4735;7289;8404	True;True;True;True;True;True	1388;3077;3826;4990;7762;8945	3830;8393;8394;10584;10585;10586;13834;21752;25178;25179	4133;9020;9021;11565;11566;11567;15026;24126;27774;27775	4133;9020;11565;15026;24126;27775
Q96HJ9-2;Q9Y383-3;Q9Y383-2;Q9Y383	Q96HJ9-2;Q9Y383-3;Q9Y383-2;Q9Y383	Putative RNA-binding protein Luc7-like 2	LUC7L2	sp|Q96HJ9-2|CG055_HUMAN Isoform 2 of UPF0562 protein C7orf55 OS=Homo sapiens GN=C7orf55;sp|Q9Y383-3|LC7L2_HUMAN Isoform 3 of Putative RNA-binding protein Luc7-like 2 OS=Homo sapiens GN=LUC7L2;sp|Q9Y383-2|LC7L2_HUMAN Isoform 2 of Putative RNA-binding protei	54.223	458	0	2	0	6.6	10784000	0	3039000		#DIV/0!				1188	4044;7590	True;True	4263;8082	11792;11793;22690;22691;22692	12870;12871;25124;25125;25126	12871;25125
P45973	P45973	Chromobox protein homolog 5	CBX5	sp|P45973|CBX5_HUMAN Chromobox protein homolog 5 OS=Homo sapiens GN=CBX5 PE=1 SV=1	22.225	191	0	1	0	5.8	6254500	0	2140300		#DIV/0!				514	6587	TRUE	7028	19566;19567;19568	21515;21516;21517	21517
Q9H9T3-4;Q9H9T3-5;Q9H9T3-2;Q9H9T3	Q9H9T3-4;Q9H9T3-5;Q9H9T3-2;Q9H9T3	Elongator complex protein 3	ELP3	sp|Q9H9T3-4|ELP3_HUMAN Isoform 3 of Elongator complex protein 3 OS=Homo sapiens GN=ELP3;sp|Q9H9T3-5|ELP3_HUMAN Isoform 4 of Elongator complex protein 3 OS=Homo sapiens GN=ELP3;sp|Q9H9T3-2|ELP3_HUMAN Isoform 2 of Elongator complex protein 3 OS=Homo sapiens	49.404	428	0	1	0	2.3	2833400	0	1068200		#DIV/0!				1299	3099	TRUE	3266	9033;9034	9886;9887	9887
P46379-4;P46379-5;P46379-2;P46379;P46379-3	P46379-4;P46379-5;P46379-2;P46379;P46379-3	Large proline-rich protein BAG6	BAG6	sp|P46379-4|BAG6_HUMAN Isoform 4 of Large proline-rich protein BAG6 OS=Homo sapiens GN=BAG6;sp|P46379-5|BAG6_HUMAN Isoform 5 of Large proline-rich protein BAG6 OS=Homo sapiens GN=BAG6;sp|P46379-2|BAG6_HUMAN Isoform 2 of Large proline-rich protein BAG6 OS=H	96.798	903	0	1	0	1.4	2960400	0	1212600		#DIV/0!				520	305	TRUE	321	878;879	932;933	933
Q9UN37;O75351;Q6PIW4-2;Q6PIW4	Q9UN37;O75351;Q6PIW4-2;Q6PIW4	Vacuolar protein sorting-associated protein 4A;Vacuolar protein sorting-associated protein 4B;Fidgetin-like protein 1	VPS4A;VPS4B;FIGNL1	sp|Q9UN37|VPS4A_HUMAN Vacuolar protein sorting-associated protein 4A OS=Homo sapiens GN=VPS4A PE=1 SV=1;sp|O75351|VPS4B_HUMAN Vacuolar protein sorting-associated protein 4B OS=Homo sapiens GN=VPS4B PE=1 SV=2;sp|Q6PIW4-2|FIGL1_HUMAN Isoform 2 of Fidgetin-li	48.897	437	0	1	0	2.7	4500000	0	1201600		#DIV/0!				133	2643	TRUE	2793	7624;7625;7626	8214;8215;8216	8216
P33240-2;P33240;Q9H0L4	P33240-2;P33240;Q9H0L4	Cleavage stimulation factor subunit 2;Cleavage stimulation factor subunit 2 tau variant	CSTF2;CSTF2T	sp|P33240-2|CSTF2_HUMAN Isoform 2 of Cleavage stimulation factor subunit 2 OS=Homo sapiens GN=CSTF2;sp|P33240|CSTF2_HUMAN Cleavage stimulation factor subunit 2 OS=Homo sapiens GN=CSTF2 PE=1 SV=1;sp|Q9H0L4|CSTFT_HUMAN Cleavage stimulation factor subunit 2 t	59.251	560	0	1	0	2	7715500	0	1177000		#DIV/0!				440	2708;4143	True;True	2860;4367	7820;12118;12119;12120	8431;13211;13212;13213	8431;13212
P17066;P48741	P17066;P48741	Heat shock 70 kDa protein 6;Putative heat shock 70 kDa protein 7	HSPA6;HSPA7	sp|P17066|HSP76_HUMAN Heat shock 70 kDa protein 6 OS=Homo sapiens GN=HSPA6 PE=1 SV=2;sp|P48741|HSP77_HUMAN Putative heat shock 70 kDa protein 7 OS=Homo sapiens GN=HSPA7 PE=5 SV=2	71.027	643	8	9	12.6	14.3	4362300	0	1075400		#DIV/0!				328	660;727;2117;3379;3720;4667;6760;7310;7569	False;False;False;False;False;False;False;False;True	700;769;2239;3557;3925;4919;7207;7787;8059	1942;1943;1944;1945;2121;2122;2123;2124;2125;2126;2127;2128;6169;6170;6171;6172;9829;9830;9831;9832;9833;9834;9835;9836;10850;10851;10852;10853;13639;13640;13641;13642;20058;20059;20060;20061;21836;21837;21838;21839;21840;21841;21842;21843;22637;22638;22639	2099;2100;2101;2102;2103;2104;2105;2106;2295;2296;2297;2298;2299;2300;2301;2302;2303;2304;2305;2306;6609;6610;6611;6612;10751;10752;10753;10754;10755;10756;10757;10758;11871;11872;11873;11874;14818;14819;14820;14821;22026;22027;22028;22029;24229;24230;24231;24232;24233;24234;24235;24236;25071;25072;25073	2101;2296;6611;10752;11872;14820;22026;24235;25073
Q9Y2R4	Q9Y2R4	Probable ATP-dependent RNA helicase DDX52	DDX52	sp|Q9Y2R4|DDX52_HUMAN Probable ATP-dependent RNA helicase DDX52 OS=Homo sapiens GN=DDX52 PE=1 SV=3	67.497	599	0	1	0	2.3	7384200	0	2297700		#DIV/0!				1442	388	TRUE	407	1109;1110;1111	1172;1173;1174	1172
Q13868-3;Q13868;Q13868-2	Q13868-3;Q13868;Q13868-2	Exosome complex component RRP4	EXOSC2	sp|Q13868-3|EXOS2_HUMAN Isoform 3 of Exosome complex component RRP4 OS=Homo sapiens GN=EXOSC2;sp|Q13868|EXOS2_HUMAN Exosome complex component RRP4 OS=Homo sapiens GN=EXOSC2 PE=1 SV=2;sp|Q13868-2|EXOS2_HUMAN Isoform 2 of Exosome complex component RRP4 OS=Ho	29.408	263	0	2	0	8.7	7105400	0	1492000		#DIV/0!				874	4389;4435;8403	True;True;True	4627;4676;8944	12831;12992;12993;25176;25177	13956;14133;14134;27772;27773	13956;14134;27772
O60264	O60264	SWI/SNF-related matrix-associated actin-dependent regulator of chromatin subfamily A member 5	SMARCA5	sp|O60264|SMCA5_HUMAN SWI/SNF-related matrix-associated actin-dependent regulator of chromatin subfamily A member 5 OS=Homo sapiens GN=SMARCA5 PE=1 SV=1	121.9	1052	0	1	0	1.4	13873000	0	1448100		#DIV/0!				110	1887;2212;6788;6954	True;True;True;True	1997;2337;7236;7405	5520;5521;6439;6440;20250;20746	5918;5919;6886;6887;22520;23070	5918;6886;22520;23070
O43719	O43719	HIV Tat-specific factor 1	HTATSF1	sp|O43719|HTSF1_HUMAN HIV Tat-specific factor 1 OS=Homo sapiens GN=HTATSF1 PE=1 SV=1	85.852	755	0	1	0	1.1	2972400	0	1404400		#DIV/0!				100	4553	TRUE	4800	13311;13312	14457;14458	14457
Q5HYI8	Q5HYI8	Rab-like protein 3	RABL3	sp|Q5HYI8|RABL3_HUMAN Rab-like protein 3 OS=Homo sapiens GN=RABL3 PE=1 SV=1	26.422	236	0	1	0	4.7	2550100	0	1014800		#DIV/0!				990	7928;8421	True;True	8444;8962	23774;25235;25236	26276;27831;27832	26276;27831
Q8IX12-2;Q8IX12	Q8IX12-2;Q8IX12	Cell division cycle and apoptosis regulator protein 1	CCAR1	sp|Q8IX12-2|CCAR1_HUMAN Isoform 2 of Cell division cycle and apoptosis regulator protein 1 OS=Homo sapiens GN=CCAR1;sp|Q8IX12|CCAR1_HUMAN Cell division cycle and apoptosis regulator protein 1 OS=Homo sapiens GN=CCAR1 PE=1 SV=2	131.04	1135	0	1	0	0.8	5447800	0	1208900		#DIV/0!				1078	3806	TRUE	4016	11102;11103;11104	12131;12132;12133	12132
Q4G0F5	Q4G0F5	Vacuolar protein sorting-associated protein 26B	VPS26B	sp|Q4G0F5|VP26B_HUMAN Vacuolar protein sorting-associated protein 26B OS=Homo sapiens GN=VPS26B PE=1 SV=2	39.154	336	0	1	0	3.3	4099500	0	1176100		#DIV/0!				980	2123	TRUE	2245	6186;6187;6188	6626;6627;6628	6626
Q9Y237;Q9Y237-3;Q9Y237-2	Q9Y237;Q9Y237-3;Q9Y237-2	Peptidyl-prolyl cis-trans isomerase NIMA-interacting 4	PIN4	sp|Q9Y237|PIN4_HUMAN Peptidyl-prolyl cis-trans isomerase NIMA-interacting 4 OS=Homo sapiens GN=PIN4 PE=1 SV=1;sp|Q9Y237-3|PIN4_HUMAN Isoform 3 of Peptidyl-prolyl cis-trans isomerase NIMA-interacting 4 OS=Homo sapiens GN=PIN4;sp|Q9Y237-2|PIN4_HUMAN Isoform	13.81	131	0	1	0	9.2	4733800	0	1441200		#DIV/0!				1431	2290	TRUE	2417	6649;6650;6651	7141;7142;7143	7141
Q92530	Q92530	Proteasome inhibitor PI31 subunit	PSMF1	sp|Q92530|PSMF1_HUMAN Proteasome inhibitor PI31 subunit OS=Homo sapiens GN=PSMF1 PE=1 SV=2	29.816	271	0	1	0	6.3	2814000	0	1371200		#DIV/0!				1140	287	TRUE	302	828;829	871;872	872
Q9NQC3-2;Q9NQC3-5;Q9NQC3;Q9NQC3-3;Q9NQC3-4;Q9NQC3-6	Q9NQC3-2;Q9NQC3-5;Q9NQC3;Q9NQC3-3;Q9NQC3-4;Q9NQC3-6	Reticulon-4	RTN4	sp|Q9NQC3-2|RTN4_HUMAN Isoform 2 of Reticulon-4 OS=Homo sapiens GN=RTN4;sp|Q9NQC3-5|RTN4_HUMAN Isoform 5 of Reticulon-4 OS=Homo sapiens GN=RTN4;sp|Q9NQC3|RTN4_HUMAN Reticulon-4 OS=Homo sapiens GN=RTN4 PE=1 SV=2;sp|Q9NQC3-3|RTN4_HUMAN Isoform 3 of Reticulon	40.317	373	0	1	0	3.8	4328300	0	1522700		#DIV/0!				1314	2777;8525	True;True	2932;9075	8009;8010;25548	8620;8621;28173	8621;28173
O15294;O15294-4;O15294-2;O15294-3	O15294;O15294-4;O15294-2;O15294-3	UDP-N-acetylglucosamine--peptide N-acetylglucosaminyltransferase 110 kDa subunit	OGT	sp|O15294|OGT1_HUMAN UDP-N-acetylglucosamine--peptide N-acetylglucosaminyltransferase 110 kDa subunit OS=Homo sapiens GN=OGT PE=1 SV=3;sp|O15294-4|OGT1_HUMAN Isoform 4 of UDP-N-acetylglucosamine--peptide N-acetylglucosaminyltransferase 110 kDa subunit OS=H	116.92	1046	0	2	0	2.6	6324300	0	2095900		#DIV/0!				73	714;5209	True;True	756;5489	2092;2093;2094;15207;15208	2264;2265;2266;16427;16428	2266;16428
O00541-2;O00541	O00541-2;O00541	Pescadillo homolog	PES1	sp|O00541-2|PESC_HUMAN Isoform 2 of Pescadillo homolog OS=Homo sapiens GN=PES1;sp|O00541|PESC_HUMAN Pescadillo homolog OS=Homo sapiens GN=PES1 PE=1 SV=1	67.455	583	0	4	0	7.5	36496000	0	6330100		#DIV/0!				41	1445;2829;3717;4011;4014;4911;6485;8497	True;True;True;True;True;True;True;True	1531;2985;3922;4229;4232;5182;6919;9047	4241;4242;8147;8148;8149;10843;10844;11707;11713;14356;14357;19255;25477	4563;4564;8771;8772;8773;11864;11865;12782;12788;15560;15561;21182;28099	4564;8772;11865;12782;12788;15561;21182;28099
Q16186	Q16186	Proteasomal ubiquitin receptor ADRM1	ADRM1	sp|Q16186|ADRM1_HUMAN Proteasomal ubiquitin receptor ADRM1 OS=Homo sapiens GN=ADRM1 PE=1 SV=2	42.153	407	0	1	0	3.9	3725100	0	1342000		#DIV/0!				957	6676	TRUE	7123	19811;19812;19813	21760;21761;21762	21761
P61020-2;P61020	P61020-2;P61020	Ras-related protein Rab-5B	RAB5B	sp|P61020-2|RAB5B_HUMAN Isoform 2 of Ras-related protein Rab-5B OS=Homo sapiens GN=RAB5B;sp|P61020|RAB5B_HUMAN Ras-related protein Rab-5B OS=Homo sapiens GN=RAB5B PE=1 SV=1	19.09	174	1	2	6.3	13.2	3500300	0	1039100		#DIV/0!				660	5182;6333	False;True	5461;6754	15116;15117;15118;15119;18798;18799;18800	16327;16328;16329;16330;20693;20694;20695	16330;20695
Q5UIP0-2;Q5UIP0	Q5UIP0-2;Q5UIP0	Telomere-associated protein RIF1	RIF1	sp|Q5UIP0-2|RIF1_HUMAN Isoform 2 of Telomere-associated protein RIF1 OS=Homo sapiens GN=RIF1;sp|Q5UIP0|RIF1_HUMAN Telomere-associated protein RIF1 OS=Homo sapiens GN=RIF1 PE=1 SV=2	271.69	2446	0	1	0	0.5	7423200	0	1406900		#DIV/0!				1004	2464;5176	True;True	2604;5455	7153;15096;15097;15098	7694;16307;16308;16309	7694;16309
O94776;O94776-2	O94776;O94776-2	Metastasis-associated protein MTA2	MTA2	sp|O94776|MTA2_HUMAN Metastasis-associated protein MTA2 OS=Homo sapiens GN=MTA2 PE=1 SV=1;sp|O94776-2|MTA2_HUMAN Isoform 2 of Metastasis-associated protein MTA2 OS=Homo sapiens GN=MTA2	75.022	668	0	1	0	1.5	21179000	0	3093200		#DIV/0!				166	429;4842;5149;5950;5980;6107	True;True;True;True;True;True	450;5112;5428;6353;6384;6516	1228;1229;14164;15023;17633;17701;17702;18084	1300;1301;15360;16233;19167;19235;19236;19641	1300;15360;16233;19167;19236;19641
Q6UB35	Q6UB35	Monofunctional C1-tetrahydrofolate synthase, mitochondrial	MTHFD1L	sp|Q6UB35|C1TM_HUMAN Monofunctional C1-tetrahydrofolate synthase, mitochondrial OS=Homo sapiens GN=MTHFD1L PE=1 SV=1	105.79	978	0	1	0	1	2271900	0	1031000		#DIV/0!				1027	3467;7036	True;True	3651;7495	10120;21011	11048;23342	11048;23342
Q5JSH3-3;Q5JSH3-4;Q5JSH3-2;Q5JSH3	Q5JSH3-3;Q5JSH3-4;Q5JSH3-2;Q5JSH3	WD repeat-containing protein 44	WDR44	sp|Q5JSH3-3|WDR44_HUMAN Isoform 3 of WD repeat-containing protein 44 OS=Homo sapiens GN=WDR44;sp|Q5JSH3-4|WDR44_HUMAN Isoform 4 of WD repeat-containing protein 44 OS=Homo sapiens GN=WDR44;sp|Q5JSH3-2|WDR44_HUMAN Isoform 2 of WD repeat-containing protein 44	48.564	429	0	1	0	2.8	2544700	0	1310800		#DIV/0!				992	4546	TRUE	4793	13294;13295;13296	14439;14440;14441	14440
Q8NI27	Q8NI27	THO complex subunit 2	THOC2	sp|Q8NI27|THOC2_HUMAN THO complex subunit 2 OS=Homo sapiens GN=THOC2 PE=1 SV=2	182.77	1593	0	2	0	1.2	8941500	0	1342300		#DIV/0!				1109	747;2394;2850;5896	True;True;True;True	791;2529;3006;6296	2190;6948;6949;6950;8212;8213;8214;17498	2368;7478;7479;7480;8837;8838;8839;19026	2368;7479;8838;19026
P54619-2;P54619;P54619-3	P54619-2;P54619;P54619-3	5-AMP-activated protein kinase subunit gamma-1	PRKAG1	sp|P54619-2|AAKG1_HUMAN Isoform 2 of 5-AMP-activated protein kinase subunit gamma-1 OS=Homo sapiens GN=PRKAG1;sp|P54619|AAKG1_HUMAN 5-AMP-activated protein kinase subunit gamma-1 OS=Homo sapiens GN=PRKAG1 PE=1 SV=1;sp|P54619-3|AAKG1_HUMAN Isoform 3 of 5	34.083	299	0	1	0	3.7	2468600	0	1337300		#DIV/0!				619	5237	TRUE	5519	15283;15284	16507;16508	16507
Q8WX92	Q8WX92	Negative elongation factor B	NELFB	sp|Q8WX92|NELFB_HUMAN Negative elongation factor B OS=Homo sapiens GN=NELFB PE=1 SV=1	65.697	580	0	1	0	2.2	4572300	0	1588900		#DIV/0!				1134	461	TRUE	487	1331;1332;1333	1405;1406;1407	1405
Q99459	Q99459	Cell division cycle 5-like protein	CDC5L	sp|Q99459|CDC5L_HUMAN Cell division cycle 5-like protein OS=Homo sapiens GN=CDC5L PE=1 SV=2	92.25	802	0	1	0	2.4	11730000	0	1473700		#DIV/0!				1211	2603;4377;6408;7035	True;True;True;True	2751;4614;6840;7494	7520;7521;12793;12794;19052;21010	8099;8100;13918;13919;20962;23341	8100;13918;20962;23341
Q9Y6M1-5;Q9Y6M1-6;Q9Y6M1-3;Q9Y6M1-4;Q9Y6M1-1;Q9Y6M1	Q9Y6M1-5;Q9Y6M1-6;Q9Y6M1-3;Q9Y6M1-4;Q9Y6M1-1;Q9Y6M1	Insulin-like growth factor 2 mRNA-binding protein 2	IGF2BP2	sp|Q9Y6M1-5|IF2B2_HUMAN Isoform 5 of Insulin-like growth factor 2 mRNA-binding protein 2 OS=Homo sapiens GN=IGF2BP2;sp|Q9Y6M1-6|IF2B2_HUMAN Isoform 6 of Insulin-like growth factor 2 mRNA-binding protein 2 OS=Homo sapiens GN=IGF2BP2;sp|Q9Y6M1-3|IF2B2_HUMAN	54.721	493	0	1	0	2.4	1759000	0	663390		#DIV/0!				1482	3078	TRUE	3244	8963;8964	9816;9817	9816
Q7Z4Q2	Q7Z4Q2	HEAT repeat-containing protein 3	HEATR3	sp|Q7Z4Q2|HEAT3_HUMAN HEAT repeat-containing protein 3 OS=Homo sapiens GN=HEATR3 PE=1 SV=2	74.582	680	0	1	0	1.9	6335900	0	1027700		#DIV/0!				1053	5203	TRUE	5482	15186;15187;15188	16405;16406;16407	16406
Q5TA45-2;Q5TA45-3;Q5TA45	Q5TA45-2;Q5TA45-3;Q5TA45	Integrator complex subunit 11	CPSF3L	sp|Q5TA45-2|INT11_HUMAN Isoform 2 of Integrator complex subunit 11 OS=Homo sapiens GN=CPSF3L;sp|Q5TA45-3|INT11_HUMAN Isoform 3 of Integrator complex subunit 11 OS=Homo sapiens GN=CPSF3L;sp|Q5TA45|INT11_HUMAN Integrator complex subunit 11 OS=Homo sapiens GN	56.012	499	0	1	0	2.4	4733200	0	1356900		#DIV/0!				1001	8141	TRUE	8668	24414;24415;24416	26944;26945;26946	26944
Q8NBF2	Q8NBF2	NHL repeat-containing protein 2	NHLRC2	sp|Q8NBF2|NHLC2_HUMAN NHL repeat-containing protein 2 OS=Homo sapiens GN=NHLRC2 PE=1 SV=1	79.443	726	0	1	0	1.2	2115500	0	1055500		#DIV/0!				1094	8156	TRUE	8683	24449;24450	26980;26981	26981
O43447-2;O43447	O43447-2;O43447	Peptidyl-prolyl cis-trans isomerase H	PPIH	sp|O43447-2|PPIH_HUMAN Isoform 2 of Peptidyl-prolyl cis-trans isomerase H OS=Homo sapiens GN=PPIH;sp|O43447|PPIH_HUMAN Peptidyl-prolyl cis-trans isomerase H OS=Homo sapiens GN=PPIH PE=1 SV=1	14.492	134	0	1	0	6.7	6939900	0	1453500		#DIV/0!				92	2767;3340	True;True	2921;3516	7979;7980;9714;9715	8590;8591;10633;10634	8591;10633
Q99543-2;Q99543	Q99543-2;Q99543	DnaJ homolog subfamily C member 2;DnaJ homolog subfamily C member 2, N-terminally processed	DNAJC2	sp|Q99543-2|DNJC2_HUMAN Isoform 2 of DnaJ homolog subfamily C member 2 OS=Homo sapiens GN=DNAJC2;sp|Q99543|DNJC2_HUMAN DnaJ homolog subfamily C member 2 OS=Homo sapiens GN=DNAJC2 PE=1 SV=4	65.913	568	0	1	0	2.8	6311300	0	1201600		#DIV/0!				1215	1632;2863	True;True	1728;3020	4798;4799;8248	5158;5159;8874	5159;8874
Q8NF37	Q8NF37	Lysophosphatidylcholine acyltransferase 1	LPCAT1	sp|Q8NF37|PCAT1_HUMAN Lysophosphatidylcholine acyltransferase 1 OS=Homo sapiens GN=LPCAT1 PE=1 SV=2	59.151	534	0	2	0	3.2	2284100	0	1313500		#DIV/0!				1103	4545;7102	True;True	4792;7564	13293;21219;21220	14438;23572;23573	14438;23572
Q9BZJ0-2;Q9BZJ0-3;Q9BZJ0	Q9BZJ0-2;Q9BZJ0-3;Q9BZJ0	Crooked neck-like protein 1	CRNKL1	sp|Q9BZJ0-2|CRNL1_HUMAN Isoform 2 of Crooked neck-like protein 1 OS=Homo sapiens GN=CRNKL1;sp|Q9BZJ0-3|CRNL1_HUMAN Isoform 3 of Crooked neck-like protein 1 OS=Homo sapiens GN=CRNKL1;sp|Q9BZJ0|CRNL1_HUMAN Crooked neck-like protein 1 OS=Homo sapiens GN=CRNKL	83.147	687	0	1	0	1.6	2146300	0	1189400		#DIV/0!				1270	405;5156	True;True	425;5435	1156;15039	1219;16249	1219;16249
Q9H0S4-2;Q9H0S4	Q9H0S4-2;Q9H0S4	Probable ATP-dependent RNA helicase DDX47	DDX47	sp|Q9H0S4-2|DDX47_HUMAN Isoform 2 of Probable ATP-dependent RNA helicase DDX47 OS=Homo sapiens GN=DDX47;sp|Q9H0S4|DDX47_HUMAN Probable ATP-dependent RNA helicase DDX47 OS=Homo sapiens GN=DDX47 PE=1 SV=1	45.169	406	0	1	0	2.5	4306800	0	1094300		#DIV/0!				1277	4248	TRUE	4477	12414;12415;12416	13515;13516;13517	13516
O14802	O14802	DNA-directed RNA polymerase III subunit RPC1	POLR3A	sp|O14802|RPC1_HUMAN DNA-directed RNA polymerase III subunit RPC1 OS=Homo sapiens GN=POLR3A PE=1 SV=2	155.64	1390	0	1	0	0.6	9900700	0	1440900		#DIV/0!				54	1606;4086;5984	True;True;True	1701;4306;6388	4715;4716;11919;11920;17710	5062;5063;13002;13003;19244	5062;13003;19244
O00139-2;O00139-1;O00139-5;O00139;O00139-4	O00139-2;O00139-1;O00139-5;O00139;O00139-4	Kinesin-like protein KIF2A	KIF2A	sp|O00139-2|KIF2A_HUMAN Isoform 2 of Kinesin-like protein KIF2A OS=Homo sapiens GN=KIF2A;sp|O00139-1|KIF2A_HUMAN Isoform 1 of Kinesin-like protein KIF2A OS=Homo sapiens GN=KIF2A;sp|O00139-5|KIF2A_HUMAN Isoform 5 of Kinesin-like protein KIF2A OS=Homo sapien	75.042	660	0	1	0	1.7	4528600	0	1274700		#DIV/0!				24	54;2347	True;True	57;2478	166;167;168;6813	173;174;175;7321	175;7321
P09543-2;P09543	P09543-2;P09543	2,3-cyclic-nucleotide 3-phosphodiesterase	CNP	sp|P09543-2|CN37_HUMAN Isoform CNPI of 2,3-cyclic-nucleotide 3-phosphodiesterase OS=Homo sapiens GN=CNP;sp|P09543|CN37_HUMAN 2,3-cyclic-nucleotide 3-phosphodiesterase OS=Homo sapiens GN=CNP PE=1 SV=2	45.098	401	0	1	0	2.2	3022500	0	1077600		#DIV/0!				261	5020	TRUE	5295	14652;14653;14654	15860;15861;15862	15860
Q9HCN4-3;Q9HCN4-2;Q9HCN4-4;Q9HCN4;Q9HCN4-5	Q9HCN4-3;Q9HCN4-2;Q9HCN4-4;Q9HCN4;Q9HCN4-5	GPN-loop GTPase 1	GPN1	sp|Q9HCN4-3|GPN1_HUMAN Isoform 3 of GPN-loop GTPase 1 OS=Homo sapiens GN=GPN1;sp|Q9HCN4-2|GPN1_HUMAN Isoform 2 of GPN-loop GTPase 1 OS=Homo sapiens GN=GPN1;sp|Q9HCN4-4|GPN1_HUMAN Isoform 4 of GPN-loop GTPase 1 OS=Homo sapiens GN=GPN1;sp|Q9HCN4|GPN1_HUMAN G	31.832	279	0	1	0	3.9	1340600	0	720140		#DIV/0!				1306	6482	TRUE	6916	19249;19250	21176;21177	21176
Q9NRX1	Q9NRX1	RNA-binding protein PNO1	PNO1	sp|Q9NRX1|PNO1_HUMAN RNA-binding protein PNO1 OS=Homo sapiens GN=PNO1 PE=1 SV=1	27.924	252	0	2	0	9.5	6235300	0	2596700		#DIV/0!				1329	161;3233;5895	True;True;True	169;3406;6295	477;478;9404;9405;17497	498;499;10280;10281;19025	498;10280;19025
Q13895	Q13895	Bystin	BYSL	sp|Q13895|BYST_HUMAN Bystin OS=Homo sapiens GN=BYSL PE=1 SV=3	49.601	437	0	1	0	2.1	6086200	0	1023800		#DIV/0!				876	1439;2424;2954	True;True;True	1525;2562;3113	4220;7044;7045;7046;8505	4542;7585;7586;7587;9141	4542;7586;9141
P61201;P61201-2	P61201;P61201-2	COP9 signalosome complex subunit 2	COPS2	sp|P61201|CSN2_HUMAN COP9 signalosome complex subunit 2 OS=Homo sapiens GN=COPS2 PE=1 SV=1;sp|P61201-2|CSN2_HUMAN Isoform 2 of COP9 signalosome complex subunit 2 OS=Homo sapiens GN=COPS2	51.596	443	1	1	3.2	3.2	7477400	0	3884500		#DIV/0!				670	3146;5838	True;True	3315;6234	9156;9157;9158;17321	10018;10019;10020;18831	10020;18831
Q9BQ52-4;Q9BQ52;Q9BQ52-2;Q9BQ52-3	Q9BQ52-4;Q9BQ52;Q9BQ52-2	Zinc phosphodiesterase ELAC protein 2	ELAC2	sp|Q9BQ52-4|RNZ2_HUMAN Isoform 4 of Zinc phosphodiesterase ELAC protein 2 OS=Homo sapiens GN=ELAC2;sp|Q9BQ52|RNZ2_HUMAN Zinc phosphodiesterase ELAC protein 2 OS=Homo sapiens GN=ELAC2 PE=1 SV=2;sp|Q9BQ52-2|RNZ2_HUMAN Isoform 2 of Zinc phosphodiesterase ELAC	87.563	786	0	2	0	3.7	15374000	0	5608900		#DIV/0!				1232	119;2174;4174;6257;8440	True;True;True;True;True	126;2298;4400;6672;8982	359;6332;6333;12209;18588;18589;25286	371;6778;6779;13307;20476;20477;27883	371;6779;13307;20477;27883	749	303
Q8N573-6;Q8NI08-7;Q8N573-2;Q8N573-5;Q8N573-8;Q8N573;Q8NI08-2;Q8NI08	Q8N573-6;Q8NI08-7;Q8N573-2;Q8N573-5;Q8N573-8;Q8N573;Q8NI08-2;Q8NI08	Oxidation resistance protein 1;Nuclear receptor coactivator 7	OXR1;NCOA7	sp|Q8N573-6|OXR1_HUMAN Isoform 6 of Oxidation resistance protein 1 OS=Homo sapiens GN=OXR1;sp|Q8NI08-7|NCOA7_HUMAN Isoform 7 of Nuclear receptor coactivator 7 OS=Homo sapiens GN=NCOA7;sp|Q8N573-2|OXR1_HUMAN Isoform 2 of Oxidation resistance protein 1 OS=Ho	33.774	294	0	1	0	2.4	43394000	0	7186000		#DIV/0!	+			1090	7669	TRUE	8166	22945;22946	25411;25412	25411	716	56
Q05048	Q05048	Cleavage stimulation factor subunit 1	CSTF1	sp|Q05048|CSTF1_HUMAN Cleavage stimulation factor subunit 1 OS=Homo sapiens GN=CSTF1 PE=1 SV=1	48.357	431	0	2	0	10.9	24649000	0	11792000		#DIV/0!				798	4256;6466;7179;8409;8537	True;True;True;True;True	4485;6900;7645;8950;9087	12438;19211;19212;21447;21448;25195;25577	13539;21137;21138;23808;23809;27791;28202	13539;21137;23809;27791;28202
Q9NVP1	Q9NVP1	ATP-dependent RNA helicase DDX18	DDX18	sp|Q9NVP1|DDX18_HUMAN ATP-dependent RNA helicase DDX18 OS=Homo sapiens GN=DDX18 PE=1 SV=2	75.406	670	0	1	0	1.8	14815000	0	2838600		#DIV/0!				1349	3652;5660;6111;8004	True;True;True;True	3855;6042;6520;8527	10663;16760;18093;24002	11651;18216;19650;26506	11651;18216;19650;26506
Q9P0M6	Q9P0M6	Core histone macro-H2A.2	H2AFY2	sp|Q9P0M6|H2AW_HUMAN Core histone macro-H2A.2 OS=Homo sapiens GN=H2AFY2 PE=1 SV=3	40.058	372	1	2	2.4	6.5	13348000	0	2508400		#DIV/0!				1365	314;384;2921;2985;5006;7565	False;True;True;False;True;True	330;403;3080;3147;5280;8055	903;904;905;906;1101;8403;8617;8618;14611;14612;22627	957;958;959;960;1164;9030;9306;9307;15819;15820;25060	957;1164;9030;9306;15820;25060
Q14498-3;Q14498-2;Q14498	Q14498-3;Q14498-2;Q14498	RNA-binding protein 39	RBM39	sp|Q14498-3|RBM39_HUMAN Isoform 3 of RNA-binding protein 39 OS=Homo sapiens GN=RBM39;sp|Q14498-2|RBM39_HUMAN Isoform 2 of RNA-binding protein 39 OS=Homo sapiens GN=RBM39;sp|Q14498|RBM39_HUMAN RNA-binding protein 39 OS=Homo sapiens GN=RBM39 PE=1 SV=2	57.089	508	0	1	0	3.3	11976000	0	2303700		#DIV/0!				892	2633;5758;6911;7832	True;True;True;True	2783;6152;7361;8344	7597;17073;20613;23484	8186;18553;22934;25971	8186;18553;22934;25971
Q7Z2T5;Q7Z2T5-2	Q7Z2T5;Q7Z2T5-2	TRMT1-like protein	TRMT1L	sp|Q7Z2T5|TRM1L_HUMAN TRMT1-like protein OS=Homo sapiens GN=TRMT1L PE=1 SV=2;sp|Q7Z2T5-2|TRM1L_HUMAN Isoform 2 of TRMT1-like protein OS=Homo sapiens GN=TRMT1L	81.746	733	0	1	0	3	11602000	0	2876500		#DIV/0!				1047	8130;8531	True;True	8655;9081	24372;24373;25561	26899;26900;28186	26900;28186
Q9Y4W2-3;Q9Y4W2-2;Q9Y4W2;Q9Y4W2-4	Q9Y4W2-3;Q9Y4W2-2;Q9Y4W2	Ribosomal biogenesis protein LAS1L	LAS1L	sp|Q9Y4W2-3|LAS1L_HUMAN Isoform 3 of Ribosomal biogenesis protein LAS1L OS=Homo sapiens GN=LAS1L;sp|Q9Y4W2-2|LAS1L_HUMAN Isoform 2 of Ribosomal biogenesis protein LAS1L OS=Homo sapiens GN=LAS1L;sp|Q9Y4W2|LAS1L_HUMAN Ribosomal biogenesis protein LAS1L OS=Ho	76.844	675	0	1	0	2.1	10342000	0	2038500		#DIV/0!				1465	2406;2703;7556	True;True;True	2542;2855;8045	6988;7813;7814;22606;22607	7519;8424;8425;25039;25040	7519;8425;25040
Q9Y3T9	Q9Y3T9	Nucleolar complex protein 2 homolog	NOC2L	sp|Q9Y3T9|NOC2L_HUMAN Nucleolar complex protein 2 homolog OS=Homo sapiens GN=NOC2L PE=1 SV=4	84.918	749	0	1	0	1.3	9015500	0	1384000		#DIV/0!				1456	4204;4269;5010;6619	True;True;True;True	4431;4499;5285;7062	12291;12468;12469;14623;19653	13390;13569;13570;15831;21602	13390;13570;15831;21602
Q92922;Q8TAQ2-2;Q8TAQ2-3;Q8TAQ2	Q92922	SWI/SNF complex subunit SMARCC1	SMARCC1	sp|Q92922|SMRC1_HUMAN SWI/SNF complex subunit SMARCC1 OS=Homo sapiens GN=SMARCC1 PE=1 SV=3	122.87	1105	0	2	0	2.1	7750000	0	937800		#DIV/0!				1155	270;3040;5565;6666;7235	True;True;True;True;True	285;3206;5942;7111;7706	776;777;8859;16490;19785;21612	816;817;9708;17921;21734;23980	817;9708;17921;21734;23980	726	494
P0DN76;Q01081-4;Q01081-2;Q01081	P0DN76;Q01081-4;Q01081-2;Q01081	Splicing factor U2AF 35 kDa subunit	U2AF1	sp|P0DN76|U2AF5_HUMAN Splicing factor U2AF 35 kDa subunit-like protein OS=Homo sapiens GN=U2AF1L5 PE=1 SV=1;sp|Q01081-4|U2AF1_HUMAN Isoform 4 of Splicing factor U2AF 35 kDa subunit OS=Homo sapiens GN=U2AF1;sp|Q01081-2|U2AF1_HUMAN Isoform 2 of Splicing fact	27.872	240	0	1	0	3.3	10084000	0	4009200		#DIV/0!				270	816	TRUE	863	2422;2423;2424	2627;2628;2629	2628
Q9NTZ6	Q9NTZ6	RNA-binding protein 12	RBM12	sp|Q9NTZ6|RBM12_HUMAN RNA-binding protein 12 OS=Homo sapiens GN=RBM12 PE=1 SV=1	97.394	932	0	1	0	1.9	7471100	0	1623400		#DIV/0!				1337	1040;2209;4915;8558	True;True;True;True	1101;2334;5187;9108	3066;3067;6433;14370;25633;25634	3307;3308;6880;15574;28260;28261	3308;6880;15574;28260
O60684;O15131	O60684;O15131	Importin subunit alpha-7;Importin subunit alpha-6	KPNA6;KPNA5	sp|O60684|IMA7_HUMAN Importin subunit alpha-7 OS=Homo sapiens GN=KPNA6 PE=1 SV=1;sp|O15131|IMA6_HUMAN Importin subunit alpha-6 OS=Homo sapiens GN=KPNA5 PE=1 SV=2	60.029	536	1	2	2.1	4.1	8561500	0	2926200		#DIV/0!				119	1846;3591;5152;5506	True;True;False;False	1953;3794;5431;5881	5407;10498;10499;15028;15029;15030;15031;16302	5799;11455;11456;16238;16239;16240;16241;17722	5799;11455;16240;17722
Q9P287-4;Q9P287-3;Q9P287;Q9P287-2	Q9P287-4;Q9P287-3;Q9P287;Q9P287-2	BRCA2 and CDKN1A-interacting protein	BCCIP	sp|Q9P287-4|BCCIP_HUMAN Isoform 4 of BRCA2 and CDKN1A-interacting protein OS=Homo sapiens GN=BCCIP;sp|Q9P287-3|BCCIP_HUMAN Isoform 3 of BRCA2 and CDKN1A-interacting protein OS=Homo sapiens GN=BCCIP;sp|Q9P287|BCCIP_HUMAN BRCA2 and CDKN1A-interacting protein	33.242	292	0	1	0	5.5	7832700	0	2394100		#DIV/0!				1367	2258	TRUE	2384	6566;6567	7058;7059	7059
Q9Y2T2	Q9Y2T2	AP-3 complex subunit mu-1	AP3M1	sp|Q9Y2T2|AP3M1_HUMAN AP-3 complex subunit mu-1 OS=Homo sapiens GN=AP3M1 PE=1 SV=1	46.939	418	0	1	0	5.5	8989200	0	3735100		#DIV/0!				1443	2738	TRUE	2890	7892;7893	8503;8504	8503
Q15785	Q15785	Mitochondrial import receptor subunit TOM34	TOMM34	sp|Q15785|TOM34_HUMAN Mitochondrial import receptor subunit TOM34 OS=Homo sapiens GN=TOMM34 PE=1 SV=2	34.559	309	0	1	0	5.8	6775200	0	2417300		#DIV/0!				953	4528;7360	True;True	4775;7837	13250;21977;21978	14391;24370;24371	14391;24371
Q9NPD3	Q9NPD3	Exosome complex component RRP41	EXOSC4	sp|Q9NPD3|EXOS4_HUMAN Exosome complex component RRP41 OS=Homo sapiens GN=EXOSC4 PE=1 SV=3	26.383	245	0	1	0	4.1	6922300	0	2655500		#DIV/0!				1312	7794	TRUE	8303	23359;23360;23361	25846;25847;25848	25848
Q96DI7;Q96DI7-2	Q96DI7;Q96DI7-2	U5 small nuclear ribonucleoprotein 40 kDa protein	SNRNP40	sp|Q96DI7|SNR40_HUMAN U5 small nuclear ribonucleoprotein 40 kDa protein OS=Homo sapiens GN=SNRNP40 PE=1 SV=1;sp|Q96DI7-2|SNR40_HUMAN Isoform 2 of U5 small nuclear ribonucleoprotein 40 kDa protein OS=Homo sapiens GN=SNRNP40	39.31	357	0	1	0	4.5	6004500	0	1877500		#DIV/0!				1179	6184	TRUE	6595	18291;18292	19867;19868	19868
P09234	P09234	U1 small nuclear ribonucleoprotein C	SNRPC	sp|P09234|RU1C_HUMAN U1 small nuclear ribonucleoprotein C OS=Homo sapiens GN=SNRPC PE=1 SV=1	17.394	159	0	1	0	11.3	5868700	0	1752700		#DIV/0!				260	2417	TRUE	2554	7024;7025;7026	7562;7563;7564	7563
Q9GZL7	Q9GZL7	Ribosome biogenesis protein WDR12	WDR12	sp|Q9GZL7|WDR12_HUMAN Ribosome biogenesis protein WDR12 OS=Homo sapiens GN=WDR12 PE=1 SV=2	47.707	423	0	2	0	5.2	7911200	0	3817800		#DIV/0!				1272	608;3820;6452;8526	True;True;True;True	647;4030;6884;9076	1810;11142;19167;25549	1961;12177;21084;28174	1961;12177;21084;28174
Q9Y6Y8-2;Q9Y6Y8	Q9Y6Y8-2;Q9Y6Y8	SEC23-interacting protein	SEC23IP	sp|Q9Y6Y8-2|S23IP_HUMAN Isoform 2 of SEC23-interacting protein OS=Homo sapiens GN=SEC23IP;sp|Q9Y6Y8|S23IP_HUMAN SEC23-interacting protein OS=Homo sapiens GN=SEC23IP PE=1 SV=1	102.19	924	0	1	0	1.2	5037800	0	1058700		#DIV/0!				1483	328;7456	True;True	345;7940	955;22297;22298	1009;24718;24719	1009;24719
P06132	P06132	Uroporphyrinogen decarboxylase	UROD	sp|P06132|DCUP_HUMAN Uroporphyrinogen decarboxylase OS=Homo sapiens GN=UROD PE=1 SV=2	40.786	367	0	1	0	4.4	6703500	0	2804400		#DIV/0!				223	2789	TRUE	2944	8039;8040	8652;8653	8653
Q6NXT4-4;Q6NXT4-3;Q6NXT4;Q6NXT4-2	Q6NXT4-4;Q6NXT4-3;Q6NXT4;Q6NXT4-2	Zinc transporter 6	SLC30A6	sp|Q6NXT4-4|ZNT6_HUMAN Isoform 4 of Zinc transporter 6 OS=Homo sapiens GN=SLC30A6;sp|Q6NXT4-3|ZNT6_HUMAN Isoform 3 of Zinc transporter 6 OS=Homo sapiens GN=SLC30A6;sp|Q6NXT4|ZNT6_HUMAN Zinc transporter 6 OS=Homo sapiens GN=SLC30A6 PE=1 SV=2;sp|Q6NXT4-2|ZNT	47.617	432	0	1	0	3.7	5183200	0	1320500		#DIV/0!				1018	7855	TRUE	8367	23549;23550	26040;26041	26041
Q92878-3;Q92878;Q92878-2	Q92878-3;Q92878;Q92878-2	DNA repair protein RAD50	RAD50	sp|Q92878-3|RAD50_HUMAN Isoform 3 of DNA repair protein RAD50 OS=Homo sapiens GN=RAD50;sp|Q92878|RAD50_HUMAN DNA repair protein RAD50 OS=Homo sapiens GN=RAD50 PE=1 SV=1;sp|Q92878-2|RAD50_HUMAN Isoform 2 of DNA repair protein RAD50 OS=Homo sapiens GN=RAD50	138.43	1173	0	1	0	0.9	4599000	0	737500		#DIV/0!				1150	1878;2803;3449	True;True;True	1986;2958;3632	5498;8080;8081;10060	5896;8700;8701;10987	5896;8701;10987
Q07955-3;Q07955;Q07955-2	Q07955-3;Q07955;Q07955-2	Serine/arginine-rich splicing factor 1	SRSF1	sp|Q07955-3|SRSF1_HUMAN Isoform ASF-3 of Serine/arginine-rich splicing factor 1 OS=Homo sapiens GN=SRSF1;sp|Q07955|SRSF1_HUMAN Serine/arginine-rich splicing factor 1 OS=Homo sapiens GN=SRSF1 PE=1 SV=2;sp|Q07955-2|SRSF1_HUMAN Isoform ASF-2 of Serine/arginin	22.46	201	0	1	0	5	5224100	0	1754200		#DIV/0!				808	1087;1427	True;True	1154;1513	3199;3200;4184	3448;3449;4506	3449;4506
Q9NXH9-2;Q9NXH9	Q9NXH9-2;Q9NXH9	tRNA (guanine(26)-N(2))-dimethyltransferase	TRMT1	sp|Q9NXH9-2|TRM1_HUMAN Isoform 2 of tRNA (guanine(26)-N(2))-dimethyltransferase OS=Homo sapiens GN=TRMT1;sp|Q9NXH9|TRM1_HUMAN tRNA (guanine(26)-N(2))-dimethyltransferase OS=Homo sapiens GN=TRMT1 PE=1 SV=1	69.305	630	0	1	0	1.4	4221900	0	931200		#DIV/0!				1355	2064;2331	True;True	2182;2461	6004;6005;6760	6437;6438;7268	6438;7268
P16402	P16402	Histone H1.3	HIST1H1D	sp|P16402|H13_HUMAN Histone H1.3 OS=Homo sapiens GN=HIST1H1D PE=1 SV=2	22.35	221	5	7	17.2	24.4	6032600	0	2870400		#DIV/0!				323	415;416;684;3860;3862;6344;6415;6416	False;False;False;False;False;True;False;False	436;437;724;4073;4075;6766;6847;6848	1185;1186;1187;1188;1189;1190;1191;1192;1193;2015;2016;2017;2018;11266;11269;11270;11271;11272;18837;18838;19066;19067;19068;19069;19070;19071;19072	1249;1250;1251;1252;1253;1254;1255;1256;1257;1258;1259;1260;1261;2185;2186;2187;2188;2189;12309;12312;12313;12314;12315;12316;12317;12318;20734;20735;20976;20977;20978;20979;20980;20981;20982;20983	1253;1258;2185;12309;12314;20734;20976;20980
Q9UKA4	Q9UKA4	A-kinase anchor protein 11	AKAP11	sp|Q9UKA4|AKA11_HUMAN A-kinase anchor protein 11 OS=Homo sapiens GN=AKAP11 PE=1 SV=1	210.51	1901	0	1	0	0.5	5066900	0	2170100		#DIV/0!				1403	3475	TRUE	3660	10144;10145	11072;11073	11072
P25685-2;P25685	P25685-2;P25685	DnaJ homolog subfamily B member 1	DNAJB1	sp|P25685-2|DNJB1_HUMAN Isoform 2 of DnaJ homolog subfamily B member 1 OS=Homo sapiens GN=DNAJB1;sp|P25685|DNJB1_HUMAN DnaJ homolog subfamily B member 1 OS=Homo sapiens GN=DNAJB1 PE=1 SV=4	27.016	240	0	1	0	6.7	4131100	0	1272600		#DIV/0!				383	1446;5716	True;True	1532;6107	4243;4244;16948	4565;4566;18425	4565;18425
O60341;O60341-2	O60341;O60341-2	Lysine-specific histone demethylase 1A	KDM1A	sp|O60341|KDM1A_HUMAN Lysine-specific histone demethylase 1A OS=Homo sapiens GN=KDM1A PE=1 SV=2;sp|O60341-2|KDM1A_HUMAN Isoform 2 of Lysine-specific histone demethylase 1A OS=Homo sapiens GN=KDM1A	92.902	852	0	1	0	1.2	4160600	0	1453700		#DIV/0!				114	4263	TRUE	4493	12454;12455	13555;13556	13555
O60287	O60287	Nucleolar pre-ribosomal-associated protein 1	URB1	sp|O60287|NPA1P_HUMAN Nucleolar pre-ribosomal-associated protein 1 OS=Homo sapiens GN=URB1 PE=1 SV=4	254.39	2271	0	2	0	1	4673200	0	1979300		#DIV/0!				112	771;4137;8516	True;True;True	816;4361;9066	2267;12101;12102;25524	2454;13194;13195;28149	2454;13194;28149
Q13330-3;Q13330;Q13330-2;Q9BTC8-2;Q9BTC8	Q13330-3;Q13330;Q13330-2;Q9BTC8-2;Q9BTC8	Metastasis-associated protein MTA1;Metastasis-associated protein MTA3	MTA1;MTA3	sp|Q13330-3|MTA1_HUMAN Isoform 3 of Metastasis-associated protein MTA1 OS=Homo sapiens GN=MTA1;sp|Q13330|MTA1_HUMAN Metastasis-associated protein MTA1 OS=Homo sapiens GN=MTA1 PE=1 SV=2;sp|Q13330-2|MTA1_HUMAN Isoform Short of Metastasis-associated protein M	79.192	698	0	2	0	3.2	3517500	0	987640		#DIV/0!				849	4826;5980	True;False	5096;6384	14125;14126;17701;17702	15320;15321;19235;19236	15321;19236
P49005	P49005	DNA polymerase delta subunit 2	POLD2	sp|P49005|DPOD2_HUMAN DNA polymerase delta subunit 2 OS=Homo sapiens GN=POLD2 PE=1 SV=1	51.289	469	0	1	0	3.2	3657400	0	1564500		#DIV/0!				542	7730	TRUE	8232	23145;23146	25623;25624	25624
Q9NR56-3;Q9NR56-4;Q9NR56-7;Q9NR56-6;Q9NR56-2;Q9NR56-5;Q9NR56	Q9NR56-3;Q9NR56-4;Q9NR56-7;Q9NR56-6;Q9NR56-2;Q9NR56-5;Q9NR56	Muscleblind-like protein 1	MBNL1	sp|Q9NR56-3|MBNL1_HUMAN Isoform 3 of Muscleblind-like protein 1 OS=Homo sapiens GN=MBNL1;sp|Q9NR56-4|MBNL1_HUMAN Isoform 4 of Muscleblind-like protein 1 OS=Homo sapiens GN=MBNL1;sp|Q9NR56-7|MBNL1_HUMAN Isoform 7 of Muscleblind-like protein 1 OS=Homo sapien	33.05	302	0	1	0	3.6	2769700	0	808230		#DIV/0!				1325	857	TRUE	906	2536;2537	2742;2743	2743
Q15424-2;Q15424;Q15424-4;Q15424-3;Q14151	Q15424-2;Q15424;Q15424-4;Q15424-3;Q14151	Scaffold attachment factor B1;Scaffold attachment factor B2	SAFB;SAFB2	sp|Q15424-2|SAFB1_HUMAN Isoform 2 of Scaffold attachment factor B1 OS=Homo sapiens GN=SAFB;sp|Q15424|SAFB1_HUMAN Scaffold attachment factor B1 OS=Homo sapiens GN=SAFB PE=1 SV=4;sp|Q15424-4|SAFB1_HUMAN Isoform 4 of Scaffold attachment factor B1 OS=Homo sapi	95.18	848	0	1	0	3.8	4036000	0	2197100		#DIV/0!				939	334;4037	True;True	351;4256	974;11774	1028;12850	1028;12850
O15127	O15127	Secretory carrier-associated membrane protein 2	SCAMP2	sp|O15127|SCAM2_HUMAN Secretory carrier-associated membrane protein 2 OS=Homo sapiens GN=SCAMP2 PE=1 SV=2	36.648	329	0	1	0	3.6	3981100	0	2174200		#DIV/0!				64	1778	TRUE	1878	5196;5197;5198	5585;5586;5587	5587
Q9NY93-2;Q9NY93	Q9NY93-2;Q9NY93	Probable ATP-dependent RNA helicase DDX56	DDX56	sp|Q9NY93-2|DDX56_HUMAN Isoform 2 of Probable ATP-dependent RNA helicase DDX56 OS=Homo sapiens GN=DDX56;sp|Q9NY93|DDX56_HUMAN Probable ATP-dependent RNA helicase DDX56 OS=Homo sapiens GN=DDX56 PE=1 SV=1	57.274	507	0	1	0	2.8	2918200	0	1124200		#DIV/0!				1356	7458	TRUE	7942	22303;22304	24724;24725	24725
O00767	O00767	Acyl-CoA desaturase	SCD	sp|O00767|ACOD_HUMAN Acyl-CoA desaturase OS=Homo sapiens GN=SCD PE=1 SV=2	41.522	359	0	1	0	7	3563700	0	1829200		#DIV/0!				46	5854	TRUE	6251	17367;17368	18880;18881	18880
Q03701	Q03701	CCAAT/enhancer-binding protein zeta	CEBPZ	sp|Q03701|CEBPZ_HUMAN CCAAT/enhancer-binding protein zeta OS=Homo sapiens GN=CEBPZ PE=1 SV=3	120.97	1054	0	2	0	2.3	3849200	0	2125400		#DIV/0!				791	891;3926;5399	True;True;True	943;4143;5733	2648;11463;15831	2863;12528;17064	2863;12528;17064	573	482
Q9BUQ8	Q9BUQ8	Probable ATP-dependent RNA helicase DDX23	DDX23	sp|Q9BUQ8|DDX23_HUMAN Probable ATP-dependent RNA helicase DDX23 OS=Homo sapiens GN=DDX23 PE=1 SV=3	95.581	820	0	1	0	1.2	2446200	0	874400		#DIV/0!				1252	7327	TRUE	7804	21885;21886	24278;24279	24279
Q8WUY1	Q8WUY1	Protein THEM6	THEM6	sp|Q8WUY1|THEM6_HUMAN Protein THEM6 OS=Homo sapiens GN=THEM6 PE=1 SV=2	23.865	208	0	1	0	3.8	3631200	0	2092000		#DIV/0!				1128	4589	TRUE	4838	13413;13414	14560;14561	14560
Q9BY77;Q9BY77-2	Q9BY77;Q9BY77-2	Polymerase delta-interacting protein 3	POLDIP3	sp|Q9BY77|PDIP3_HUMAN Polymerase delta-interacting protein 3 OS=Homo sapiens GN=POLDIP3 PE=1 SV=2;sp|Q9BY77-2|PDIP3_HUMAN Isoform 2 of Polymerase delta-interacting protein 3 OS=Homo sapiens GN=POLDIP3	46.089	421	0	1	0	3.1	2481300	0	1029600		#DIV/0!				1268	4764;5166;7073	True;True;True	5033;5445;7535	13934;15066;21133	15126;16276;23482	15126;16276;23482
Q9UHB6-3;Q9UHB6-2;Q9UHB6-5;Q9UHB6;Q9UHB6-4	Q9UHB6-3;Q9UHB6-2;Q9UHB6-5;Q9UHB6;Q9UHB6-4	LIM domain and actin-binding protein 1	LIMA1	sp|Q9UHB6-3|LIMA1_HUMAN Isoform 3 of LIM domain and actin-binding protein 1 OS=Homo sapiens GN=LIMA1;sp|Q9UHB6-2|LIMA1_HUMAN Isoform Alpha of LIM domain and actin-binding protein 1 OS=Homo sapiens GN=LIMA1;sp|Q9UHB6-5|LIMA1_HUMAN Isoform 5 of LIM domain an	51.218	457	0	1	0	2.4	2220100	0	949360		#DIV/0!				1385	3645	TRUE	3848	10645;10646	11632;11633	11633
Q7KZ85	Q7KZ85	Transcription elongation factor SPT6	SUPT6H	sp|Q7KZ85|SPT6H_HUMAN Transcription elongation factor SPT6 OS=Homo sapiens GN=SUPT6H PE=1 SV=2	199.07	1726	0	1	0	0.7	2002500	0	794660		#DIV/0!				1037	4458;7823	True;True	4701;8333	13059;23450	14200;25937	14200;25937
Q9BXP5-5;Q9BXP5-4;Q9BXP5-2;Q9BXP5-3;Q9BXP5	Q9BXP5-5;Q9BXP5-4;Q9BXP5-2;Q9BXP5-3;Q9BXP5	Serrate RNA effector molecule homolog	SRRT	sp|Q9BXP5-5|SRRT_HUMAN Isoform 5 of Serrate RNA effector molecule homolog OS=Homo sapiens GN=SRRT;sp|Q9BXP5-4|SRRT_HUMAN Isoform 4 of Serrate RNA effector molecule homolog OS=Homo sapiens GN=SRRT;sp|Q9BXP5-2|SRRT_HUMAN Isoform 2 of Serrate RNA effector mol	96.221	839	0	2	0	3.2	3050500	0	1869600		#DIV/0!				1265	173;3455	True;True	182;3638	514;10080;10081	537;11007;11008	537;11007
Q9UKU7-2;Q9UKU7-3;Q9UKU7	Q9UKU7-2;Q9UKU7-3;Q9UKU7	Isobutyryl-CoA dehydrogenase, mitochondrial	ACAD8	sp|Q9UKU7-2|ACAD8_HUMAN Isoform 2 of Isobutyryl-CoA dehydrogenase, mitochondrial OS=Homo sapiens GN=ACAD8;sp|Q9UKU7-3|ACAD8_HUMAN Isoform 3 of Isobutyryl-CoA dehydrogenase, mitochondrial OS=Homo sapiens GN=ACAD8;sp|Q9UKU7|ACAD8_HUMAN Isobutyryl-CoA dehydro	31.023	288	1	1	3.5	3.5	15063000	0	15063000		#DIV/0!				1406	5478	TRUE	5850	16145;16146	17382;17383	17383
Q16543	Q16543	Hsp90 co-chaperone Cdc37;Hsp90 co-chaperone Cdc37, N-terminally processed	CDC37	sp|Q16543|CDC37_HUMAN Hsp90 co-chaperone Cdc37 OS=Homo sapiens GN=CDC37 PE=1 SV=1	44.468	378	0	1	0	2.4	5087200	0	5087200		#DIV/0!				960	4871	TRUE	5142	14248	15450	15450
P34931	P34931	Heat shock 70 kDa protein 1-like	HSPA1L	sp|P34931|HS71L_HUMAN Heat shock 70 kDa protein 1-like OS=Homo sapiens GN=HSPA1L PE=1 SV=2	70.374	641	9	10	19	23.2	3826800	0	3826800		#DIV/0!	+			446	253;727;991;2913;3376;3720;5496;6113;6209;7164;7310;8418	False;False;False;False;False;False;False;False;False;True;False;False	267;268;769;1048;3072;3554;3925;5870;5871;6522;6620;7630;7787;8959	726;727;728;729;730;731;732;733;734;2121;2122;2123;2124;2125;2126;2127;2128;2917;2918;2919;2920;8379;8380;9813;9814;9815;9816;9817;9818;9819;9820;10850;10851;10852;10853;16272;16273;16274;16275;16276;16277;16278;16279;18095;18096;18097;18450;21396;21836;21837;21838;21839;21840;21841;21842;21843;25223;25224;25225;25226	761;762;763;764;765;766;767;768;769;770;2295;2296;2297;2298;2299;2300;2301;2302;2303;2304;2305;2306;3138;3139;3140;3141;3142;3143;3144;3145;9006;9007;10735;10736;10737;10738;10739;10740;10741;10742;11871;11872;11873;11874;17691;17692;17693;17694;17695;17696;17697;17698;19652;19653;19654;20331;23755;24229;24230;24231;24232;24233;24234;24235;24236;27819;27820;27821;27822	764;2296;3144;9007;10736;11872;17695;19653;20331;23755;24235;27819	158;160	124;551
Q96P16-3;Q96P16	Q96P16-3;Q96P16	Regulation of nuclear pre-mRNA domain-containing protein 1A	RPRD1A	sp|Q96P16-3|RPR1A_HUMAN Isoform 2 of Regulation of nuclear pre-mRNA domain-containing protein 1A OS=Homo sapiens GN=RPRD1A;sp|Q96P16|RPR1A_HUMAN Regulation of nuclear pre-mRNA domain-containing protein 1A OS=Homo sapiens GN=RPRD1A PE=1 SV=1	31.625	276	0	1	0	6.5	3042900	0	3042900		#DIV/0!				1199	507	TRUE	535	1472	1555	1555
O15347	O15347	High mobility group protein B3	HMGB3	sp|O15347|HMGB3_HUMAN High mobility group protein B3 OS=Homo sapiens GN=HMGB3 PE=1 SV=4	22.98	200	0	1	0	6.5	3040800	0	3040800		#DIV/0!				74	6767	TRUE	7215	20196	22464	22464
P61088;Q5JXB2	P61088;Q5JXB2	Ubiquitin-conjugating enzyme E2 N;Putative ubiquitin-conjugating enzyme E2 N-like	UBE2N;UBE2NL	sp|P61088|UBE2N_HUMAN Ubiquitin-conjugating enzyme E2 N OS=Homo sapiens GN=UBE2N PE=1 SV=1;sp|Q5JXB2|UE2NL_HUMAN Putative ubiquitin-conjugating enzyme E2 N-like OS=Homo sapiens GN=UBE2NL PE=1 SV=1	17.138	152	0	1	0	7.2	2948000	0	2948000		#DIV/0!				664	7191	TRUE	7660	21480	23841	23841
Q13557-8;Q13557-12;Q13557-9;Q13557-10;Q13557-5;Q13557;Q13557-3;Q13557-6;Q13557-4;Q13557-11;Q13554-7;Q9UQM7;Q13554-4;Q9UQM7-2;Q13554-6;Q13555-10;Q13554-3;Q13554-8;Q13554-5;Q13555-3;Q13555-5;Q13555-4;Q13555-7;Q13555-9;Q13554-2;Q13555-2;Q13555-8;Q13555;Q13555-6;Q13554	Q13557-8;Q13557-12;Q13557-9;Q13557-10;Q13557-5;Q13557;Q13557-3;Q13557-6;Q13557-4;Q13557-11;Q13554-7;Q9UQM7;Q13554-4;Q9UQM7-2;Q13554-6;Q13555-10;Q13554-3;Q13554-8;Q13554-5;Q13555-3;Q13555-5;Q13555-4;Q13555-7;Q13555-9;Q13554-2;Q13555-2;Q13555-8;Q13555;Q13555-6;Q13554	Calcium/calmodulin-dependent protein kinase type II subunit delta;Calcium/calmodulin-dependent protein kinase type II subunit beta;Calcium/calmodulin-dependent protein kinase type II subunit alpha;Calcium/calmodulin-dependent protein kinase type II subunit gamma	CAMK2D;CAMK2B;CAMK2A;CAMK2G	sp|Q13557-8|KCC2D_HUMAN Isoform Delta 6 of Calcium/calmodulin-dependent protein kinase type II subunit delta OS=Homo sapiens GN=CAMK2D;sp|Q13557-12|KCC2D_HUMAN Isoform Delta 12 of Calcium/calmodulin-dependent protein kinase type II subunit delta OS=Homo sa	54.127	478	0	2	0	4.6	2924000	0	2924000		#DIV/0!				860	1176;3583	True;True	1244;3786	3444;10480	3714;11437	3714;11437
P22694-10;P22694-4;P22694-3;P17612-2;P22694;P17612;P22694-5;P22694-7;P22694-6;P22694-9;P22694-2	P22694-10;P22694-4;P22694-3;P17612-2;P22694;P17612;P22694-5;P22694-7;P22694-6;P22694-9;P22694-2	cAMP-dependent protein kinase catalytic subunit beta;cAMP-dependent protein kinase catalytic subunit alpha	PRKACB;PRKACA	sp|P22694-10|KAPCB_HUMAN Isoform 10 of cAMP-dependent protein kinase catalytic subunit beta OS=Homo sapiens GN=PRKACB;sp|P22694-4|KAPCB_HUMAN Isoform 4 of cAMP-dependent protein kinase catalytic subunit beta OS=Homo sapiens GN=PRKACB;sp|P22694-3|KAPCB_HUMA	36.979	321	0	1	0	2.8	2180300	0	2180300		#DIV/0!				330	5652	TRUE	6031	16729;16730	18172;18173	18173
P61978;P61978-2	P61978;P61978-2	Heterogeneous nuclear ribonucleoprotein K	HNRNPK	sp|P61978|HNRPK_HUMAN Heterogeneous nuclear ribonucleoprotein K OS=Homo sapiens GN=HNRNPK PE=1 SV=1;sp|P61978-2|HNRPK_HUMAN Isoform 2 of Heterogeneous nuclear ribonucleoprotein K OS=Homo sapiens GN=HNRNPK	50.976	463	11	15	29.6	46.2	2056600	0	2056600		#DIV/0!	+			689	1142;1380;2589;2830;2861;2963;3126;3368;3387;3406;4296;4615;5659;5780;6210;6682;6933;8203	False;False;False;False;False;False;False;False;True;False;False;False;False;False;False;False;False;False	1209;1465;1466;2736;2986;3018;3124;3294;3545;3566;3585;4528;4866;6041;6174;6175;6621;7129;7383;8733	3348;3349;3350;3351;4053;4054;4055;4056;4057;7490;8150;8244;8245;8246;8527;9097;9098;9099;9100;9786;9787;9788;9789;9868;9929;9930;12544;12545;12546;12547;13488;13489;13490;13491;13492;13493;13494;13495;16755;16756;16757;16758;16759;17147;17148;17149;17150;17151;18451;19828;20674;20675;20676;20677;20678;20679;20680;20681;24576;24577;24578;24579;24580;24581	3611;3612;3613;3614;3615;4366;4367;4368;4369;4370;4371;8062;8774;8869;8870;8871;9170;9950;9951;9952;9953;9954;9955;9956;9957;10705;10706;10707;10708;10790;10851;10852;13646;13647;13648;13649;14647;14648;14649;14650;14651;14652;14653;14654;14655;14656;14657;18200;18201;18202;18203;18204;18205;18206;18207;18208;18209;18210;18211;18212;18213;18214;18215;18640;18641;18642;18643;18644;18645;20332;2177…	3615;4367;8062;8774;8871;9170;9954;10705;10790;10851;13647;14647;18208;18644;20332;21777;22999;27107	475;476;477	42;283;321
Q8TCG1;Q8TCG1-2	Q8TCG1;Q8TCG1-2	Protein CIP2A	KIAA1524	sp|Q8TCG1|CIP2A_HUMAN Protein CIP2A OS=Homo sapiens GN=KIAA1524 PE=1 SV=2;sp|Q8TCG1-2|CIP2A_HUMAN Isoform 2 of Protein CIP2A OS=Homo sapiens GN=KIAA1524	102.18	905	0	2	0	2	1975300	0	1975300		#DIV/0!				1115	1877;6308	True;True	1985;6727	5496;5497;18725	5894;5895;20620	5894;20620
Q15386-3;Q15386-2;Q15386	Q15386-3;Q15386-2;Q15386	Ubiquitin-protein ligase E3C	UBE3C	sp|Q15386-3|UBE3C_HUMAN Isoform 3 of Ubiquitin-protein ligase E3C OS=Homo sapiens GN=UBE3C;sp|Q15386-2|UBE3C_HUMAN Isoform 2 of Ubiquitin-protein ligase E3C OS=Homo sapiens GN=UBE3C;sp|Q15386|UBE3C_HUMAN Ubiquitin-protein ligase E3C OS=Homo sapiens GN=UBE3	45.844	404	0	1	0	3	1631200	0	1631200		#DIV/0!				935	4860	TRUE	5130	14214	15416	15416
Q14684-2;Q14684	Q14684-2;Q14684	Ribosomal RNA processing protein 1 homolog B	RRP1B	sp|Q14684-2|RRP1B_HUMAN Isoform 2 of Ribosomal RNA processing protein 1 homolog B OS=Homo sapiens GN=RRP1B;sp|Q14684|RRP1B_HUMAN Ribosomal RNA processing protein 1 homolog B OS=Homo sapiens GN=RRP1B PE=1 SV=3	82.175	740	0	1	0	1.5	1369500	0	1369500		#DIV/0!				900	6451	TRUE	6883	19166	21083	21083
P49902-2;P49902	P49902-2;P49902	Cytosolic purine 5-nucleotidase	NT5C2	sp|P49902-2|5NTC_HUMAN Isoform 2 of Cytosolic purine 5-nucleotidase OS=Homo sapiens GN=NT5C2;sp|P49902|5NTC_HUMAN Cytosolic purine 5-nucleotidase OS=Homo sapiens GN=NT5C2 PE=1 SV=1	61.44	532	0	1	0	1.9	1195500	0	1195500		#DIV/0!				563	7624	TRUE	8119	22806	25255	25255
P56182	P56182	Ribosomal RNA processing protein 1 homolog A	RRP1	sp|P56182|RRP1_HUMAN Ribosomal RNA processing protein 1 homolog A OS=Homo sapiens GN=RRP1 PE=1 SV=1	52.839	461	0	1	0	2.6	889710	0	889710		#DIV/0!				635	7086	TRUE	7548	21174	23527	23527
P51812	P51812	Ribosomal protein S6 kinase alpha-3	RPS6KA3	sp|P51812|KS6A3_HUMAN Ribosomal protein S6 kinase alpha-3 OS=Homo sapiens GN=RPS6KA3 PE=1 SV=1	83.735	740	0	1	0	1.5	848970	0	848970		#DIV/0!				591	5746	TRUE	6139	17036	18513	18513
Q9NV06	Q9NV06	DDB1- and CUL4-associated factor 13	DCAF13	sp|Q9NV06|DCA13_HUMAN DDB1- and CUL4-associated factor 13 OS=Homo sapiens GN=DCAF13 PE=1 SV=2	51.402	445	0	1	0	2.2	796030	0	796030		#DIV/0!				1341	6476	TRUE	6910	19234	21160	21160
Q9BQ39	Q9BQ39	ATP-dependent RNA helicase DDX50	DDX50	sp|Q9BQ39|DDX50_HUMAN ATP-dependent RNA helicase DDX50 OS=Homo sapiens GN=DDX50 PE=1 SV=1	82.564	737	0	3	0	5	752410	0	752410		#DIV/0!				1231	1578;5577;7921	False;False;True	1671;5954;8437	4626;4627;4628;16518;16519;16520;23756	4960;4961;4962;17949;17950;17951;26258	4962;17950;26258
Q15750-2;Q15750	Q15750-2;Q15750	TGF-beta-activated kinase 1 and MAP3K7-binding protein 1	TAB1	sp|Q15750-2|TAB1_HUMAN Isoform 2 of TGF-beta-activated kinase 1 and MAP3K7-binding protein 1 OS=Homo sapiens GN=TAB1;sp|Q15750|TAB1_HUMAN TGF-beta-activated kinase 1 and MAP3K7-binding protein 1 OS=Homo sapiens GN=TAB1 PE=1 SV=1	49.917	462	0	1	0	2.4	606370	0	606370		#DIV/0!				952	7853	TRUE	8365	23546	26037	26037
Q08945	Q08945	FACT complex subunit SSRP1	SSRP1	sp|Q08945|SSRP1_HUMAN FACT complex subunit SSRP1 OS=Homo sapiens GN=SSRP1 PE=1 SV=1	81.074	709	1	6	1.1	9.2	87031000	2117900	27435000		12.9539				813	152;1774;2103;3587;3748;4253;7534	True;True;True;True;True;True;True	160;1874;2223;3790;3956;4482;8021	456;457;458;5187;6126;6127;10490;10491;10492;10931;10932;12427;12428;12429;12430;22546	477;478;479;5576;6565;6566;11447;11448;11449;11955;11956;13528;13529;13530;13531;24979	478;5576;6565;11447;11955;13528;24979
Q9NR30;Q9NR30-2	Q9NR30;Q9NR30-2	Nucleolar RNA helicase 2	DDX21	sp|Q9NR30|DDX21_HUMAN Nucleolar RNA helicase 2 OS=Homo sapiens GN=DDX21 PE=1 SV=5;sp|Q9NR30-2|DDX21_HUMAN Isoform 2 of Nucleolar RNA helicase 2 OS=Homo sapiens GN=DDX21	87.343	783	1	10	1.1	14.6	142580000	3452200	41607000		12.0523				1322	93;614;1552;1578;1865;2825;3311;3937;4406;4562;5535;5577;5918;6280;7053;8287	True;True;True;True;True;True;True;True;True;True;True;True;True;True;True;True	99;653;1645;1671;1972;2981;3487;4154;4645;4810;5911;5954;6319;6698;7512;8824	279;280;1821;1822;1823;4563;4626;4627;4628;5460;8135;8136;9634;9635;9636;11498;12881;13344;13345;16389;16390;16518;16519;16520;17545;17546;17547;18651;18652;21058;24830	290;291;1972;1973;1974;4897;4960;4961;4962;5854;8759;8760;10527;10528;10529;12566;14006;14490;14491;14492;17815;17816;17949;17950;17951;19075;19076;19077;20540;20541;23405;27363	291;1974;4897;4962;5854;8760;10529;12566;14006;14492;17816;17950;19077;20541;23405;27363
P78347-2;P78347-4;P78347-3;P78347;P78347-5;Q86UP8-3;Q86UP8;Q6EKJ0	P78347-2;P78347-4;P78347-3;P78347	General transcription factor II-I	GTF2I	sp|P78347-2|GTF2I_HUMAN Isoform 2 of General transcription factor II-I OS=Homo sapiens GN=GTF2I;sp|P78347-4|GTF2I_HUMAN Isoform 4 of General transcription factor II-I OS=Homo sapiens GN=GTF2I;sp|P78347-3|GTF2I_HUMAN Isoform 3 of General transcription facto	107.97	957	1	5	1.3	7.3	62311000	1424300	12908000		9.0627				761	1272;1875;2054;2068;2113;6449;7206	True;True;True;True;True;True;True	1354;1983;2172;2186;2235;6881;7677	3748;3749;5490;5491;5983;5984;5985;6014;6015;6157;6158;19160;19161;19162;21526;21527	4045;4046;5888;5889;6416;6417;6418;6452;6453;6596;6597;21077;21078;21079;23887;23888	4046;5889;6416;6452;6597;21078;23888
P15531;P15531-2	P15531;P15531-2	Nucleoside diphosphate kinase A	NME1	sp|P15531|NDKA_HUMAN Nucleoside diphosphate kinase A OS=Homo sapiens GN=NME1 PE=1 SV=1;sp|P15531-2|NDKA_HUMAN Isoform 2 of Nucleoside diphosphate kinase A OS=Homo sapiens GN=NME1	17.149	152	5	5	41.4	41.4	91760000	2478400	22216000		8.96385				319	1277;2284;2497;2734;5602;6977;7945	False;False;False;False;True;False;False	1359;2411;2638;2886;5979;7430;8463;8464	3759;3760;3761;3762;3763;6633;6634;6635;6636;7230;7883;16579;16580;16581;16582;16583;16584;16585;20821;20822;20823;20824;20825;20826;20827;20828;23825;23826;23827;23828;23829;23830;23831;23832	4060;4061;4062;4063;4064;7125;7126;7127;7128;7772;8494;18010;18011;18012;18013;18014;18015;18016;23145;23146;23147;23148;23149;23150;23151;23152;26328;26329;26330;26331;26332;26333;26334;26335;26336	4060;7125;7772;8494;18016;23152;26330	220;221	41;90
P46087;P46087-4;P46087-2;P46087-3	P46087;P46087-4;P46087-2;P46087-3	Probable 28S rRNA (cytosine(4447)-C(5))-methyltransferase	NOP2	sp|P46087|NOP2_HUMAN Probable 28S rRNA (cytosine(4447)-C(5))-methyltransferase OS=Homo sapiens GN=NOP2 PE=1 SV=2;sp|P46087-4|NOP2_HUMAN Isoform 4 of Probable 28S rRNA (cytosine(4447)-C(5))-methyltransferase OS=Homo sapiens GN=NOP2;sp|P46087-2|NOP2_HUMAN Is	89.301	812	1	5	1.1	7.6	48707000	1084200	9562500		8.81987				518	1144;1757;2262;2438;2647;2907;3595;5195;5785	True;True;True;True;True;True;True;True;True	1211;1857;2389;2577;2797;3065;3798;5474;6181	3353;3354;3355;5140;5141;6581;7088;7639;8371;10508;10509;10510;10511;15164;15165;15166;17167;17168	3617;3618;3619;5529;5530;7073;7629;8229;8998;11465;11466;11467;11468;16380;16381;16382;18664;18665	3618;5530;7073;7629;8229;8998;11466;16381;18665
Q15366-6;Q15366-3;Q15366;Q15366-2;P57721-2;P57721-3;P57721-5;P57721-4;P57721	Q15366-6;Q15366-3;Q15366;Q15366-2	Poly(rC)-binding protein 2	PCBP2	sp|Q15366-6|PCBP2_HUMAN Isoform 6 of Poly(rC)-binding protein 2 OS=Homo sapiens GN=PCBP2;sp|Q15366-3|PCBP2_HUMAN Isoform 3 of Poly(rC)-binding protein 2 OS=Homo sapiens GN=PCBP2;sp|Q15366|PCBP2_HUMAN Poly(rC)-binding protein 2 OS=Homo sapiens GN=PCBP2 PE=1	38.15	361	3	6	11.6	26.9	121730000	9166000	66983000		7.30777				933	392;1913;2924;3076;3407;3543;5234	True;False;True;True;True;False;True	412;2024;2025;3083;3242;3586;3745;5516	1122;5594;5595;5596;5597;5598;5599;5600;5601;8409;8410;8411;8958;8959;8960;8961;9931;10360;10361;10362;15274	1185;5993;5994;5995;5996;5997;5998;5999;6000;9036;9037;9038;9811;9812;9813;9814;10853;11305;11306;11307;11308;16495	1185;5999;9038;9813;10853;11306;16495	678	137
Q15233-2;Q15233	Q15233-2;Q15233	Non-POU domain-containing octamer-binding protein	NONO	sp|Q15233-2|NONO_HUMAN Isoform 2 of Non-POU domain-containing octamer-binding protein OS=Homo sapiens GN=NONO;sp|Q15233|NONO_HUMAN Non-POU domain-containing octamer-binding protein OS=Homo sapiens GN=NONO PE=1 SV=4	43.866	382	2	5	5.2	13.9	93102000	3087900	22554000		7.30399				928	869;2047;2070;2660;7093;7574	False;True;True;True;True;True	919;2165;2188;2189;2810;7555;8064;8065	2573;2574;2575;5968;5969;6019;6020;6021;6022;7688;7689;7690;7691;7692;21195;22648;22649;22650;22651	2781;2782;2783;2784;6400;6401;6457;6458;6459;6460;8293;8294;8295;8296;8297;23548;25082;25083;25084;25085	2784;6401;6458;8295;23548;25083	676;677	43;180
P08670;P17661;CON__H-INV:HIT000292931;CON__Q9DCV7;CON__Q3KNV1;CON__P08729;CON__Q61726;CON__P05787;CON__O43790;CON__Q6NT21;CON__P78385;CON__Q14533;CON__P78386;CON__Q8VED5;CON__Q5XKE5;CON__Q9NSB2;CON__Q6ISB0;CON__P12035;P14136-3;P14136;P14136-2;P08729;P05787;O43790;P78385;Q16352;Q14533;P78386;P05787-2;Q5XKE5;P07197-2;Q9NSB2;P12035;P07197	P08670	Vimentin	VIM	sp|P08670|VIME_HUMAN Vimentin OS=Homo sapiens GN=VIM PE=1 SV=4	53.651	466	2	9	4.3	19.7	135480000	4133200	29419000		7.11773				253	1082;1232;1528;2034;2051;2236;3477;3981;4333;5332;5932;6088;6122;6144;6569;6841;7192;7409;7577	True;True;True;True;True;True;True;True;True;True;True;True;True;True;True;True;True;True;True	1149;1308;1619;2151;2169;2361;3662;4199;4567;5639;6334;6497;6531;6553;7004;7290;7661;7891;8068	3192;3193;3627;4495;5937;5938;5975;5976;5977;6504;6505;10150;10151;10152;10153;11630;12647;15595;17581;17582;17583;17584;18041;18042;18116;18167;18168;19510;19511;20415;21481;21482;22150;22151;22657	3441;3442;3922;4829;6369;6370;6407;6408;6409;6996;6997;11084;11085;11086;11087;12698;13756;16822;19111;19112;19113;19114;19598;19599;19677;19734;19735;21459;21460;22695;23842;23843;24563;24564;25091	3441;3922;4829;6370;6409;6996;11086;12698;13756;16822;19113;19599;19677;19734;21460;22695;23842;24564;25091	149	154
Q13151	Q13151	Heterogeneous nuclear ribonucleoprotein A0	HNRNPA0	sp|Q13151|ROA0_HUMAN Heterogeneous nuclear ribonucleoprotein A0 OS=Homo sapiens GN=HNRNPA0 PE=1 SV=1	30.84	305	1	5	5.2	23.3	106140000	3295900	22416000		6.80118				840	172;846;1511;2512;2561;4272;4318	True;True;True;True;True;True;True	181;894;1601;2654;2707;4502;4551	513;2506;4445;4446;4447;7267;7268;7269;7417;7418;12477;12478;12479;12480;12602;12603	536;2712;4774;4775;4776;7810;7811;7812;7981;7982;13578;13579;13580;13581;13711;13712	536;2712;4775;7811;7982;13580;13711
O76021;O76021-2	O76021	Ribosomal L1 domain-containing protein 1	RSL1D1	sp|O76021|RL1D1_HUMAN Ribosomal L1 domain-containing protein 1 OS=Homo sapiens GN=RSL1D1 PE=1 SV=3	54.972	490	1	4	1.6	9.2	73527000	1863700	12209000		6.55095				164	761;793;1663;4660;5092;5311;6198;7382	True;True;True;True;True;True;True;True	805;840;1760;4912;5369;5609;5610;6609;7860	2232;2233;2353;2354;4873;4874;4875;13615;13616;13617;13618;14858;15525;15526;18430;22055;22056;22057	2419;2420;2548;2549;5249;5250;5251;14794;14795;14796;14797;16067;16752;16753;20311;24452;24453;24454	2419;2548;5250;14796;16067;16752;20311;24454	79	1
O60678-2;O60678	O60678-2;O60678	Protein arginine N-methyltransferase 3	PRMT3	sp|O60678-2|ANM3_HUMAN Isoform 2 of Protein arginine N-methyltransferase 3 OS=Homo sapiens GN=PRMT3;sp|O60678|ANM3_HUMAN Protein arginine N-methyltransferase 3 OS=Homo sapiens GN=PRMT3 PE=1 SV=3	52.874	469	1	3	2.3	6.6	17037000	1284800	8293500		6.45509				117	518;7129;8183	True;True;True	546;7591;8710	1500;21295;21296;24520;24521;24522;24523	1589;23651;23652;27051;27052;27053;27054	1589;23651;27051
Q9BZE4;Q9BZE4-2;Q9BZE4-3	Q9BZE4;Q9BZE4-2;Q9BZE4-3	Nucleolar GTP-binding protein 1	GTPBP4	sp|Q9BZE4|NOG1_HUMAN Nucleolar GTP-binding protein 1 OS=Homo sapiens GN=GTPBP4 PE=1 SV=3;sp|Q9BZE4-2|NOG1_HUMAN Isoform 2 of Nucleolar GTP-binding protein 1 OS=Homo sapiens GN=GTPBP4;sp|Q9BZE4-3|NOG1_HUMAN Isoform 3 of Nucleolar GTP-binding protein 1 OS=Ho	73.964	634	2	7	3.2	12.1	70216000	3111400	19964000		6.4164				1269	94;1056;3059;3751;4071;4208;5023;7138;7959;8289	True;True;True;True;True;True;True;True;True;True	100;1118;3225;3959;4291;4435;5298;7600;8481;8826	281;282;3111;3112;3113;8904;8905;8906;10940;10941;10942;11873;11874;11875;12296;14659;14660;14661;14662;21316;21317;23875;24835	292;293;3357;3358;3359;9753;9754;9755;11964;11965;11966;12953;12954;12955;13395;15867;15868;15869;15870;23672;23673;26379;27368	293;3357;9753;11964;12953;13395;15870;23673;26379;27368
Q99829	Q99829	Copine-1	CPNE1	sp|Q99829|CPNE1_HUMAN Copine-1 OS=Homo sapiens GN=CPNE1 PE=1 SV=1	59.058	537	1	4	1.7	8.4	32365000	1951800	12373000		6.33928				1223	2167;2872;5260;5518;8231	True;True;True;True;True	2291;3029;5542;5893;8764	6318;8278;8279;15346;15347;15348;16335;16336;24661	6764;8905;8906;16572;16573;16574;17756;17757;27193	6764;8906;16574;17756;27193	741	142
Q9BQG0;Q9BQG0-2	Q9BQG0;Q9BQG0-2	Myb-binding protein 1A	MYBBP1A	sp|Q9BQG0|MBB1A_HUMAN Myb-binding protein 1A OS=Homo sapiens GN=MYBBP1A PE=1 SV=2;sp|Q9BQG0-2|MBB1A_HUMAN Isoform 2 of Myb-binding protein 1A OS=Homo sapiens GN=MYBBP1A	148.85	1328	1	7	1.3	6.3	87312000	2573500	15638000		6.07655				1237	259;306;537;1241;1664;2011;2566;3950;4495;4663;5165;6610;6615;8267	True;True;True;True;True;True;True;True;True;True;True;True;True;True	274;322;566;1321;1322;1761;2128;2712;4167;4739;4915;5444;7053;7058;8804	749;750;751;880;1573;3661;3662;3663;3664;4876;4877;4878;5875;5876;7433;11539;13141;13631;13632;15064;15065;19637;19646;19647;24781;24782;24783	785;786;787;934;1678;3956;3957;3958;3959;5252;5253;5254;6300;6301;8001;12607;14282;14810;14811;16274;16275;21586;21595;21596;27313;27314;27315	785;934;1678;3959;5253;6301;8001;12607;14282;14811;16274;21586;21595;27315	752	10
Q9H0D6-2;Q9H0D6	Q9H0D6-2;Q9H0D6	5-3 exoribonuclease 2	XRN2	sp|Q9H0D6-2|XRN2_HUMAN Isoform 2 of 5-3 exoribonuclease 2 OS=Homo sapiens GN=XRN2;sp|Q9H0D6|XRN2_HUMAN 5-3 exoribonuclease 2 OS=Homo sapiens GN=XRN2 PE=1 SV=1	99.96	874	1	4	1.4	5.7	45749000	2309900	12840000		5.55868				1275	50;1608;5764;5767	True;True;True;True	53;1703;6158;6161	154;155;156;4721;4722;17088;17089;17090;17100;17101;17102;17103	161;162;163;5068;5069;18568;18569;18570;18580;18581;18582;18583	163;5068;18569;18583
P08621-3;P08621-2;P08621	P08621-3;P08621-2;P08621	U1 small nuclear ribonucleoprotein 70 kDa	SNRNP70	sp|P08621-3|RU17_HUMAN Isoform 3 of U1 small nuclear ribonucleoprotein 70 kDa OS=Homo sapiens GN=SNRNP70;sp|P08621-2|RU17_HUMAN Isoform 2 of U1 small nuclear ribonucleoprotein 70 kDa OS=Homo sapiens GN=SNRNP70;sp|P08621|RU17_HUMAN U1 small nuclear ribonucl	19.79	166	1	2	5.4	12	22425000	805380	4387800		5.44811				252	1248;7237;7987	True;True;True	1329;7708;8510	3676;3677;3678;21617;21618;23962;23963;23964;23965	3972;3973;3974;23985;23986;26466;26467;26468;26469	3973;23986;26469
Q5JTH9-2;Q5JTH9-3;Q5JTH9	Q5JTH9-2;Q5JTH9-3;Q5JTH9	RRP12-like protein	RRP12	sp|Q5JTH9-2|RRP12_HUMAN Isoform 2 of RRP12-like protein OS=Homo sapiens GN=RRP12;sp|Q5JTH9-3|RRP12_HUMAN Isoform 3 of RRP12-like protein OS=Homo sapiens GN=RRP12;sp|Q5JTH9|RRP12_HUMAN RRP12-like protein OS=Homo sapiens GN=RRP12 PE=1 SV=2	132.71	1197	2	8	3.1	10.4	90918000	3602600	19256000		5.34503				993	522;552;1496;2086;2489;6166;6294;7134;7778;7790;7799	True;True;True;True;True;True;True;True;True;True;True	550;581;582;1584;2205;2629;6575;6712;7596;8287;8299;8308	1506;1507;1616;1617;4394;4395;6074;7210;7211;7212;18234;18684;18685;21305;21306;23313;23314;23315;23348;23349;23350;23375;23376;23377;23378	1595;1596;1721;1722;4723;4724;6513;7752;7753;7754;19810;20573;20574;23661;23662;25800;25801;25802;25835;25836;25837;25862;25863;25864;25865	1596;1722;4724;6513;7753;19810;20574;23662;25801;25837;25864	691	501
Q9UHI6;Q9UHI6-2	Q9UHI6	Probable ATP-dependent RNA helicase DDX20	DDX20	sp|Q9UHI6|DDX20_HUMAN Probable ATP-dependent RNA helicase DDX20 OS=Homo sapiens GN=DDX20 PE=1 SV=2	92.239	824	1	2	1.2	3.2	12496000	1344200	6964000		5.18078				1389	633;3570;6868;7842	True;True;True;True	672;3773;7317;8354	1872;1873;1874;10446;20481;23514	2026;2027;2028;11401;22761;26003	2028;11401;22761;26003
P11387;Q969P6-2;Q969P6	P11387	DNA topoisomerase 1	TOP1	sp|P11387|TOP1_HUMAN DNA topoisomerase 1 OS=Homo sapiens GN=TOP1 PE=1 SV=2	90.725	765	1	4	2.6	7.6	71716000	2761000	13840000		5.01268				282	162;295;781;782;2796;3188;4245;4811;5606	True;True;True;True;True;True;True;True;True	170;311;826;827;2951;3359;4474;5081;5983	479;480;851;852;853;854;2297;2298;2299;2300;8057;8058;8059;9272;12409;12410;12411;14078;16597	500;501;905;906;907;908;2484;2485;2486;2487;8670;8671;8672;10143;13510;13511;13512;15271;18028	500;906;2484;2487;8672;10143;13510;15271;18028
Q15631;Q15631-2	Q15631	Translin	TSN	sp|Q15631|TSN_HUMAN Translin OS=Homo sapiens GN=TSN PE=1 SV=1	26.183	228	2	3	11	21.1	59733000	7231900	36089000		4.99025				945	1488;1661;1921;5051;8219	True;True;True;True;True	1575;1757;2034;5327;8752	4357;4358;4359;4360;4869;5629;5630;14740;24633;24634;24635	4681;4682;4683;4684;5245;6042;6043;15949;27165;27166;27167	4681;5245;6042;15949;27167
P33992	P33992	DNA replication licensing factor MCM5	MCM5	sp|P33992|MCM5_HUMAN DNA replication licensing factor MCM5 OS=Homo sapiens GN=MCM5 PE=1 SV=5	82.285	734	1	6	2.2	11	91473000	4434600	21758000		4.90642				443	329;3572;4013;4887;4918;6057;6282;6348;7446	True;True;True;True;True;True;True;True;True	346;3775;4231;5158;5190;6466;6701;6770;7929	956;957;10451;10452;10453;11710;11711;11712;14293;14294;14375;17939;17940;18658;18845;18846;18847;18848;22261	1010;1011;11406;11407;11408;12785;12786;12787;15495;15496;15579;19496;19497;20547;20742;20743;20744;20745;24677	1011;11407;12786;15496;15579;19497;20547;20743;24677
P55769	P55769	NHP2-like protein 1;NHP2-like protein 1, N-terminally processed	NHP2L1	sp|P55769|NH2L1_HUMAN NHP2-like protein 1 OS=Homo sapiens GN=SNU13 PE=1 SV=3	14.173	128	1	2	9.4	21.9	17019000	1210300	5928500		4.89837				632	108;5824;6073	True;True;True	114;6220;6482	323;17286;17991;17992;17993;17994	335;18796;19548;19549;19550;19551	335;18796;19550
P07305;P07305-2	P07305;P07305-2	Histone H1.0;Histone H1.0, N-terminally processed	H1F0	sp|P07305|H10_HUMAN Histone H1.0 OS=Homo sapiens GN=H1F0 PE=1 SV=3;sp|P07305-2|H10_HUMAN Isoform 2 of Histone H1.0 OS=Homo sapiens GN=H1F0	20.863	194	1	3	5.2	16	25434000	2018000	9033800		4.47661				234	5225;6951;7659	True;True;True	5507;7402;8156	15252;15253;15254;20734;20735;20736;22912;22913;22914;22915	16473;16474;16475;23058;23059;23060;25371;25372;25373;25374	16474;23059;25371
P57088	P57088	Transmembrane protein 33	TMEM33	sp|P57088|TMM33_HUMAN Transmembrane protein 33 OS=Homo sapiens GN=TMEM33 PE=1 SV=2	27.978	247	2	4	7.7	15.4	69705000	5151100	21673000		4.20745				640	479;2846;4962;7113	True;True;True;True	505;3002;5236;7575	1380;1381;1382;8198;8199;8200;8201;14500;14501;21253	1457;1458;1459;8823;8824;8825;8826;15706;15707;23606	1457;8825;15707;23606
Q92547	Q92547	DNA topoisomerase 2-binding protein 1	TOPBP1	sp|Q92547|TOPB1_HUMAN DNA topoisomerase 2-binding protein 1 OS=Homo sapiens GN=TOPBP1 PE=1 SV=3	170.68	1522	3	5	2.3	5	66219000	9237900	38317000		4.1478				1141	1191;1904;2294;4278;4476;6363	True;True;True;True;True;True	1260;2015;2422;4508;4720;6786	3486;3487;3488;3489;5566;5567;5568;6661;6662;12491;12492;13099;13100;13101;18885	3758;3759;3760;3761;5964;5965;5966;7153;7154;13593;13594;14240;14241;14242;20782	3759;5965;7153;13593;14241;20782
Q9BZZ5-3;Q9BZZ5-2;Q9BZZ5;Q9BZZ5-6;Q9BZZ5-5;Q9BZZ5-1	Q9BZZ5-3;Q9BZZ5-2;Q9BZZ5;Q9BZZ5-6;Q9BZZ5-5	Apoptosis inhibitor 5	API5	sp|Q9BZZ5-3|API5_HUMAN Isoform 3 of Apoptosis inhibitor 5 OS=Homo sapiens GN=API5;sp|Q9BZZ5-2|API5_HUMAN Isoform 2 of Apoptosis inhibitor 5 OS=Homo sapiens GN=API5;sp|Q9BZZ5|API5_HUMAN Apoptosis inhibitor 5 OS=Homo sapiens GN=API5 PE=1 SV=3;sp|Q9BZZ5-6|API	50.309	445	2	5	4.7	12.6	79854000	5697100	22515000		3.95201				1271	1015;1970;3730;4017;5840;5884	True;True;True;True;True;True	1074;2084;3937;4235;6236;6284	3000;3001;3002;5763;5764;5765;10879;10880;10881;10882;11720;17323;17324;17325;17466	3240;3241;3242;6187;6188;6189;11900;11901;11902;11903;12795;18833;18834;18835;18994	3241;6188;11903;12795;18834;18994
Q9NTJ3;Q9NTJ3-2	Q9NTJ3;Q9NTJ3-2	Structural maintenance of chromosomes protein 4	SMC4	sp|Q9NTJ3|SMC4_HUMAN Structural maintenance of chromosomes protein 4 OS=Homo sapiens GN=SMC4 PE=1 SV=2;sp|Q9NTJ3-2|SMC4_HUMAN Isoform 2 of Structural maintenance of chromosomes protein 4 OS=Homo sapiens GN=SMC4	147.18	1288	1	6	0.7	4.6	33066000	1859500	7345500		3.95026				1333	1319;1717;3220;4573;4854;5790;6594;6964;7743;7784	True;True;True;True;True;True;True;True;True;True	1402;1815;3393;4821;5124;6186;7036;7417;8246;8293	3870;3871;3872;5030;9367;9368;9369;13377;13378;13379;14195;17179;19591;20786;23184;23185;23331;23332;23333;23334	4173;4174;4175;5414;10242;10243;10244;14524;14525;14526;15397;18677;21540;23110;25667;25668;25818;25819;25820;25821	4174;5414;10243;14524;15397;18677;21540;23110;25668;25820
Q14566	Q14566	DNA replication licensing factor MCM6	MCM6	sp|Q14566|MCM6_HUMAN DNA replication licensing factor MCM6 OS=Homo sapiens GN=MCM6 PE=1 SV=1	92.888	821	2	8	2.6	10.1	91722000	4490500	17638000		3.92785				894	709;1644;1782;2252;2501;3171;3601;4348;6502;7267;8078;8265;8456;8544	True;True;True;True;True;True;True;True;True;True;True;True;True;True	751;1740;1883;2377;2642;3341;3804;4583;6936;7739;8601;8802;8999;9094	2082;2083;2084;4829;5211;5212;6547;7236;9224;9225;10528;10529;12691;19296;19297;19298;21701;24232;24233;24234;24775;24776;25332;25333;25334;25335;25594;25595;25596;25597	2254;2255;2256;5200;5600;5601;7039;7778;10088;10089;11509;11510;13805;21223;21224;21225;24069;26755;26756;26757;27307;27308;27929;27930;27931;27932;28219;28220;28221;28222	2255;5200;5601;7039;7778;10089;11510;13805;21223;24069;26756;27308;27930;28221
Q13492-3;Q13492-2;Q13492-5;Q13492;Q13492-4;O60641-3;O60641-4;O60641	Q13492-3;Q13492-2;Q13492-5;Q13492;Q13492-4	Phosphatidylinositol-binding clathrin assembly protein	PICALM	sp|Q13492-3|PICAL_HUMAN Isoform 3 of Phosphatidylinositol-binding clathrin assembly protein OS=Homo sapiens GN=PICALM;sp|Q13492-2|PICAL_HUMAN Isoform 2 of Phosphatidylinositol-binding clathrin assembly protein OS=Homo sapiens GN=PICALM;sp|Q13492-5|PICAL_HU	66.392	610	2	2	3	3.8	55884000	3546900	13902000		3.91948				857	769;2210;3698;5887;6119	True;True;True;True;True	814;2335;3903;6287;6528	2263;6434;6435;6436;6437;10789;10790;10791;17472;17473;17474;18112	2450;6881;6882;6883;6884;11810;11811;11812;19000;19001;19002;19673	2450;6883;11812;19000;19673
P43243;P43243-2	P43243	Matrin-3	MATR3	sp|P43243|MATR3_HUMAN Matrin-3 OS=Homo sapiens GN=MATR3 PE=1 SV=2	94.622	847	2	6	3.8	8.9	93117000	4473900	17430000		3.89593				507	1290;2773;2778;2792;4140;6366;6649;6654;7724;8194	True;True;True;True;True;True;True;True;True;True	1372;2927;2933;2947;4364;6789;7093;7094;7099;8224;8722;8723	3790;7991;7992;8011;8048;8049;12108;12109;12110;12111;18889;18890;18891;19743;19744;19745;19746;19747;19758;23123;23124;23125;23126;24552;24553;24554;24555	4091;8602;8603;8622;8661;8662;13201;13202;13203;13204;20786;20787;20788;21692;21693;21694;21695;21696;21707;25600;25601;25602;25603;25604;27083;27084;27085;27086	4091;8602;8622;8661;13203;20787;21695;21707;25602;27084	338;339	403;539
P38919	P38919	Eukaryotic initiation factor 4A-III;Eukaryotic initiation factor 4A-III, N-terminally processed	EIF4A3	sp|P38919|IF4A3_HUMAN Eukaryotic initiation factor 4A-III OS=Homo sapiens GN=EIF4A3 PE=1 SV=4	46.871	411	4	8	9.2	19.7	84448000	5931200	22818000		3.84711				477	768;1347;1708;1860;2664;2706;2826;3903;4192;5951	True;True;True;True;False;True;True;True;True;True	812;813;1431;1806;1967;2814;2858;2982;4119;4419;6354	2259;2260;2261;2262;3949;3950;3951;3952;5000;5001;5002;5003;5447;5448;7701;7702;7703;7704;7817;8137;8138;8139;8140;11385;12257;12258;12259;17634	2446;2447;2448;2449;4254;4255;4256;4257;5382;5383;5384;5385;5840;5841;8306;8307;8308;8309;8428;8761;8762;8763;8764;12437;13356;13357;13358;19168	2448;4256;5383;5841;8308;8428;8764;12437;13357;19168	317	7
P55265-5;P55265;P55265-4;P55265-3;P55265-2	P55265-5;P55265;P55265-4;P55265-3;P55265-2	Double-stranded RNA-specific adenosine deaminase	ADAR	sp|P55265-5|DSRAD_HUMAN Isoform 5 of Double-stranded RNA-specific adenosine deaminase OS=Homo sapiens GN=ADAR;sp|P55265|DSRAD_HUMAN Double-stranded RNA-specific adenosine deaminase OS=Homo sapiens GN=ADAR PE=1 SV=4;sp|P55265-4|DSRAD_HUMAN Isoform 4 of Doub	103.64	931	5	15	5.4	18.9	263550000	16979000	64519000		3.79993				630	564;914;1083;1115;1286;1293;2281;2327;2538;3043;3111;3422;4385;5144;5345;5792;5934;5970;6645;6852;7151;7182;7580;7839;8453	True;True;True;True;True;True;True;True;True;True;True;True;True;True;True;True;True;True;True;True;True;True;True;True;True	598;969;1150;1182;1368;1375;2408;2456;2683;3209;3279;3603;4623;5423;5655;5656;6188;6336;6373;7089;7301;7616;7649;8071;8351;8996	1664;1665;1666;2715;2716;2717;3194;3278;3279;3280;3782;3797;3798;3799;6627;6751;6752;7339;7340;8866;9060;9984;12819;12820;12821;12822;15013;15014;15015;15016;15629;15630;15631;15632;17184;17586;17587;17588;17589;17680;19728;19729;19730;19731;20436;20437;20438;20439;21360;21456;22661;23507;23508;25325;25326;25327	1792;1793;1794;2930;2931;2932;3443;3539;3540;3541;4083;4098;4099;4100;7119;7259;7260;7887;7888;9715;9913;10911;13944;13945;13946;13947;16223;16224;16225;16226;16856;16857;16858;16859;18682;19116;19117;19118;19119;19214;21677;21678;21679;21680;22716;22717;22718;22719;23716;23817;25095;25996;25997;27922;27923;27924	1792;2932;3443;3540;4083;4098;7119;7260;7888;9715;9913;10911;13946;16224;16859;18682;19118;19214;21680;22718;23716;23817;25095;25997;27923	436;437;438;439	271;507;586;633
P52272-2;P52272	P52272-2;P52272	Heterogeneous nuclear ribonucleoprotein M	HNRNPM	sp|P52272-2|HNRPM_HUMAN Isoform 2 of Heterogeneous nuclear ribonucleoprotein M OS=Homo sapiens GN=HNRNPM;sp|P52272|HNRPM_HUMAN Heterogeneous nuclear ribonucleoprotein M OS=Homo sapiens GN=HNRNPM PE=1 SV=3	73.62	691	3	8	4.5	14.5	206500000	12269000	46598000		3.79803				596	232;1979;2133;2177;2477;2608;2751;4400;5342;5343;5344;5350;5351;5353;5354;5357;5962;7683;7685	True;True;True;True;True;True;True;True;True;True;True;True;True;True;True;True;True;True;True	245;2095;2255;2301;2617;2756;2905;4639;5652;5653;5654;5663;5664;5665;5667;5668;5669;5673;6365;8182;8184	662;663;5790;6214;6215;6216;6342;7180;7532;7933;7934;7935;12865;12866;12867;12868;15624;15625;15626;15627;15628;15649;15650;15651;15652;15654;15655;15656;15657;15666;17661;17662;17663;22976;22977;22978;22979;22984;22985;22986	688;689;6214;6656;6657;6658;6788;7721;8114;8544;8545;8546;13990;13991;13992;13993;16851;16852;16853;16854;16855;16876;16877;16878;16879;16881;16882;16883;16884;16893;19195;19196;19197;25442;25443;25444;25445;25450;25451;25452	689;6214;6657;6788;7721;8114;8546;13992;16851;16853;16854;16878;16879;16881;16883;16893;19197;25443;25451	396;397;398;399;400;401;402;403;404;405	328;330;365;447;451;519;553;557;568;572
O15355	O15355	Protein phosphatase 1G	PPM1G	sp|O15355|PPM1G_HUMAN Protein phosphatase 1G OS=Homo sapiens GN=PPM1G PE=1 SV=1	59.271	546	1	2	1.5	7	17337000	1246000	4620300		3.70811				75	2866;5121	True;True	3023;5399	8254;8255;8256;14940;14941;14942	8880;8881;8882;16149;16150;16151	8881;16150
Q12788	Q12788	Transducin beta-like protein 3	TBL3	sp|Q12788|TBL3_HUMAN Transducin beta-like protein 3 OS=Homo sapiens GN=TBL3 PE=1 SV=2	89.034	808	1	3	1.1	4.8	36719000	1074200	3969500		3.69531				824	48;201;354;1367;1368;2880;4149;4547;4866;6631	True;True;True;True;True;True;True;True;True;True	51;211;372;1452;1453;3037;4375;4794;5136;7075	148;149;578;1022;4018;4019;4020;4021;8301;12137;13297;13298;13299;14230;19688	155;156;603;1077;4327;4328;4329;4330;8928;13231;14442;14443;14444;15432;21637	156;603;1077;4328;4330;8928;13231;14444;15432;21637	591	115
P57740;P57740-2;P57740-3	P57740;P57740-2;P57740-3	Nuclear pore complex protein Nup107	NUP107	sp|P57740|NU107_HUMAN Nuclear pore complex protein Nup107 OS=Homo sapiens GN=NUP107 PE=1 SV=1;sp|P57740-2|NU107_HUMAN Isoform 2 of Nuclear pore complex protein Nup107 OS=Homo sapiens GN=NUP107;sp|P57740-3|NU107_HUMAN Isoform 3 of Nuclear pore complex prote	106.37	925	1	4	1.1	4.3	62824000	2562800	8959400		3.49594				642	402;1411;3622;6037;6380;7389;7390;7615;7854;8441	True;True;True;True;True;True;True;True;True;True	422;1497;3825;6443;6808;7869;7870;8110;8366;8983	1152;4144;4145;4146;10583;17875;18961;18962;18963;22102;22103;22104;22782;22783;22784;22785;23547;23548;25287;25288	1215;4463;4464;4465;11564;19431;20869;20870;20871;24514;24515;24516;25229;25230;25231;25232;26038;26039;27884;27885	1215;4465;11564;19431;20871;24514;24516;25230;26039;27884
P41240	P41240	Tyrosine-protein kinase CSK	CSK	sp|P41240|CSK_HUMAN Tyrosine-protein kinase CSK OS=Homo sapiens GN=CSK PE=1 SV=1	50.704	450	1	2	1.8	4.7	16699000	1311500	4289000		3.2703				492	1624;4678;5821;6807	True;True;True;True	1720;4930;6217;7255	4773;13671;13672;17281;17282;17283;20302;20303	5124;14851;14852;18791;18792;18793;22574;22575	5124;14851;18791;22574
P17844;P17844-2	P17844;P17844-2	Probable ATP-dependent RNA helicase DDX5	DDX5	sp|P17844|DDX5_HUMAN Probable ATP-dependent RNA helicase DDX5 OS=Homo sapiens GN=DDX5 PE=1 SV=1;sp|P17844-2|DDX5_HUMAN Isoform 2 of Probable ATP-dependent RNA helicase DDX5 OS=Homo sapiens GN=DDX5	69.147	614	6	16	11.1	28	428260000	33274000	106960000		3.21452				333	602;1379;1705;2402;2682;2894;4439;4674;4743;5386;5572;6005;6145;6741;6869;7020;7081;7167;7320	True;True;True;True;True;True;True;True;True;True;True;True;True;True;True;True;True;True;True	641;1464;1803;2537;2833;3052;4680;4926;5003;5716;5717;5718;5949;6411;6554;7188;7318;7476;7543;7633;7797	1785;1786;1787;1788;4052;4986;4987;4988;4989;4990;4991;6971;6972;6973;6974;7754;7755;7756;8342;8343;8344;8345;13002;13003;13004;13005;13660;13661;13868;15779;15780;15781;15782;15783;15784;15785;15786;15787;15788;15789;16504;16505;17772;18169;18170;18171;19993;19994;20482;20959;20960;20961;21161;21162;21163;21401;21866;21867;21868	1917;1918;1919;1920;1921;1922;4365;5368;5369;5370;5371;5372;5373;7501;7502;7503;7504;8361;8362;8363;8969;8970;8971;8972;14143;14144;14145;14146;14840;14841;15060;17012;17013;17014;17015;17016;17017;17018;17019;17020;17021;17022;17935;17936;19310;19736;19737;19738;21949;21950;22762;23288;23289;23290;23514;23515;23516;23760;24259;24260;24261	1922;4365;5371;7503;8362;8970;14145;14841;15060;17021;17935;19310;19736;21950;22762;23290;23515;23760;24260	19;20	253;256
Q1KMD3	Q1KMD3	Heterogeneous nuclear ribonucleoprotein U-like protein 2	HNRNPUL2	sp|Q1KMD3|HNRL2_HUMAN Heterogeneous nuclear ribonucleoprotein U-like protein 2 OS=Homo sapiens GN=HNRNPUL2 PE=1 SV=1	85.104	747	1	3	0.9	4.8	47258000	1910400	5995600		3.1384				972	487;4883;5202;5520;5558;6681;8375;8487	True;True;True;True;True;True;True;True	513;5154;5481;5895;5935;7128;8913;9035	1408;14284;15182;15183;15184;15185;16338;16462;16463;16464;19827;25092;25438;25439;25440	1490;15486;16400;16401;16402;16403;16404;17759;17892;17893;17894;21776;27684;28053;28054;28055	1490;15486;16401;17759;17893;21776;27684;28054
P46459-2;P46459	P46459-2;P46459	Vesicle-fusing ATPase	NSF	sp|P46459-2|NSF_HUMAN Isoform 2 of Vesicle-fusing ATPase OS=Homo sapiens GN=NSF;sp|P46459|NSF_HUMAN Vesicle-fusing ATPase OS=Homo sapiens GN=NSF PE=1 SV=3	71.583	644	1	4	1.7	7	18756000	2284600	7112400		3.11319				521	3054;4268;4567;5569;7221	True;True;True;True;True	3220;4498;4815;5946;7692	8892;8893;8894;12465;12466;12467;13361;13362;16500;21568	9741;9742;9743;13566;13567;13568;14508;14509;17931;23936	9741;13566;14509;17931;23936
O00567	O00567	Nucleolar protein 56	NOP56	sp|O00567|NOP56_HUMAN Nucleolar protein 56 OS=Homo sapiens GN=NOP56 PE=1 SV=4	66.049	594	4	10	7.9	19.2	153860000	13873000	43168000		3.11166				42	640;1459;1547;2727;3123;3375;4009;4429;4989;7851;8225;8380;8489	True;True;True;True;True;True;True;True;True;True;True;True;True	679;1545;1640;2879;3291;3553;4227;4670;5263;8363;8758;8919;9037	1895;4279;4554;7867;7868;7869;9085;9086;9087;9088;9810;9811;9812;11704;12968;12969;12970;12971;14566;23541;23542;23543;23544;24651;24652;24653;25102;25103;25104;25445;25446	2052;4601;4888;8478;8479;8480;9938;9939;9940;9941;10732;10733;10734;12779;14109;14110;14111;14112;15773;26032;26033;26034;26035;27183;27184;27185;27694;27695;27696;28060;28061	2052;4601;4888;8479;9938;10734;12779;14112;15773;26032;27185;27695;28061
P43246;P43246-2	P43246;P43246-2	DNA mismatch repair protein Msh2	MSH2	sp|P43246|MSH2_HUMAN DNA mismatch repair protein Msh2 OS=Homo sapiens GN=MSH2 PE=1 SV=1;sp|P43246-2|MSH2_HUMAN Isoform 2 of DNA mismatch repair protein Msh2 OS=Homo sapiens GN=MSH2	104.74	934	3	7	3.1	8.4	80444000	5301700	16295000		3.07354				508	1133;1297;1497;2144;2499;2599;3389;4162;5119;5570;5704;7654	True;True;True;True;True;True;True;True;True;True;True;True	1200;1379;1585;1586;2266;2267;2640;2746;3568;4388;5397;5947;6094;8151	3326;3807;3808;3809;4396;4397;6240;6241;7232;7233;7234;7510;9873;9874;9875;9876;12174;12175;14932;14933;14934;14935;16501;16909;16910;16911;16912;22898	3588;4110;4111;4112;4725;4726;6682;6683;7774;7775;7776;8089;10795;10796;10797;10798;13268;13269;16141;16142;16143;16144;17932;18380;18381;18382;18383;25357	3588;4110;4725;6682;7774;8089;10797;13269;16143;17932;18381;25357	340;341	26;210
Q9NXF1-2;Q9NXF1	Q9NXF1-2;Q9NXF1	Testis-expressed sequence 10 protein	TEX10	sp|Q9NXF1-2|TEX10_HUMAN Isoform 2 of Testis-expressed sequence 10 protein OS=Homo sapiens GN=TEX10;sp|Q9NXF1|TEX10_HUMAN Testis-expressed sequence 10 protein OS=Homo sapiens GN=TEX10 PE=1 SV=2	103.91	913	2	5	3.3	6.7	53647000	4288600	13142000		3.0644				1354	871;2410;3826;3840;4641;4756;4914;6548;6670;8464	True;True;True;True;True;True;True;True;True;True	921;2546;4037;4052;4892;5023;5186;6983;7116;9007	2577;7000;11160;11161;11162;11203;11204;13564;13912;14367;14368;14369;19447;19448;19449;19800;25358	2786;7532;12195;12196;12197;12238;12239;14741;15104;15571;15572;15573;21390;21391;21392;21749;27960	2786;7532;12196;12239;14741;15104;15573;21391;21749;27960
Q9Y3Y2-4;Q9Y3Y2;Q9Y3Y2-3	Q9Y3Y2-4;Q9Y3Y2;Q9Y3Y2-3	Chromatin target of PRMT1 protein	CHTOP	sp|Q9Y3Y2-4|CHTOP_HUMAN Isoform 3 of Chromatin target of PRMT1 protein OS=Homo sapiens GN=CHTOP;sp|Q9Y3Y2|CHTOP_HUMAN Chromatin target of PRMT1 protein OS=Homo sapiens GN=CHTOP PE=1 SV=2;sp|Q9Y3Y2-3|CHTOP_HUMAN Isoform 2 of Chromatin target of PRMT1 protei	21.918	202	1	1	6.4	6.4	8884600	927410	2838200		3.06035				1458	702	TRUE	743;744	2060;2061;2062;2063;2064;2065	2231;2232;2233;2234;2235;2236	2232	787	41
Q8NFW8;Q8NFW8-2	Q8NFW8;Q8NFW8-2	N-acylneuraminate cytidylyltransferase	CMAS	sp|Q8NFW8|NEUA_HUMAN N-acylneuraminate cytidylyltransferase OS=Homo sapiens GN=CMAS PE=1 SV=2;sp|Q8NFW8-2|NEUA_HUMAN Isoform 2 of N-acylneuraminate cytidylyltransferase OS=Homo sapiens GN=CMAS	48.379	434	1	3	2.8	10.4	32509000	2869100	8730200		3.04284				1108	1959;2005;2435;7672	True;True;True;True	2072;2121;2574;8169	5727;5728;5854;5855;5856;5857;7081;22949;22950;22951	6144;6145;6279;6280;6281;6282;7622;25415;25416;25417	6144;6281;7622;25416
Q9BUJ2-2;Q9BUJ2;Q9BUJ2-3;Q9BUJ2-4	Q9BUJ2-2;Q9BUJ2;Q9BUJ2-3;Q9BUJ2-4	Heterogeneous nuclear ribonucleoprotein U-like protein 1	HNRNPUL1	sp|Q9BUJ2-2|HNRL1_HUMAN Isoform 2 of Heterogeneous nuclear ribonucleoprotein U-like protein 1 OS=Homo sapiens GN=HNRNPUL1;sp|Q9BUJ2|HNRL1_HUMAN Heterogeneous nuclear ribonucleoprotein U-like protein 1 OS=Homo sapiens GN=HNRNPUL1 PE=1 SV=2;sp|Q9BUJ2-3|HNRL1	90.291	804	1	4	1.7	6.3	30557000	1797100	5457000		3.03656				1250	398;1450;4483;4869;5507;5841	True;True;True;True;True;True	418;1536;4727;5140;5882;6237	1141;1142;4256;4257;13112;13113;14243;16303;16304;17326;17327;17328	1204;1205;4578;4579;14253;14254;15445;17723;17724;18836;18837;18838	1205;4579;14254;15445;17724;18836
P19338	P19338	Nucleolin	NCL	sp|P19338|NUCL_HUMAN Nucleolin OS=Homo sapiens GN=NCL PE=1 SV=3	76.613	710	9	13	14.1	18.5	462920000	41296000	125080000		3.02886				346	459;532;1975;2181;2557;2627;2720;3808;3883;4219;5525;5969;6468;6934;7005;8143;8144	True;True;True;True;True;True;True;True;True;True;True;True;True;True;True;True;True	485;561;2090;2305;2703;2776;2872;4018;4099;4446;5900;6372;6902;7384;7460;8670;8671	1326;1549;1550;1551;1552;5776;5777;5778;6351;6352;6353;6354;7398;7399;7400;7401;7578;7579;7580;7847;7848;7849;7850;11112;11113;11114;11337;11338;11339;11340;12325;16355;16356;16357;17677;17678;17679;19216;19217;19218;19219;20682;20683;20684;20685;20915;20916;20917;20918;24418;24419;24420;24421	1400;1649;1650;1651;1652;6200;6201;6202;6797;6798;6799;6800;7959;7960;7961;7962;8167;8168;8169;8458;8459;8460;8461;12142;12143;12144;12389;12390;12391;12392;13424;17781;17782;17783;19211;19212;19213;21142;21143;21144;21145;23004;23005;23006;23007;23243;23244;23245;23246;26948;26949;26950;26951	1400;1652;6202;6798;7962;8168;8460;12142;12392;13424;17783;19212;21145;23006;23243;26948;26950
P60660-2;P60660;P14649	P60660-2;P60660	Myosin light polypeptide 6	MYL6	sp|P60660-2|MYL6_HUMAN Isoform Smooth muscle of Myosin light polypeptide 6 OS=Homo sapiens GN=MYL6;sp|P60660|MYL6_HUMAN Myosin light polypeptide 6 OS=Homo sapiens GN=MYL6 PE=1 SV=2	16.961	151	2	3	15.2	23.8	51890000	4252800	12785000		3.00625				649	469;1421;5622	True;True;True	495;1507;6000	1356;1357;1358;4168;4169;4170;16639;16640;16641;16642	1433;1434;1435;4490;4491;4492;18074;18075;18076;18077	1435;4490;18074
Q9UJX2-3;Q9UJX2	Q9UJX2-3;Q9UJX2	Cell division cycle protein 23 homolog	CDC23	sp|Q9UJX2-3|CDC23_HUMAN Isoform 3 of Cell division cycle protein 23 homolog OS=Homo sapiens GN=CDC23;sp|Q9UJX2|CDC23_HUMAN Cell division cycle protein 23 homolog OS=Homo sapiens GN=CDC23 PE=1 SV=3	55.882	479	1	3	2.1	6.3	12579000	1548600	4603100		2.97243				1399	521;5793;8509	True;True;True	549;6189;9059	1503;1504;1505;17185;17186;17187;25508	1592;1593;1594;18683;18684;18685;28133	1593;18684;28133
P11388;P11388-2;P11388-3;P11388-4	P11388;P11388-2;P11388-3;P11388-4	DNA topoisomerase 2-alpha	TOP2A	sp|P11388|TOP2A_HUMAN DNA topoisomerase 2-alpha OS=Homo sapiens GN=TOP2A PE=1 SV=3;sp|P11388-2|TOP2A_HUMAN Isoform 2 of DNA topoisomerase 2-alpha OS=Homo sapiens GN=TOP2A;sp|P11388-3|TOP2A_HUMAN Isoform 3 of DNA topoisomerase 2-alpha OS=Homo sapiens GN=TOP	174.38	1531	3	8	1.8	5.4	92704000	6585500	19171000		2.91109				283	1680;2006;2280;2377;2571;3030;3208;3418;3529;3778;5771;5839;6359;7223;7819;8389;8521	True;True;True;True;True;True;True;True;True;True;True;True;True;True;True;True;True	1778;2122;2407;2509;2717;3195;3381;3597;3726;3987;6165;6235;6782;7694;8329;8929;9071	4927;5858;5859;5860;5861;6625;6626;6896;6897;6898;7441;7442;8836;9332;9968;9969;10317;11023;11024;11025;11026;17117;17118;17119;17322;18875;18876;18877;21573;23443;25133;25134;25538	5309;6283;6284;6285;6286;7117;7118;7426;7427;7428;8009;8010;9685;10207;10895;10896;11253;12048;12049;12050;12051;18601;18602;18603;18832;20772;20773;20774;23941;25930;27726;27727;28163	5309;6285;7118;7428;8009;9685;10207;10896;11253;12051;18601;18832;20774;23941;25930;27727;28163
Q9Y5B9	Q9Y5B9	FACT complex subunit SPT16	SUPT16H	sp|Q9Y5B9|SP16H_HUMAN FACT complex subunit SPT16 OS=Homo sapiens GN=SUPT16H PE=1 SV=1	119.91	1047	5	12	6	14.1	121290000	10834000	31470000		2.90474				1468	84;596;863;1164;1693;1694;3541;5073;5531;5536;5931;7554;7942;8340;8536	True;True;True;True;True;True;True;True;True;True;True;True;True;True;True	90;634;912;1231;1791;1792;3743;5350;5907;5912;6333;8043;8458;8877;9086	249;250;251;252;1764;1765;1766;2556;2557;2558;2559;3415;4957;4958;4959;4960;4961;10356;10357;14803;14804;16374;16375;16376;16377;16391;16392;16393;17579;17580;22604;23809;23810;23811;24999;25000;25001;25576	260;261;262;263;1896;1897;1898;2762;2763;2764;2765;3685;5339;5340;5341;5342;5343;11301;11302;16012;16013;17800;17801;17802;17803;17817;17818;17819;19109;19110;25037;26311;26312;26313;27585;27586;27587;28201	262;1897;2764;3685;5341;5342;11302;16012;17801;17818;19110;25037;26312;27586;28201
P38159;P38159-2;Q96E39;P38159-3;O75526;Q8N7X1	P38159;P38159-2;Q96E39;P38159-3	RNA-binding motif protein, X chromosome;RNA-binding motif protein, X chromosome, N-terminally processed;RNA binding motif protein, X-linked-like-1	RBMX;RBMXL1	sp|P38159|RBMX_HUMAN RNA-binding motif protein, X chromosome OS=Homo sapiens GN=RBMX PE=1 SV=3;sp|P38159-2|RBMX_HUMAN Isoform 2 of RNA-binding motif protein, X chromosome OS=Homo sapiens GN=RBMX;sp|Q96E39|RMXL1_HUMAN RNA binding motif protein, X-linked-lik	42.331	391	3	8	9	21.5	184670000	14559000	42027000		2.88667				473	448;1308;1376;2546;2784;3774;4271;7551;7588	True;True;True;True;True;True;True;True;True	474;1391;1461;2691;2939;3983;4501;8040;8080	1288;1289;1290;3835;3836;3837;4045;4046;7370;7371;7372;7373;8027;8028;11013;11014;11015;12474;12475;12476;22595;22596;22597;22598;22682;22683;22684;22685	1360;1361;1362;4138;4139;4140;4358;4359;7918;7919;7920;7921;8640;8641;12038;12039;12040;13575;13576;13577;25028;25029;25030;25031;25116;25117;25118;25119	1360;4139;4359;7920;8641;12038;13576;25031;25118	315	40
P33993;P33993-3;P33993-2	P33993;P33993-3;P33993-2	DNA replication licensing factor MCM7	MCM7	sp|P33993|MCM7_HUMAN DNA replication licensing factor MCM7 OS=Homo sapiens GN=MCM7 PE=1 SV=4;sp|P33993-3|MCM7_HUMAN Isoform 3 of DNA replication licensing factor MCM7 OS=Homo sapiens GN=MCM7;sp|P33993-2|MCM7_HUMAN Isoform 2 of DNA replication licensing fac	81.307	719	3	7	5.6	12.2	67022000	5382100	15535000		2.88642				444	280;2267;2855;5428;6152;6471;7132;7244	True;True;True;True;True;True;True;True	295;2394;3011;5779;5780;6561;6905;7594;7715	806;807;6595;6596;8224;8225;8226;8227;15969;15970;15971;15972;15973;15974;18189;18190;18191;19224;19225;21299;21300;21631;21632	849;850;7087;7088;8849;8850;8851;8852;17203;17204;17205;17206;17207;17208;19756;19757;19758;21150;21151;23655;23656;23999;24000	850;7088;8851;17205;19758;21150;23656;24000	295	237
P49736	P49736	DNA replication licensing factor MCM2	MCM2	sp|P49736|MCM2_HUMAN DNA replication licensing factor MCM2 OS=Homo sapiens GN=MCM2 PE=1 SV=4	101.89	904	2	7	2	10.2	85002000	7858300	22352000		2.84438				556	284;349;962;2107;2150;3205;3668;7482	True;True;True;True;True;True;True;True	299;366;1018;2227;2273;3378;3872;7967	818;819;820;821;1006;1007;1008;2841;2842;6135;6136;6137;6138;6261;6262;9326;9327;10709;10710;10711;22382;22383	861;862;863;864;1061;1062;1063;3059;3060;6574;6575;6576;6577;6704;6705;10201;10202;11727;11728;11729;24811;24812	863;1062;3060;6575;6705;10201;11729;24811
Q6P2E9;Q6P2E9-2	Q6P2E9	Enhancer of mRNA-decapping protein 4	EDC4	sp|Q6P2E9|EDC4_HUMAN Enhancer of mRNA-decapping protein 4 OS=Homo sapiens GN=EDC4 PE=1 SV=1	151.66	1401	1	4	1.1	4.1	28117000	3784600	10745000		2.83914				1021	668;2249;4142;4297;7747	True;True;True;True;True	708;2374;4366;4529;8250	1972;1973;1974;6540;12116;12117;12548;23193;23194;23195	2141;2142;2143;7032;13209;13210;13650;25676;25677;25678	2143;7032;13210;13650;25678
Q04446	Q04446	1,4-alpha-glucan-branching enzyme	GBE1	sp|Q04446|GLGB_HUMAN 1,4-alpha-glucan-branching enzyme OS=Homo sapiens GN=GBE1 PE=1 SV=3	80.473	702	1	2	2.1	4.6	21145000	1922300	5438000		2.8289				793	2260;3789;4582	True;True;True	2386;3998;4830	6572;11056;11057;11058;11059;13393;13394;13395	7064;12085;12086;12087;12088;14540;14541;14542	7064;12087;14540
Q52LJ0;Q52LJ0-2	Q52LJ0;Q52LJ0-2	Protein FAM98B	FAM98B	sp|Q52LJ0|FA98B_HUMAN Protein FAM98B OS=Homo sapiens GN=FAM98B PE=1 SV=1;sp|Q52LJ0-2|FA98B_HUMAN Isoform 2 of Protein FAM98B OS=Homo sapiens GN=FAM98B	37.19	330	1	2	3.3	7.3	21450000	1336400	3764100		2.8166				981	2775;3536;5304;6779	True;True;True;True	2929;3738;5600;7227	7997;7998;7999;8000;10345;15504;15505;15506;20223	8608;8609;8610;8611;11290;16731;16732;16733;22491	8610;11290;16732;22491
P41250	P41250	Glycine--tRNA ligase	GARS	sp|P41250|SYG_HUMAN Glycine--tRNA ligase OS=Homo sapiens GN=GARS PE=1 SV=3	83.165	739	4	7	5	9.6	51122000	6153000	17288000		2.80969				493	613;2049;2525;3836;4576;4831;6279;7369;8493	True;True;True;True;True;True;True;True;True	652;2167;2668;4048;4824;5101;6697;7846;9042	1818;1819;1820;5973;7305;7306;11192;11193;11194;13385;14136;14137;18650;22006;22007;22008;25457;25458;25459;25460	1969;1970;1971;6405;7853;7854;12227;12228;12229;14532;15331;15332;20539;24399;24400;24401;28074;28075;28076;28077	1970;6405;7853;12229;14532;15332;20539;24400;28077	326	202
Q7Z2W4-2;Q7Z2W4;Q7Z2W4-3;Q7Z2W4-5;Q7Z2W4-4	Q7Z2W4-2;Q7Z2W4;Q7Z2W4-3	Zinc finger CCCH-type antiviral protein 1	ZC3HAV1	sp|Q7Z2W4-2|ZCCHV_HUMAN Isoform 2 of Zinc finger CCCH-type antiviral protein 1 OS=Homo sapiens GN=ZC3HAV1;sp|Q7Z2W4|ZCCHV_HUMAN Zinc finger CCCH-type antiviral protein 1 OS=Homo sapiens GN=ZC3HAV1 PE=1 SV=3;sp|Q7Z2W4-3|ZCCHV_HUMAN Isoform 3 of Zinc finger	77.902	699	1	2	2.1	4.3	10323000	1091600	3039100		2.78408				1048	735;5045;6708	True;True;True	779;5321;7155	2158;2159;2160;2161;14722;19902	2336;2337;2338;2339;15930;21855	2337;15930;21855
P09012	P09012	U1 small nuclear ribonucleoprotein A	SNRPA	sp|P09012|SNRPA_HUMAN U1 small nuclear ribonucleoprotein A OS=Homo sapiens GN=SNRPA PE=1 SV=3	31.279	282	1	2	3.5	6.4	24931000	3052300	8412200		2.75602				257	845;2000;2802	True;True;True	893;2116;2957	2505;5844;5845;5846;8079	2711;6269;6270;6271;8699	2711;6269;8699
Q14683	Q14683	Structural maintenance of chromosomes protein 1A	SMC1A	sp|Q14683|SMC1A_HUMAN Structural maintenance of chromosomes protein 1A OS=Homo sapiens GN=SMC1A PE=1 SV=2	143.23	1233	1	2	0.8	1.5	12068000	1036700	2853100		2.7521				899	1136;4776;6858	True;True;True	1203;5045;7307	3332;13965;13966;13967;13968;20453;20454	3595;15157;15158;15159;15160;22733;22734	3595;15158;22734
P27635;Q96L21	P27635	60S ribosomal protein L10	RPL10	sp|P27635|RL10_HUMAN 60S ribosomal protein L10 OS=Homo sapiens GN=RPL10 PE=1 SV=4	24.604	214	4	5	20.1	33.2	169770000	23155000	62276000		2.68953				397	1635;2285;2444;4477;5401;7516	True;True;True;True;True;True	1731;2412;2583;4721;5736;5737;8002	4803;6637;6638;6639;6640;7098;7099;7100;7101;13102;15846;15847;15848;15849;15850;15851;15852;22484;22485;22486	5163;7129;7130;7131;7132;7639;7640;7641;7642;14243;17079;17080;17081;17082;17083;17084;17085;24913;24914;24915	5163;7129;7639;14243;17079;24915	269;270	52;102
O14979-3;O14979-2;O14979	O14979-3;O14979-2;O14979	Heterogeneous nuclear ribonucleoprotein D-like	HNRNPDL	sp|O14979-3|HNRDL_HUMAN Isoform 3 of Heterogeneous nuclear ribonucleoprotein D-like OS=Homo sapiens GN=HNRNPDL;sp|O14979-2|HNRDL_HUMAN Isoform 2 of Heterogeneous nuclear ribonucleoprotein D-like OS=Homo sapiens GN=HNRNPDL;sp|O14979|HNRDL_HUMAN Heterogeneou	27.191	244	1	2	3.3	9.4	27928000	2334200	6231400		2.66961				59	1214;2549;5334	True;True;True	1286;2694;5642	3559;3560;3561;3562;7376;7377;15600	3837;3838;3839;3840;7924;7925;16827	3837;7924;16827
Q99729-3;Q99729-2;Q99729-4;Q99729	Q99729-3;Q99729-2;Q99729-4;Q99729	Heterogeneous nuclear ribonucleoprotein A/B	HNRNPAB	sp|Q99729-3|ROAA_HUMAN Isoform 3 of Heterogeneous nuclear ribonucleoprotein A/B OS=Homo sapiens GN=HNRNPAB;sp|Q99729-2|ROAA_HUMAN Isoform 2 of Heterogeneous nuclear ribonucleoprotein A/B OS=Homo sapiens GN=HNRNPAB;sp|Q99729-4|ROAA_HUMAN Isoform 4 of Hetero	30.588	285	2	3	9.5	14	143300000	15212000	40308000		2.64975				1220	2018;3239;5339;5340	True;True;True;True	2135;3412;5647;5648	5889;5890;5891;5892;9426;9427;9428;9429;15610;15611;15612	6314;6315;6316;6317;10306;10307;10308;10309;16837;16838;16839	6316;10307;16837;16839
Q9UPN3-4;Q9UPN3-3;Q9UPN3-2;Q9UPN3-5;Q9UPN3	Q9UPN3-4;Q9UPN3-3;Q9UPN3-2;Q9UPN3-5;Q9UPN3	Microtubule-actin cross-linking factor 1, isoforms 1/2/3/5	MACF1	sp|Q9UPN3-4|MACF1_HUMAN Isoform 5 of Microtubule-actin cross-linking factor 1, isoforms 1/2/3/5 OS=Homo sapiens GN=MACF1;sp|Q9UPN3-3|MACF1_HUMAN Isoform 3 of Microtubule-actin cross-linking factor 1, isoforms 1/2/3/5 OS=Homo sapiens GN=MACF1;sp|Q9UPN3-2|MA	606.16	5300	1	1	0.2	0.2	57867000	9936800	26192000		2.63586				1423	663;8299	True;True	703;8836	1962;1963;1964;1965;24861	2129;2130;2131;2132;2133;2134;27394	2132;27394
O75475;O75475-3;O75475-2	O75475;O75475-3;O75475-2	PC4 and SFRS1-interacting protein	PSIP1	sp|O75475|PSIP1_HUMAN PC4 and SFRS1-interacting protein OS=Homo sapiens GN=PSIP1 PE=1 SV=1;sp|O75475-3|PSIP1_HUMAN Isoform 3 of PC4 and SFRS1-interacting protein OS=Homo sapiens GN=PSIP1;sp|O75475-2|PSIP1_HUMAN Isoform 2 of PC4 and SFRS1-interacting protei	60.103	530	1	2	1.5	4	18221000	1401100	3667700		2.61773				143	3141;6100;7520	True;True;True	3310;6509;8006	9144;9145;9146;18066;18067;22499	10006;10007;10008;19623;19624;24928	10006;19624;24928
Q09161	Q09161	Nuclear cap-binding protein subunit 1	NCBP1	sp|Q09161|NCBP1_HUMAN Nuclear cap-binding protein subunit 1 OS=Homo sapiens GN=NCBP1 PE=1 SV=1	91.838	790	3	8	4.4	11.1	139990000	12998000	33940000		2.61117				817	580;760;1089;1360;2399;3201;3971;5328;6367;6890	True;True;True;True;True;True;True;True;True;True	617;804;1156;1444;2534;3374;4189;5633;5634;6790;7340	1716;2229;2230;2231;3204;3205;3206;3993;3994;6964;6965;6966;6967;9314;9315;9316;9317;11595;11596;11597;11598;15579;15580;15581;18892;18893;18894;20555;20556;20557	1846;2416;2417;2418;3453;3454;3455;4299;4300;7494;7495;7496;7497;10189;10190;10191;10192;12663;12664;12665;12666;16806;16807;16808;20789;20790;20791;22876;22877;22878	1846;2418;3454;4299;7495;10192;12665;16808;20791;22877	588;589	291;303
P37198	P37198	Nuclear pore glycoprotein p62	NUP62	sp|P37198|NUP62_HUMAN Nuclear pore glycoprotein p62 OS=Homo sapiens GN=NUP62 PE=1 SV=3	53.254	522	1	3	2.1	9.4	38783000	2470400	6412700		2.59581				470	1103;4042;6197	True;True;True	1170;4261;6608	3244;3245;3246;11787;11788;11789;11790;18427;18428;18429	3505;3506;3507;12865;12866;12867;12868;20308;20309;20310	3507;12867;20309
Q16658	Q16658	Fascin	FSCN1	sp|Q16658|FSCN1_HUMAN Fascin OS=Homo sapiens GN=FSCN1 PE=1 SV=3	54.529	493	5	7	11.6	16.8	63922000	6319300	16301000		2.57956				965	1995;2250;4475;4964;5141;7955;8125;8420;8432;8533	True;True;True;True;True;True;True;True;True;True	2111;2375;4719;5238;5420;8477;8650;8961;8974;9083	5832;6541;6542;6543;13098;14503;14504;14505;14506;15005;15006;15007;23862;23863;23864;24361;24362;25231;25232;25233;25234;25265;25266;25267;25268;25566;25567	6257;7033;7034;7035;14239;15709;15710;15711;15712;16215;16216;16217;26366;26367;26368;26888;26889;27827;27828;27829;27830;27862;27863;27864;27865;28191;28192	6257;7033;14239;15712;16217;26366;26889;27829;27864;28191
Q9Y6K0	Q9Y6K0	Choline/ethanolaminephosphotransferase 1	CEPT1	sp|Q9Y6K0|CEPT1_HUMAN Choline/ethanolaminephosphotransferase 1 OS=Homo sapiens GN=CEPT1 PE=1 SV=1	46.553	416	1	1	2.2	2.6	20868000	1687600	4343200		2.5736				1481	4298;7716	True;True	4530;8216	12549;12550;12551;23092;23093;23094	13651;13652;13653;25569;25570;25571	13653;25570
Q9UNF1-2;Q9UNF1;Q12816-5;Q12816-2;Q12816-3;Q12816-4;Q12816	Q9UNF1-2;Q9UNF1	Melanoma-associated antigen D2	MAGED2	sp|Q9UNF1-2|MAGD2_HUMAN Isoform 2 of Melanoma-associated antigen D2 OS=Homo sapiens GN=MAGED2;sp|Q9UNF1|MAGD2_HUMAN Melanoma-associated antigen D2 OS=Homo sapiens GN=MAGED2 PE=1 SV=2	63.167	588	1	2	2.2	3.6	13903000	1045400	2686600		2.56993				1417	1332;1462;4493;4937	True;True;True;True	1415;1548;4737;5211	3907;4286;4287;13136;13137;14435;14436;14437;14438	4212;4610;4611;14277;14278;15640;15641;15642;15643	4212;4611;14277;15643
Q14203-5;Q14203-2;Q14203-3;Q14203-4;Q14203-6;Q14203	Q14203-5;Q14203-2;Q14203-3;Q14203-4;Q14203-6;Q14203	Dynactin subunit 1	DCTN1	sp|Q14203-5|DCTN1_HUMAN Isoform 5 of Dynactin subunit 1 OS=Homo sapiens GN=DCTN1;sp|Q14203-2|DCTN1_HUMAN Isoform p135 of Dynactin subunit 1 OS=Homo sapiens GN=DCTN1;sp|Q14203-3|DCTN1_HUMAN Isoform 3 of Dynactin subunit 1 OS=Homo sapiens GN=DCTN1;sp|Q14203-	126.73	1139	2	4	2.3	4.6	30758000	4081300	10443000		2.55874				885	174;197;1791;2129;3416;4211	True;True;True;True;True;True	183;206;1892;2251;3595;4438	515;566;567;5234;5235;5236;6204;6205;6206;6207;9964;12304	538;591;592;5623;5624;5625;6645;6646;6647;6648;10888;13403	538;592;5625;6647;10888;13403
Q99615-2;Q99615	Q99615-2;Q99615	DnaJ homolog subfamily C member 7	DNAJC7	sp|Q99615-2|DNJC7_HUMAN Isoform 2 of DnaJ homolog subfamily C member 7 OS=Homo sapiens GN=DNAJC7;sp|Q99615|DNJC7_HUMAN DnaJ homolog subfamily C member 7 OS=Homo sapiens GN=DNAJC7 PE=1 SV=2	50.096	438	1	2	2.5	4.8	16813000	1689700	4258200		2.52009				1218	853;1449	True;True	901;1535	2517;2518;2519;4252;4253;4254;4255	2723;2724;2725;4574;4575;4576;4577	2724;4576
P83731	P83731	60S ribosomal protein L24	RPL24	sp|P83731|RL24_HUMAN 60S ribosomal protein L24 OS=Homo sapiens GN=RPL24 PE=1 SV=1	17.779	157	2	5	10.2	30.6	91165000	14654000	36569000		2.4955				767	390;912;5990;7573;7635	True;True;True;True;True	409;967;6395;8063;8130	1115;1116;2708;2709;2710;2711;17723;22647;22840;22841;22842;22843	1178;1179;2923;2924;2925;2926;19261;25081;25294;25295;25296;25297	1178;2924;19261;25081;25297	554	91
P16403	P16403	Histone H1.2	HIST1H1C	sp|P16403|H12_HUMAN Histone H1.2 OS=Homo sapiens GN=HIST1H1C PE=1 SV=2	21.364	213	6	8	25.4	27.2	1204500000	158220000	394090000		2.49077				324	415;416;684;3860;3862;3941;6341;6342;6415;6416	True;True;True;True;True;True;True;True;True;True	436;437;724;4073;4075;4158;6762;6763;6847;6848	1185;1186;1187;1188;1189;1190;1191;1192;1193;2015;2016;2017;2018;11266;11269;11270;11271;11272;11508;18819;18820;18821;18822;18823;18824;18825;18826;18827;18828;18829;18830;19066;19067;19068;19069;19070;19071;19072	1249;1250;1251;1252;1253;1254;1255;1256;1257;1258;1259;1260;1261;2185;2186;2187;2188;2189;12309;12312;12313;12314;12315;12316;12317;12318;12576;20714;20715;20716;20717;20718;20719;20720;20721;20722;20723;20724;20725;20726;20727;20976;20977;20978;20979;20980;20981;20982;20983	1253;1258;2185;12309;12314;12576;20716;20723;20976;20980
P23246-2;P23246	P23246-2;P23246	Splicing factor, proline- and glutamine-rich	SFPQ	sp|P23246-2|SFPQ_HUMAN Isoform Short of Splicing factor, proline- and glutamine-rich OS=Homo sapiens GN=SFPQ;sp|P23246|SFPQ_HUMAN Splicing factor, proline- and glutamine-rich OS=Homo sapiens GN=SFPQ PE=1 SV=2	72.262	669	5	9	7.8	16	303730000	23910000	59338000		2.48172				369	177;419;577;869;2069;2077;2659;3653;4319;5885;8369	True;True;True;True;True;True;True;True;True;True;True	186;440;614;919;2187;2196;2809;3856;4552;6285;8907	518;519;520;521;1201;1202;1203;1708;1709;1710;1711;2573;2574;2575;6016;6017;6018;6044;6045;6046;6047;7684;7685;7686;7687;10664;12604;12605;12606;12607;17467;17468;17469;25082;25083;25084	541;542;543;544;1269;1270;1271;1838;1839;1840;1841;2781;2782;2783;2784;6454;6455;6456;6482;6483;6484;6485;8289;8290;8291;8292;11652;13713;13714;13715;13716;18995;18996;18997;27674;27675;27676	543;1269;1839;2784;6455;6484;8290;11652;13716;18996;27675	255	357
O43143;Q14562	O43143	Pre-mRNA-splicing factor ATP-dependent RNA helicase DHX15	DHX15	sp|O43143|DHX15_HUMAN Pre-mRNA-splicing factor ATP-dependent RNA helicase DHX15 OS=Homo sapiens GN=DHX15 PE=1 SV=2	90.932	795	4	12	5.8	17.5	241220000	21894000	53449000		2.44126				81	545;1399;1457;1964;2370;3020;3212;3385;3641;4909;4910;6541;6590;6900;6949;7753;8390;8474	True;True;True;True;True;True;True;True;True;True;True;True;True;True;True;True;True;True	574;1485;1543;2077;2502;3184;3385;3564;3844;5180;5181;6976;7031;7350;7399;7400;8258;8259;8930;9018	1596;1597;1598;4111;4276;4277;5742;5743;5744;6879;6880;6881;8802;8803;8804;9339;9340;9341;9865;10632;10633;10634;10635;14352;14353;14354;14355;19434;19577;19578;19579;20583;20584;20585;20724;20725;20726;20727;20728;20729;23221;23222;23223;25135;25136;25137;25391	1701;1702;1703;4429;4598;4599;6159;6160;6161;7408;7409;7410;9646;9647;9648;10214;10215;10216;10787;11619;11620;11621;11622;15556;15557;15558;15559;21377;21526;21527;21528;22904;22905;22906;23048;23049;23050;23051;23052;23053;25705;25706;25707;27728;27729;27730;28004	1703;4429;4599;6159;7410;9647;10214;10787;11621;15556;15559;21377;21526;22904;23053;25706;27730;28004	39;40;41;42	236;291;494;655
O43684-2;O43684	O43684-2;O43684	Mitotic checkpoint protein BUB3	BUB3	sp|O43684-2|BUB3_HUMAN Isoform 2 of Mitotic checkpoint protein BUB3 OS=Homo sapiens GN=BUB3;sp|O43684|BUB3_HUMAN Mitotic checkpoint protein BUB3 OS=Homo sapiens GN=BUB3 PE=1 SV=1	36.954	326	2	5	8.3	16.3	45853000	5452500	13308000		2.44072				98	4507;5687;5975;7212;7481;7938;8269	True;True;True;True;True;True;True	4753;6073;6379;7683;7966;8454;8806	13186;13187;13188;16847;17690;21538;21539;21540;22378;22379;22380;22381;23800;23801;23802;24788	14327;14328;14329;18303;19224;23899;23900;23901;24807;24808;24809;24810;26302;26303;26304;27320	14329;18303;19224;23901;24808;26303;27320
P22626;P22626-2	P22626;P22626-2	Heterogeneous nuclear ribonucleoproteins A2/B1	HNRNPA2B1	sp|P22626|ROA2_HUMAN Heterogeneous nuclear ribonucleoproteins A2/B1 OS=Homo sapiens GN=HNRNPA2B1 PE=1 SV=2;sp|P22626-2|ROA2_HUMAN Isoform A2 of Heterogeneous nuclear ribonucleoproteins A2/B1 OS=Homo sapiens GN=HNRNPA2B1	37.429	353	8	11	25.5	30	842590000	72012000	175320000		2.43459				367	1382;1383;2555;2559;2560;2594;2606;3151;3929;4275;5059;5060;5061;5686;5853;5941;7111	True;True;True;True;True;True;True;True;True;True;True;True;True;True;True;True;True	1468;1469;2701;2705;2706;2741;2754;3320;4146;4505;5335;5336;5337;5338;6072;6250;6343;6344;7573	4062;4063;4064;4065;4066;4067;4068;7393;7406;7407;7408;7409;7410;7411;7412;7413;7414;7415;7416;7497;7498;7499;7500;7525;7526;7527;7528;9171;9172;9173;11472;11473;11474;12484;12485;14761;14762;14763;14764;14765;14766;14767;14768;14769;14770;14771;14772;16844;16845;16846;17364;17365;17366;17603;17604;17605;17606;17607;17608;17609;21246;21247;21248	4376;4377;4378;4379;4380;4381;4382;4383;4384;7954;7967;7968;7969;7970;7971;7972;7973;7974;7975;7976;7977;7978;7979;7980;8069;8070;8071;8072;8073;8074;8075;8104;8105;8106;8107;8108;8109;8110;10033;10034;10035;10036;12539;12540;12541;12542;13586;13587;15970;15971;15972;15973;15974;15975;15976;15977;15978;15979;15980;15981;18300;18301;18302;18876;18877;18878;18879;19133;19134;19135;19136;19137;19138…	4376;4382;7954;7968;7977;8072;8108;10033;12542;13587;15975;15978;15981;18300;18879;19135;23601	252;253;254	53;193;327
P14174	P14174	Macrophage migration inhibitory factor	MIF	sp|P14174|MIF_HUMAN Macrophage migration inhibitory factor OS=Homo sapiens GN=MIF PE=1 SV=4	12.476	115	1	2	9.6	17.4	88987000	13263000	32283000		2.43406				305	4549;5874	True;True	4796;6271;6272	13304;17428;17429;17430;17431;17432;17433;17434	14449;14450;18954;18955;18956;18957;18958;18959;18960;18961	14450;18954	208	3
P20700	P20700	Lamin-B1	LMNB1	sp|P20700|LMNB1_HUMAN Lamin-B1 OS=Homo sapiens GN=LMNB1 PE=1 SV=2	66.408	586	5	15	9	30	424260000	40895000	99454000		2.43194				352	277;548;953;977;1268;1885;3253;3600;4069;4088;4123;4580;4901;4955;5018;5030;5157;5437;6004;6501;6581;7298	True;True;True;True;True;True;True;True;True;True;True;True;True;True;True;True;True;True;True;True;True;True	292;577;1009;1033;1350;1995;3426;3803;4288;4289;4308;4309;4346;4828;5172;5229;5293;5305;5306;5436;5795;6410;6935;7022;7774	796;797;798;799;1603;1604;1605;2812;2813;2877;2878;2879;2880;3736;3737;3738;5516;9467;9468;9469;10525;10526;10527;11870;11871;11925;11926;12057;12058;13389;13390;13391;14330;14481;14646;14647;14677;14678;14679;14680;14681;14682;14683;14684;15040;15041;15042;15043;16005;16006;17769;17770;17771;19295;19551;19552;21799	836;837;838;839;840;1708;1709;1710;3030;3031;3095;3096;3097;3098;4033;4034;4035;5914;10351;10352;10353;11506;11507;11508;12950;12951;13008;13009;13149;13150;14536;14537;14538;15534;15686;15854;15855;15885;15886;15887;15888;15889;15890;15891;15892;16250;16251;16252;16253;17239;17240;19307;19308;19309;21222;21500;21501;24192	838;1709;3031;3097;4033;5914;10351;11507;12950;13009;13150;14536;15534;15686;15854;15892;16252;17239;19308;21222;21501;24192	242;243;244;245;246	249;281;298;353;372
Q00839;Q00839-2	Q00839;Q00839-2	Heterogeneous nuclear ribonucleoprotein U	HNRNPU	sp|Q00839|HNRPU_HUMAN Heterogeneous nuclear ribonucleoprotein U OS=Homo sapiens GN=HNRNPU PE=1 SV=6;sp|Q00839-2|HNRPU_HUMAN Isoform Short of Heterogeneous nuclear ribonucleoprotein U OS=Homo sapiens GN=HNRNPU	90.583	825	10	17	15.8	27.2	1529200000	154880000	374120000		2.41555				776	167;1018;1193;1691;2191;2944;2945;3864;3866;4593;4594;4812;4868;5297;5415;5559;5579;5869;6042;6700;6898;8068;8481	True;True;True;True;True;True;True;True;True;True;True;True;True;True;True;True;True;True;True;True;True;True;True	175;1077;1263;1789;2316;3103;3104;4077;4079;4080;4081;4842;4843;5082;5138;5139;5587;5588;5759;5936;5956;6266;6449;7147;7348;8591;9027;9028	497;498;3008;3492;3493;3494;4953;4954;6375;6376;6377;6378;8481;8482;8483;8484;11275;11276;11277;11278;11281;11282;11283;11284;11285;11286;11287;11288;13420;13421;13422;13423;13424;14079;14080;14081;14082;14234;14235;14236;14237;14238;14239;14240;14241;14242;15468;15469;15470;15471;15472;15473;15915;15916;15917;16465;16466;16467;16468;16469;16470;16471;16472;16473;16474;16524;16525;16526;17409;174…	520;521;3248;3764;3765;3766;5335;5336;6821;6822;6823;6824;6825;9113;9114;9115;9116;12321;12322;12323;12324;12327;12328;12329;12330;12331;12332;12333;12334;14567;14568;14569;14570;14571;15272;15273;15274;15275;15276;15277;15436;15437;15438;15439;15440;15441;15442;15443;15444;16695;16696;16697;16698;16699;16700;17148;17149;17150;17895;17896;17897;17898;17899;17900;17901;17902;17903;17904;17905;1795…	521;3248;3765;5335;6822;9113;9116;12322;12328;14569;14571;15274;15441;16699;17148;17900;17955;18929;19452;21823;22896;26717;28036	565;566;567;568;569;570;571	53;501;502;534;538;546;593
P82979	P82979	SAP domain-containing ribonucleoprotein	SARNP	sp|P82979|SARNP_HUMAN SAP domain-containing ribonucleoprotein OS=Homo sapiens GN=SARNP PE=1 SV=3	23.671	210	1	2	4.8	9.5	18601000	1565100	3662400		2.34004				765	2166;2169;3742	True;True;True	2290;2293;3949	6316;6317;6320;6321;6322;10913;10914;10915;10916	6762;6763;6766;6767;6768;11934;11935;11936;11937	6762;6767;11936
Q13263;Q13263-2	Q13263;Q13263-2	Transcription intermediary factor 1-beta	TRIM28	sp|Q13263|TIF1B_HUMAN Transcription intermediary factor 1-beta OS=Homo sapiens GN=TRIM28 PE=1 SV=5;sp|Q13263-2|TIF1B_HUMAN Isoform 2 of Transcription intermediary factor 1-beta OS=Homo sapiens GN=TRIM28	88.549	835	5	11	10.8	24.1	240390000	24100000	56315000		2.33672				846	74;75;1131;2961;3754;4103;4167;5015;5066;5286;5419;6377;6739;7634;7930	True;True;True;True;True;True;True;True;True;True;True;True;True;True;True	79;80;1198;3122;3962;3963;4324;4393;5290;5343;5570;5571;5766;5767;6804;6805;7186;8129;8446	226;227;228;229;230;3322;8525;10953;10954;10955;10956;11974;11975;11976;12189;12190;12191;12192;14635;14636;14637;14782;14783;14784;14785;15425;15426;15427;15428;15939;15940;18954;18955;18956;18957;18958;19986;19987;19988;19989;22837;22838;22839;23777;23778	237;238;239;240;241;3584;9168;11977;11978;11979;11980;13058;13059;13060;13287;13288;13289;13290;15843;15844;15845;15991;15992;15993;15994;16652;16653;16654;16655;17172;17173;20862;20863;20864;20865;20866;21942;21943;21944;21945;25290;25291;25292;25293;26279;26280	237;240;3584;9168;11979;13059;13290;15843;15993;16652;17172;20864;21943;25293;26279	613;614;615;616;617;618	135;297;303;423;482;796
P18754;P18754-2	P18754;P18754-2	Regulator of chromosome condensation	RCC1	sp|P18754|RCC1_HUMAN Regulator of chromosome condensation OS=Homo sapiens GN=RCC1 PE=1 SV=1;sp|P18754-2|RCC1_HUMAN Isoform 2 of Regulator of chromosome condensation OS=Homo sapiens GN=RCC1	44.969	421	5	8	17.3	27.3	199030000	12945000	29992000		2.31688				345	1326;4373;4821;6403;6460;6580;7468;7628;7992;8220	True;True;True;True;True;True;True;True;True;True	1409;4609;5091;6834;6893;7020;7021;7952;8123;8515;8753	3889;3890;3891;3892;12772;12773;12774;12775;14108;14109;14110;14111;14112;14113;14114;19036;19037;19038;19039;19193;19194;19547;19548;19549;19550;22337;22338;22815;22816;22817;22818;23980;23981;24636;24637;24638;24639;24640	4194;4195;4196;4197;13893;13894;13895;13896;15303;15304;15305;15306;15307;15308;15309;20946;20947;20948;20949;21113;21114;21496;21497;21498;21499;24761;24762;25268;25269;25270;25271;26484;26485;27168;27169;27170;27171;27172	4197;13895;15307;20948;21114;21499;24762;25268;26484;27170	239	163
Q9Y5L0-3;Q9Y5L0;Q9Y5L0-1;Q9Y5L0-5	Q9Y5L0-3;Q9Y5L0;Q9Y5L0-1	Transportin-3	TNPO3	sp|Q9Y5L0-3|TNPO3_HUMAN Isoform 3 of Transportin-3 OS=Homo sapiens GN=TNPO3;sp|Q9Y5L0|TNPO3_HUMAN Transportin-3 OS=Homo sapiens GN=TNPO3 PE=1 SV=3;sp|Q9Y5L0-1|TNPO3_HUMAN Isoform 1 of Transportin-3 OS=Homo sapiens GN=TNPO3	102.54	909	1	2	1.4	2.5	15335000	2172900	5015200		2.30807				1471	353;2676;3763	True;True;True	371;2827;3972	1021;7739;7740;7741;10978;10979	1076;8344;8345;8346;12002;12003	1076;8345;12003
Q9BTW9;Q9BTW9-4;Q9BTW9-5	Q9BTW9;Q9BTW9-4;Q9BTW9-5	Tubulin-specific chaperone D	TBCD	sp|Q9BTW9|TBCD_HUMAN Tubulin-specific chaperone D OS=Homo sapiens GN=TBCD PE=1 SV=2;sp|Q9BTW9-4|TBCD_HUMAN Isoform 4 of Tubulin-specific chaperone D OS=Homo sapiens GN=TBCD;sp|Q9BTW9-5|TBCD_HUMAN Isoform 5 of Tubulin-specific chaperone D OS=Homo sapiens GN	132.6	1192	1	3	1.3	2.9	17465000	2502300	5769100		2.30552				1245	76;861;4930;7713	True;True;True;True	81;910;5204;8213	231;232;2550;2551;2552;2553;14413;14414;14415;23084	242;243;2756;2757;2758;2759;15617;15618;15619;25560	242;2757;15618;25560
P18031	P18031	Tyrosine-protein phosphatase non-receptor type 1	PTPN1	sp|P18031|PTN1_HUMAN Tyrosine-protein phosphatase non-receptor type 1 OS=Homo sapiens GN=PTPN1 PE=1 SV=1	49.966	435	1	3	2.1	9.7	16419000	1758700	3981900		2.26412				337	1893;2364;5090	True;True;True	2004;2495;5367	5536;5537;5538;6862;6863;6864;14851;14852;14853	5934;5935;5936;7391;7392;7393;16060;16061;16062	5936;7392;16062
P14866;P14866-2	P14866;P14866-2	Heterogeneous nuclear ribonucleoprotein L	HNRNPL	sp|P14866|HNRPL_HUMAN Heterogeneous nuclear ribonucleoprotein L OS=Homo sapiens GN=HNRNPL PE=1 SV=2;sp|P14866-2|HNRPL_HUMAN Isoform 2 of Heterogeneous nuclear ribonucleoprotein L OS=Homo sapiens GN=HNRNPL	64.132	589	8	11	22.2	28.4	414950000	43078000	97011000		2.25198				312	391;696;2358;3198;3684;4131;4814;5528;5721;6059;6281;6724;7632;8383;8573	True;True;True;True;True;True;True;True;True;True;True;True;True;True;True	410;411;737;2489;3371;3889;4354;5084;5903;6112;6468;6699;6700;7171;8127;8922;9123	1117;1118;1119;1120;1121;2044;2045;2046;6835;6836;6837;9308;10747;10748;10749;12079;12080;12081;12082;14086;16361;16362;16363;16364;16960;16961;17949;18653;18654;18655;18656;18657;19946;19947;19948;19949;22830;22831;22832;25108;25109;25110;25111;25674;25675;25676	1180;1181;1182;1183;1184;2215;2216;2217;7343;7344;7345;10183;11765;11766;11767;13171;13172;13173;13174;13175;15281;17787;17788;17789;17790;18437;18438;19506;20542;20543;20544;20545;20546;21899;21900;21901;21902;25283;25284;25285;27700;27701;27702;27703;27704;28302;28303;28304	1180;2216;7343;10183;11765;13175;15281;17789;18437;19506;20545;21901;25284;27703;28303	215;216	444;567
O75534-2;O75534;O75534-3;O75534-4	O75534-2;O75534;O75534-3;O75534-4	Cold shock domain-containing protein E1	CSDE1	sp|O75534-2|CSDE1_HUMAN Isoform 2 of Cold shock domain-containing protein E1 OS=Homo sapiens GN=CSDE1;sp|O75534|CSDE1_HUMAN Cold shock domain-containing protein E1 OS=Homo sapiens GN=CSDE1 PE=1 SV=2;sp|O75534-3|CSDE1_HUMAN Isoform 3 of Cold shock domain-co	85.746	767	1	3	1.2	3.8	12105000	1943400	4370300		2.24879				148	1770;4609;5617;5743;6091;8133	True;True;True;True;True;True	1870;4859;5995;6136;6500;8658	5181;13476;16622;17031;18045;24381;24382	5570;14635;18056;18508;19602;26909;26910	5570;14635;18056;18508;19602;26910
Q15061	Q15061	WD repeat-containing protein 43	WDR43	sp|Q15061|WDR43_HUMAN WD repeat-containing protein 43 OS=Homo sapiens GN=WDR43 PE=1 SV=3	74.89	677	2	2	4	4	28301000	2814700	6286300		2.23338				922	3948;6386	True;True	4165;6815	11529;11530;11531;11532;18984;18985;18986;18987	12597;12598;12599;12600;20892;20893;20894;20895	12599;20894
P40937-2;P40937	P40937-2;P40937	Replication factor C subunit 5	RFC5	sp|P40937-2|RFC5_HUMAN Isoform 2 of Replication factor C subunit 5 OS=Homo sapiens GN=RFC5;sp|P40937|RFC5_HUMAN Replication factor C subunit 5 OS=Homo sapiens GN=RFC5 PE=1 SV=1	36.104	319	2	4	5.6	13.2	40064000	4853700	10547000		2.17298				487	2090;2774;3382;7281;8115	True;True;True;True;True	2209;2928;3560;7754;8640	6084;7993;7994;7995;7996;9844;9845;9846;9847;21733;21734;21735;24332;24333	6523;8604;8605;8606;8607;10766;10767;10768;10769;24107;24108;24109;26858;26859	6523;8606;10768;24107;26858
Q6P2Q9	Q6P2Q9	Pre-mRNA-processing-splicing factor 8	PRPF8	sp|Q6P2Q9|PRP8_HUMAN Pre-mRNA-processing-splicing factor 8 OS=Homo sapiens GN=PRPF8 PE=1 SV=2	273.6	2335	11	32	5.8	16.7	711840000	74428000	161590000		2.17109				1022	435;498;581;634;1119;1540;1628;1730;1807;2170;2188;2310;2771;2772;2970;3140;3704;4294;4504;4587;4616;5086;5228;5241;5707;5708;5973;5987;6162;6393;6396;6547;6850;6867;7055;7064;7077;7193;7998;8256;8282;8347;8412;8458;8459;8579	True;True;True;True;True;True;True;True;True;True;True;True;True;True;True;True;True;True;True;True;True;True;True;True;True;True;True;True;True;True;True;True;True;True;True;True;True;True;True;True;True;True;True;True;True;True	458;525;526;618;673;1186;1632;1724;1829;1830;1910;2294;2313;2439;2925;2926;3132;3309;3909;4526;4749;4750;4836;4867;5363;5510;5523;6097;6098;6376;6377;6391;6392;6571;6822;6825;6826;6982;7299;7316;7514;7526;7539;7662;8521;8792;8819;8884;8953;9001;9002;9131	1250;1251;1252;1435;1436;1437;1438;1439;1440;1441;1717;1718;1719;1720;1875;1876;3292;3293;3294;3295;4532;4533;4534;4787;4788;4789;5067;5068;5069;5070;5071;5072;5287;6323;6324;6325;6368;6369;6370;6705;6706;6707;7989;7990;8550;8551;8552;9141;9142;9143;10807;10808;12538;12539;13174;13175;13176;13177;13408;13496;13497;13498;13499;14842;15261;15262;15263;15295;16917;16918;16919;16920;16921;17687;17688…	1322;1323;1324;1517;1518;1519;1520;1521;1522;1523;1847;1848;1849;1850;2029;2030;3553;3554;3555;3556;4866;4867;4868;5147;5148;5149;5453;5454;5455;5456;5457;5458;5679;6769;6770;6771;6814;6815;6816;7213;7214;7215;8600;8601;9194;9195;9196;10003;10004;10005;11828;11829;13640;13641;14315;14316;14317;14318;14555;14658;14659;14660;14661;16051;16482;16483;16484;16519;18388;18389;18390;18391;18392;18393;19…	1323;1518;1847;2030;3556;4866;5148;5454;5679;6769;6815;7214;8600;8601;9195;10003;11828;13640;14316;14555;14658;16051;16482;16519;18388;18391;19222;19258;19784;20913;20921;21388;22710;22759;23410;23446;23494;23844;26495;27278;27346;27601;27799;27938;27941;28330	693;694;695;696;697;698;699;700;701	108;271;503;738;1009;1249;1327;1330;1357
P53999	P53999	Activated RNA polymerase II transcriptional coactivator p15	SUB1	sp|P53999|TCP4_HUMAN Activated RNA polymerase II transcriptional coactivator p15 OS=Homo sapiens GN=SUB1 PE=1 SV=3	14.395	127	1	2	8.7	18.9	20708000	2302000	4962200		2.1556				615	1858;2651	True;True	1965;2801	5439;5440;5441;5442;7656;7657;7658	5831;5832;5833;5834;8261;8262;8263	5834;8262
P25205;P25205-2	P25205;P25205-2	DNA replication licensing factor MCM3	MCM3	sp|P25205|MCM3_HUMAN DNA replication licensing factor MCM3 OS=Homo sapiens GN=MCM3 PE=1 SV=3;sp|P25205-2|MCM3_HUMAN Isoform 2 of DNA replication licensing factor MCM3 OS=Homo sapiens GN=MCM3	90.98	808	1	3	1.1	3.2	37981000	3070900	6337100		2.0636				381	312;477;1741;4508;7110;8056;8560	True;True;True;True;True;True;True	328;503;1841;4754;7572;8579;9110	897;898;1375;5100;5101;13189;13190;13191;13192;21245;24170;25639	951;952;1452;5489;5490;14330;14331;14332;14333;23598;26685;28266	951;1452;5490;14331;23598;26685;28266
Q8WWY3-3;Q8WWY3-2;Q8WWY3-4;Q8WWY3	Q8WWY3-3;Q8WWY3-2;Q8WWY3-4;Q8WWY3	U4/U6 small nuclear ribonucleoprotein Prp31	PRPF31	sp|Q8WWY3-3|PRP31_HUMAN Isoform 3 of U4/U6 small nuclear ribonucleoprotein Prp31 OS=Homo sapiens GN=PRPF31;sp|Q8WWY3-2|PRP31_HUMAN Isoform 2 of U4/U6 small nuclear ribonucleoprotein Prp31 OS=Homo sapiens GN=PRPF31;sp|Q8WWY3-4|PRP31_HUMAN Isoform 4 of U4/U6	30.965	278	1	2	4	7.9	12769000	1426200	2903000		2.03548				1133	7541;7696	True;True	8029;8195	22565;22566;22567;22568;23017;23018;23019	24998;24999;25000;25001;25483;25484;25485	25000;25484
P51991	P51991	Heterogeneous nuclear ribonucleoprotein A3	HNRNPA3	sp|P51991|ROA3_HUMAN Heterogeneous nuclear ribonucleoprotein A3 OS=Homo sapiens GN=HNRNPA3 PE=1 SV=2	39.594	378	5	5	20.9	20.9	231120000	26820000	54418000		2.02901				593	1524;2545;3191;3237;4274;5326;6704;8379	True;True;True;True;True;True;True;True	1615;2690;3362;3363;3410;4504;5629;5630;7151;8918	4488;7366;7367;7368;7369;9278;9279;9280;9281;9282;9283;9284;9285;9418;9419;9420;9421;12483;15564;15565;15566;15567;15568;15569;19886;19887;19888;19889;19890;25101	4822;7914;7915;7916;7917;10149;10150;10151;10152;10153;10154;10155;10156;10157;10298;10299;10300;10301;13585;16791;16792;16793;16794;16795;16796;21839;21840;21841;21842;21843;27693	4822;7917;10152;10299;13585;16796;21841;27693	390;391	1;158
P07910-2;P07910-4;P07910;P07910-3;P0DMR1;O60812;B7ZW38;B2RXH8;Q86SE5;Q86SE5-3	P07910-2;P07910-4;P07910;P07910-3	Heterogeneous nuclear ribonucleoproteins C1/C2	HNRNPC	sp|P07910-2|HNRPC_HUMAN Isoform C1 of Heterogeneous nuclear ribonucleoproteins C1/C2 OS=Homo sapiens GN=HNRNPC;sp|P07910-4|HNRPC_HUMAN Isoform 4 of Heterogeneous nuclear ribonucleoproteins C1/C2 OS=Homo sapiens GN=HNRNPC;sp|P07910|HNRPC_HUMAN Heterogeneous	32.337	293	4	10	16.4	41	415000000	45268000	91091000		2.01226				242	2494;2543;3777;3968;4523;5361;5476;5524;6236;7542;7622;8009	True;True;True;True;True;True;True;True;True;True;True;True	2635;2688;3986;4186;4770;5679;5680;5848;5899;6649;8030;8117;8532	7224;7351;7352;7353;7354;11022;11584;11585;11586;13241;13242;15683;15684;15685;15686;15687;15688;15689;15690;15691;15692;15693;15694;15695;16141;16142;16143;16353;16354;18525;18526;22569;22570;22571;22798;22799;22800;22801;24018;24019;24020;24021	7766;7899;7900;7901;7902;12047;12652;12653;12654;14382;14383;16910;16911;16912;16913;16914;16915;16916;16917;16918;16919;16920;16921;16922;17378;17379;17380;17779;17780;20413;20414;25002;25003;25004;25247;25248;25249;25250;26522;26523;26524;26525;26526;26527;26528	7766;7902;12047;12654;14382;16922;17378;17780;20413;25003;25247;26524	136;137;138	74;104;123
Q92499;Q92499-3;Q92499-2	Q92499;Q92499-3;Q92499-2	ATP-dependent RNA helicase DDX1	DDX1	sp|Q92499|DDX1_HUMAN ATP-dependent RNA helicase DDX1 OS=Homo sapiens GN=DDX1 PE=1 SV=2;sp|Q92499-3|DDX1_HUMAN Isoform 3 of ATP-dependent RNA helicase DDX1 OS=Homo sapiens GN=DDX1;sp|Q92499-2|DDX1_HUMAN Isoform 2 of ATP-dependent RNA helicase DDX1 OS=Homo s	82.431	740	4	7	5.4	9.9	93273000	12410000	24848000		2.00226				1138	1698;1754;2158;2265;2628;2827;4150;4796;5308	True;True;True;True;True;True;True;True;True	1796;1854;2282;2392;2777;2983;4376;5065;5604;5605	4966;4967;4968;4969;5128;5129;5130;5131;6291;6292;6591;7581;8141;8142;8143;12138;12139;14027;14028;14029;15513;15514;15515;15516	5348;5349;5350;5351;5517;5518;5519;5520;6737;6738;7083;8170;8765;8766;8767;13232;13233;15219;15220;15221;16740;16741;16742;16743	5349;5518;6737;7083;8170;8766;13233;15220;16743	718	506
Q01844-6;Q01844-3;Q01844;Q01844-5;Q01844-4;Q01844-2	Q01844-6;Q01844-3;Q01844;Q01844-5;Q01844-4;Q01844-2	RNA-binding protein EWS	EWSR1	sp|Q01844-6|EWS_HUMAN Isoform 6 of RNA-binding protein EWS OS=Homo sapiens GN=EWSR1;sp|Q01844-3|EWS_HUMAN Isoform 3 of RNA-binding protein EWS OS=Homo sapiens GN=EWSR1;sp|Q01844|EWS_HUMAN RNA-binding protein EWS OS=Homo sapiens GN=EWSR1 PE=1 SV=1;sp|Q01844	62.507	600	1	1	2.3	2.3	11279000	1565800	3123900		1.99508				783	2493;5920	True;True	2634;6321	7221;7222;7223;17552	7763;7764;7765;19082	7765;19082
Q96AE4;Q96AE4-2	Q96AE4;Q96AE4-2	Far upstream element-binding protein 1	FUBP1	sp|Q96AE4|FUBP1_HUMAN Far upstream element-binding protein 1 OS=Homo sapiens GN=FUBP1 PE=1 SV=3;sp|Q96AE4-2|FUBP1_HUMAN Isoform 2 of Far upstream element-binding protein 1 OS=Homo sapiens GN=FUBP1	67.56	644	1	3	2	5.6	43362000	2793400	5536200		1.98189				1172	1819;3085;3271;3604;3615;6270	True;True;True;True;False;True	1925;3252;3445;3807;3818;6686;6687	5325;8988;8989;9528;9529;9530;10537;10565;10566;10567;18620;18621;18622;18623	5717;9841;9842;10418;10419;10420;11518;11546;11547;11548;20508;20509;20510;20511	5717;9841;10420;11518;11548;20509	731	149
Q13642-1;Q13642-5;Q13642-4;Q13642;Q13642-3	Q13642-1;Q13642-5;Q13642-4;Q13642	Four and a half LIM domains protein 1	FHL1	sp|Q13642-1|FHL1_HUMAN Isoform 1 of Four and a half LIM domains protein 1 OS=Homo sapiens GN=FHL1;sp|Q13642-5|FHL1_HUMAN Isoform 5 of Four and a half LIM domains protein 1 OS=Homo sapiens GN=FHL1;sp|Q13642-4|FHL1_HUMAN Isoform 4 of Four and a half LIM doma	31.895	280	3	7	18.6	34.6	109090000	14884000	29288000		1.96775				868	394;934;1019;2367;2396;5720;6130	True;True;True;True;True;True;True	414;989;1078;2498;2531;6111;6539	1127;1128;1129;1130;2761;2762;2763;3009;3010;3011;6868;6869;6870;6953;6954;6955;16958;16959;18138;18139;18140;18141	1190;1191;1192;1193;2978;2979;2980;3249;3250;3251;7397;7398;7399;7483;7484;7485;18435;18436;19704;19705;19706;19707	1190;2980;3250;7398;7485;18436;19705
Q9BV38	Q9BV38	WD repeat-containing protein 18	WDR18	sp|Q9BV38|WDR18_HUMAN WD repeat-containing protein 18 OS=Homo sapiens GN=WDR18 PE=1 SV=2	47.405	432	2	4	4.6	9.7	60346000	6351800	12490000		1.96637				1254	1158;4376;6808;7475;8121	True;True;True;True;True	1225;4613;7256;7960;8646	3394;3395;3396;12790;12791;12792;20304;20305;20306;22361;22362;22363;24352;24353	3661;3662;3663;13915;13916;13917;22576;22577;22578;24785;24786;24787;26879;26880	3662;13916;22577;24786;26879
P49915-2;P49915	P49915-2;P49915	GMP synthase [glutamine-hydrolyzing]	GMPS	sp|P49915-2|GUAA_HUMAN Isoform 2 of GMP synthase [glutamine-hydrolyzing] OS=Homo sapiens GN=GMPS;sp|P49915|GUAA_HUMAN GMP synthase [glutamine-hydrolyzing] OS=Homo sapiens GN=GMPS PE=1 SV=1	65.928	594	4	10	7.4	20.7	113310000	13126000	25628000		1.95246				564	1734;3014;3683;5256;5564;5890;6397;6840;7148;7352;7706	True;True;True;True;True;True;True;True;True;True;True	1834;3176;3887;3888;5538;5941;6290;6827;7289;7613;7829;8206	5080;5081;5082;5083;8763;8764;10745;10746;15339;15340;16488;16489;17480;17481;17482;17483;19017;19018;20414;21349;21350;21351;21959;21960;21961;23059;23060;23061;23062	5466;5467;5468;5469;9581;9582;11763;11764;16564;16565;17919;17920;19008;19009;19010;19011;20926;20927;22694;23705;23706;23707;24352;24353;24354;25535;25536;25537;25538	5468;9582;11763;16565;17920;19009;20927;22694;23705;24352;25537	373	512
Q92841;Q92841-1;Q92841-3;Q92841-2	Q92841;Q92841-1;Q92841-3;Q92841-2	Probable ATP-dependent RNA helicase DDX17	DDX17	sp|Q92841|DDX17_HUMAN Probable ATP-dependent RNA helicase DDX17 OS=Homo sapiens GN=DDX17 PE=1 SV=2;sp|Q92841-1|DDX17_HUMAN Isoform 2 of Probable ATP-dependent RNA helicase DDX17 OS=Homo sapiens GN=DDX17;sp|Q92841-3|DDX17_HUMAN Isoform 4 of Probable ATP-dep	80.272	729	9	13	13.7	19.9	191530000	20295000	39203000		1.93166				1149	602;1224;1706;1882;2682;2865;2894;4440;5107;5386;5573;6006;6722;6741;7054;7313	False;True;True;True;False;True;False;True;True;False;True;True;True;False;True;True	641;1299;1300;1804;1991;2833;3022;3052;4681;5385;5716;5717;5718;5950;6412;7169;7188;7513;7790	1785;1786;1787;1788;3597;3598;3599;3600;3601;3602;3603;4992;4993;4994;4995;5505;5506;7754;7755;7756;8251;8252;8253;8342;8343;8344;8345;13006;13007;13008;13009;14896;14897;14898;14899;15779;15780;15781;15782;15783;15784;15785;15786;15787;15788;15789;16506;16507;16508;16509;17773;19939;19940;19941;19993;19994;21059;21060;21061;21062;21847	1917;1918;1919;1920;1921;1922;3876;3877;3878;3879;3880;3881;3882;5374;5375;5376;5377;5903;5904;8361;8362;8363;8877;8878;8879;8969;8970;8971;8972;14147;14148;14149;14150;16105;16106;16107;16108;17012;17013;17014;17015;17016;17017;17018;17019;17020;17021;17022;17937;17938;17939;17940;19311;21892;21893;21894;21949;21950;23406;23407;23408;23409;24240	1922;3879;5377;5903;8362;8879;8970;14149;16108;17021;17940;19311;21894;21950;23407;24240	19;20;725	211;330;333
Q92769-3;Q92769;Q13547	Q92769-3;Q92769;Q13547	Histone deacetylase 2;Histone deacetylase 1	HDAC2;HDAC1	sp|Q92769-3|HDAC2_HUMAN Isoform 2 of Histone deacetylase 2 OS=Homo sapiens GN=HDAC2;sp|Q92769|HDAC2_HUMAN Histone deacetylase 2 OS=Homo sapiens GN=HDAC2 PE=1 SV=2;sp|Q13547|HDAC1_HUMAN Histone deacetylase 1 OS=Homo sapiens GN=HDAC1 PE=1 SV=1	51.998	458	1	1	3.9	2.6	20308000	2810000	5410300		1.92537				1148	1073;4331;5447;6465	True;True;True;True	1138;4565;5809;6898;6899	3164;3165;12643;16041;19207;19208;19209;19210	3413;3414;13752;17275;21133;21134;21135;21136	3414;13752;17275;21133	723;724	8;55
P24941-2;P24941	P24941-2;P24941	Cyclin-dependent kinase 2	CDK2	sp|P24941-2|CDK2_HUMAN Isoform 2 of Cyclin-dependent kinase 2 OS=Homo sapiens GN=CDK2;sp|P24941|CDK2_HUMAN Cyclin-dependent kinase 2 OS=Homo sapiens GN=CDK2 PE=1 SV=2	30.035	264	3	5	13.3	20.1	25591000	3263200	6231800		1.90972				380	1177;3259;3637;4028;4185;4564	True;False;True;False;True;True	1245;3432;3840;4246;4411;4812	3445;3446;3447;3448;9482;9483;9484;9485;10621;10622;10623;11752;12242;12243;13350;13351;13352	3715;3716;3717;3718;10366;10367;10368;10369;11607;11608;11609;11610;12828;13341;13342;14497;14498;14499	3717;10368;11609;12828;13341;14498
P63096;P08754;P04899;P04899-4;P63096-2;P04899-6;P04899-3;P04899-5;P04899-2;P11488;P19087;P09471-2;P09471;A8MTJ3;P63092-3;P63092-2;P38405;P63092;P63092-4;P38405-2;Q5JWF2-2;Q5JWF2	P63096;P08754;P04899;P04899-4;P63096-2;P04899-6;P04899-3;P04899-5;P04899-2;P11488;P19087;P09471-2;P09471;A8MTJ3;P63092-3;P63092-2;P38405;P63092;P63092-4;P38405-2;Q5JWF2-2;Q5JWF2	Guanine nucleotide-binding protein G(i) subunit alpha-1;Guanine nucleotide-binding protein G(k) subunit alpha;Guanine nucleotide-binding protein G(i) subunit alpha-2;Guanine nucleotide-binding protein G(t) subunit alpha-1;Guanine nucleotide-binding protein G(t) subunit alpha-2;Guanine nucleotide-binding protein G(o) subunit alpha;Guanine nucleotide-binding protein G(t) subunit alpha-3;Guanine nuc…	GNAI1;GNAI3;GNAI2;GNAT1;GNAT2;GNAO1;GNAT3;GNAS;GNAL	sp|P63096|GNAI1_HUMAN Guanine nucleotide-binding protein G(i) subunit alpha-1 OS=Homo sapiens GN=GNAI1 PE=1 SV=2;sp|P08754|GNAI3_HUMAN Guanine nucleotide-binding protein G(k) subunit alpha OS=Homo sapiens GN=GNAI3 PE=1 SV=3;sp|P04899|GNAI2_HUMAN Guanine nu	40.361	354	2	1	6.8	3.1	16286000	2287500	4359500		1.90579				213	1684;4634	True;True	1782;4885	4934;13543;13544;13545;13546	5316;14707;14708;14709;14710	5316;14707
P62829	P62829	60S ribosomal protein L23	RPL23	sp|P62829|RL23_HUMAN 60S ribosomal protein L23 OS=Homo sapiens GN=RPL23 PE=1 SV=1	14.865	140	1	3	14.3	27.1	69195000	12859000	24331000		1.89214				724	2828;3673;5680	True;True;True	2984;3877;6065	8144;8145;8146;10716;10717;10718;10719;10720;10721;10722;16826;16827	8768;8769;8770;11734;11735;11736;11737;11738;11739;11740;18282;18283	8769;11735;18282
O75937	O75937	DnaJ homolog subfamily C member 8	DNAJC8	sp|O75937|DNJC8_HUMAN DnaJ homolog subfamily C member 8 OS=Homo sapiens GN=DNAJC8 PE=1 SV=2	29.841	253	1	2	3.6	7.9	11011000	2457000	4612600		1.87733				161	445;6089	True;True	471;6498	1282;1283;1284;18043	1354;1355;1356;19600	1354;19600
P13010	P13010	X-ray repair cross-complementing protein 5	XRCC5	sp|P13010|XRCC5_HUMAN X-ray repair cross-complementing protein 5 OS=Homo sapiens GN=XRCC5 PE=1 SV=3	82.704	732	10	13	14.8	17.9	613380000	69325000	129840000		1.87292				296	583;1029;1274;1507;1530;1531;1594;1953;2141;2653;2983;3998;4295;4350;5083;6664;6931;7114;7515;7751;8385	True;True;True;True;True;True;True;True;True;True;True;True;True;True;True;True;True;True;True;True;True	620;1089;1356;1597;1622;1623;1688;2066;2263;2803;3145;4216;4527;4585;5360;7109;7381;7576;8001;8255;8256;8925	1725;1726;1727;1728;3038;3754;3755;4430;4431;4432;4433;4501;4502;4503;4504;4505;4506;4507;4508;4509;4510;4680;4681;5717;6233;6234;6235;7662;7663;7664;7665;8614;8615;11678;12540;12541;12542;12543;12696;12697;12698;12699;14833;14834;14835;14836;19783;20669;21254;21255;21256;21257;22483;23209;23210;23211;23212;23213;23214;23215;23216;25114;25115;25116;25117	1855;1856;1857;1858;1859;1860;3278;3279;4055;4056;4759;4760;4761;4762;4835;4836;4837;4838;4839;4840;4841;4842;4843;4844;5025;5026;6134;6675;6676;6677;8267;8268;8269;8270;9303;9304;12750;13642;13643;13644;13645;13810;13811;13812;13813;16042;16043;16044;16045;21732;22991;23607;23608;23609;23610;24912;25693;25694;25695;25696;25697;25698;25699;25700;27707;27708;27709;27710	1855;3279;4055;4761;4837;4843;5025;6134;6676;8270;9304;12750;13643;13810;16042;21732;22991;23609;24912;25699;27707	187;188	40;461
Q13435	Q13435	Splicing factor 3B subunit 2	SF3B2	sp|Q13435|SF3B2_HUMAN Splicing factor 3B subunit 2 OS=Homo sapiens GN=SF3B2 PE=1 SV=2	100.23	895	2	5	2.6	6.5	30958000	2789100	5198400		1.86383				855	1455;2783;3674;3944;4038;6108	True;True;True;True;True;True	1541;2938;3878;4161;4257;6517	4273;4274;8025;8026;10723;10724;10725;10726;11513;11514;11515;11516;11517;11775;11776;11777;18085;18086;18087	4595;4596;8638;8639;11741;11742;11743;11744;12581;12582;12583;12584;12585;12851;12852;12853;19642;19643;19644	4596;8638;11743;12582;12852;19643
P49321-2;P49321-4;P49321;P49321-3	P49321-2;P49321-4;P49321;P49321-3	Nuclear autoantigenic sperm protein	NASP	sp|P49321-2|NASP_HUMAN Isoform 2 of Nuclear autoantigenic sperm protein OS=Homo sapiens GN=NASP;sp|P49321-4|NASP_HUMAN Isoform 4 of Nuclear autoantigenic sperm protein OS=Homo sapiens GN=NASP;sp|P49321|NASP_HUMAN Nuclear autoantigenic sperm protein OS=Homo	48.804	449	1	2	2.9	5.6	16422000	3305000	6119200		1.8515				547	1466;1642;5295	True;True;True	1552;1738;5585	4295;4825;4826;4827;15466	4619;5196;5197;5198;16693	4619;5196;16693
P26368-2;P26368	P26368-2;P26368	Splicing factor U2AF 65 kDa subunit	U2AF2	sp|P26368-2|U2AF2_HUMAN Isoform 2 of Splicing factor U2AF 65 kDa subunit OS=Homo sapiens GN=U2AF2;sp|P26368|U2AF2_HUMAN Splicing factor U2AF 65 kDa subunit OS=Homo sapiens GN=U2AF2 PE=1 SV=4	53.12	471	2	3	5.9	10.4	72770000	7381700	13539000		1.83413				388	1762;4273;4353;6438	True;True;True;True	1862;4503;4588;6870	5153;5154;5155;5156;12481;12482;12709;12710;12711;19130;19131;19132;19133	5542;5543;5544;5545;13582;13583;13584;13825;13826;13827;21047;21048;21049;21050	5543;13582;13827;21050
P15311	P15311	Ezrin	EZR	sp|P15311|EZRI_HUMAN Ezrin OS=Homo sapiens GN=EZR PE=1 SV=4	69.412	586	4	6	6.3	9.2	29810000	4382500	8036300		1.83373				317	590;627;1785;3265;4264;6420	False;True;True;False;False;True	628;666;1886;3439;4494;6852	1747;1748;1749;1750;1859;1860;1861;1862;5219;5220;5221;9508;9509;9510;12456;12457;12458;12459;19077;19078	1879;1880;1881;1882;2010;2011;2012;2013;5608;5609;5610;10393;10394;10395;13557;13558;13559;13560;20988;20989	1879;2010;5608;10394;13557;20988
P06748-3;P06748-2;P06748	P06748-3;P06748-2;P06748	Nucleophosmin	NPM1	sp|P06748-3|NPM_HUMAN Isoform 3 of Nucleophosmin OS=Homo sapiens GN=NPM1;sp|P06748-2|NPM_HUMAN Isoform 2 of Nucleophosmin OS=Homo sapiens GN=NPM1;sp|P06748|NPM_HUMAN Nucleophosmin OS=Homo sapiens GN=NPM1 PE=1 SV=2	28.4	259	7	8	39	39	939560000	144560000	264770000		1.83156				229	1046;2793;4004;4005;4686;5427;7377;7378;7532;8131	True;True;True;True;True;True;True;True;True;True	1107;2948;4222;4223;4938;5778;7854;7855;7856;8019;8656	3082;3083;8050;8051;8052;8053;11693;11694;11695;11696;11697;11698;13697;13698;13699;13700;15967;15968;22033;22034;22035;22036;22037;22038;22039;22040;22041;22534;22535;22536;22537;22538;22539;22540;22541;24374;24375;24376;24377	3323;3324;8663;8664;8665;8666;12766;12767;12768;12769;12770;12771;12772;12773;14878;14879;14880;14881;14882;14883;14884;17201;17202;24428;24429;24430;24431;24432;24433;24434;24435;24436;24437;24964;24965;24966;24967;24968;24969;24970;24971;24972;24973;24974;26901;26902;26903;26904;26905	3324;8666;12767;12769;14879;17201;24431;24433;24965;26902	112	65
O60231	O60231	Putative pre-mRNA-splicing factor ATP-dependent RNA helicase DHX16	DHX16	sp|O60231|DHX16_HUMAN Putative pre-mRNA-splicing factor ATP-dependent RNA helicase DHX16 OS=Homo sapiens GN=DHX16 PE=1 SV=2	119.26	1041	1	2	1	1.8	28234000	1405800	2572700		1.83006				108	1864;3225;4383;7920;8474	True;True;True;True;False	1971;3398;4621;8436;9018	5457;5458;5459;9381;9382;9383;12814;23755;25391	5851;5852;5853;10257;10258;10259;13939;26257;28004	5852;10259;13939;26257;28004	42	496
Q8WUM0	Q8WUM0	Nuclear pore complex protein Nup133	NUP133	sp|Q8WUM0|NU133_HUMAN Nuclear pore complex protein Nup133 OS=Homo sapiens GN=NUP133 PE=1 SV=2	128.98	1156	2	3	1.7	3.2	60226000	6091900	11045000		1.81306				1126	35;3071;3169;3898;4010;4395;5761;6694;6976;7488	True;True;True;True;True;True;True;True;True;True	37;3237;3338;3339;4114;4228;4634;6155;7141;7429;7973	106;107;108;8939;8940;9218;9219;9220;9221;9222;11372;11705;11706;12850;12851;17080;19856;20819;20820;22401	113;114;115;9792;9793;10082;10083;10084;10085;10086;12424;12780;12781;13975;13976;18560;21805;23143;23144;24830	114;9792;10086;12424;12780;13975;18560;21805;23143;24830	717	995
Q9BTE3-2;Q9BTE3;Q9BTE3-3	Q9BTE3-2;Q9BTE3;Q9BTE3-3	Mini-chromosome maintenance complex-binding protein	MCMBP	sp|Q9BTE3-2|MCMBP_HUMAN Isoform 2 of Mini-chromosome maintenance complex-binding protein OS=Homo sapiens GN=MCMBP;sp|Q9BTE3|MCMBP_HUMAN Mini-chromosome maintenance complex-binding protein OS=Homo sapiens GN=MCMBP PE=1 SV=2;sp|Q9BTE3-3|MCMBP_HUMAN Isoform 3	72.748	640	2	5	4.5	9.7	43180000	4716100	8530600		1.80883				1242	801;2379;3391;4897;7700;8086;8513	True;True;True;True;True;True;True	848;2511;3570;5168;8199;8609;9063	2373;6901;6902;6903;6904;9880;9881;9882;14322;23035;23036;23037;24254;24255;24256;25514;25515;25516;25517	2569;7431;7432;7433;7434;10802;10803;10804;15526;25511;25512;25513;26778;26779;26780;28139;28140;28141;28142	2569;7434;10803;15526;25512;26780;28141
Q01105-3;Q01105-4;Q01105-2;Q01105;P0DME0	Q01105-3;Q01105-4;Q01105-2;Q01105;P0DME0	Protein SET;Protein SETSIP	SET;SETSIP	sp|Q01105-3|SET_HUMAN Isoform 3 of Protein SET OS=Homo sapiens GN=SET;sp|Q01105-4|SET_HUMAN Isoform 4 of Protein SET OS=Homo sapiens GN=SET;sp|Q01105-2|SET_HUMAN Isoform 2 of Protein SET OS=Homo sapiens GN=SET;sp|Q01105|SET_HUMAN Protein SET OS=Homo sapien	30.992	265	2	3	9.4	16.2	39166000	5827000	10403000		1.78531				778	1556;1871;3129;4773;4774;7597	True;True;True;True;True;True	1649;1978;3297;5042;5043;8090	4570;4571;5476;9109;9110;9111;13956;13957;13958;13959;13960;22719	4904;4905;5870;9966;9967;9968;15148;15149;15150;15151;15152;25157	4904;5870;9966;15149;15152;25157
P42285	P42285	Superkiller viralicidic activity 2-like 2	SKIV2L2	sp|P42285|SK2L2_HUMAN Superkiller viralicidic activity 2-like 2 OS=Homo sapiens GN=SKIV2L2 PE=1 SV=3	117.8	1042	4	6	6.5	8.2	89938000	9886700	17574000		1.77754				498	1336;1441;3784;5074;5445;7359;7361;7717;8049;8325	True;True;True;True;True;True;True;True;True;True	1420;1527;3993;5351;5807;7836;7838;8217;8572;8862	3917;4229;4230;4231;4232;11042;14805;14806;14807;14808;16036;21975;21976;21979;23095;23096;23097;23098;24151;24152;24153;24154;24930	4222;4551;4552;4553;4554;12067;16014;16015;16016;16017;17270;24368;24369;24372;25572;25573;25574;25575;26666;26667;26668;26669;27468	4222;4553;12067;16017;17270;24369;24372;25573;26669;27468
O43390;O43390-3;O43390-2;O43390-4	O43390;O43390-3;O43390-2;O43390-4	Heterogeneous nuclear ribonucleoprotein R	HNRNPR	sp|O43390|HNRPR_HUMAN Heterogeneous nuclear ribonucleoprotein R OS=Homo sapiens GN=HNRNPR PE=1 SV=1;sp|O43390-3|HNRPR_HUMAN Isoform 3 of Heterogeneous nuclear ribonucleoprotein R OS=Homo sapiens GN=HNRNPR;sp|O43390-2|HNRPR_HUMAN Isoform 2 of Heterogeneous	70.942	633	4	11	7	21.5	279500000	30451000	53786000		1.76631				89	301;1827;1886;2550;2935;4321;4751;5629;6244;6740;7126;8031;8118;8374	True;True;True;True;True;True;True;True;True;True;True;True;True;True	317;1933;1996;2695;3094;4554;5014;5015;5016;6008;6657;6658;7187;7588;8554;8643;8912	868;869;870;871;5348;5349;5350;5517;5518;5519;7378;7379;7380;8453;8454;8455;12610;12611;12612;12613;13893;13894;13895;13896;13897;13898;16657;16658;16659;18556;18557;18558;19990;19991;19992;21285;21286;24096;24097;24340;24341;24342;24343;25090;25091	922;923;924;925;5740;5741;5742;5915;5916;5917;7926;7927;7928;9085;9086;9087;13719;13720;13721;13722;15085;15086;15087;15088;15089;15090;18092;18093;18094;20444;20445;20446;21946;21947;21948;23641;23642;26607;26608;26866;26867;26868;26869;27682;27683	923;5740;5916;7927;9085;13721;15086;18093;20446;21946;23641;26608;26868;27683	45;46;47	102;197;198
Q03252	Q03252	Lamin-B2	LMNB2	sp|Q03252|LMNB2_HUMAN Lamin-B2 OS=Homo sapiens GN=LMNB2 PE=1 SV=4	69.948	620	6	7	9.7	11.1	82122000	9602200	16922000		1.7623				790	276;547;1586;1719;2686;3659;4580;5018;5290;6134;6207;6347;7366	True;True;True;True;True;True;False;False;True;True;True;True;True	291;576;1680;1817;2837;3862;4828;5293;5577;6543;6618;6769;7843	793;794;795;1600;1601;1602;4659;4660;4661;5035;5036;5037;7764;7765;7766;7767;10677;10678;10679;10680;13389;13390;13391;14646;14647;15442;15443;15444;18147;18447;18843;18844;21991;21992	833;834;835;1705;1706;1707;4998;4999;5000;5419;5420;5421;8371;8372;8373;8374;11665;11666;11667;11668;14536;14537;14538;15854;15855;16669;16670;16671;19713;20328;20740;20741;24384;24385	833;1706;5000;5420;8373;11666;14536;15854;16670;19713;20328;20741;24384
Q13243-3;Q13243;Q13247-3;Q13247;Q08170	Q13243-3;Q13243;Q13247-3;Q13247;Q08170	Serine/arginine-rich splicing factor 5;Serine/arginine-rich splicing factor 6;Serine/arginine-rich splicing factor 4	SRSF5;SRSF6;SRSF4	sp|Q13243-3|SRSF5_HUMAN Isoform SRP40-4 of Serine/arginine-rich splicing factor 5 OS=Homo sapiens GN=SRSF5;sp|Q13243|SRSF5_HUMAN Serine/arginine-rich splicing factor 5 OS=Homo sapiens GN=SRSF5 PE=1 SV=1;sp|Q13247-3|SRSF6_HUMAN Isoform SRP55-3 of Serine/arg	30.858	269	1	1	3.3	3.3	22988000	3567900	6283200		1.76104				809	4506	TRUE	4752	13182;13183;13184;13185	14323;14324;14325;14326	14325
Q07666;Q07666-2;Q07666-3;Q5VWX1;O75525-2;O75525	Q07666;Q07666-2;Q07666-3	KH domain-containing, RNA-binding, signal transduction-associated protein 1	KHDRBS1	sp|Q07666|KHDR1_HUMAN KH domain-containing, RNA-binding, signal transduction-associated protein 1 OS=Homo sapiens GN=KHDRBS1 PE=1 SV=1;sp|Q07666-2|KHDR1_HUMAN Isoform 2 of KH domain-containing, RNA-binding, signal transduction-associated protein 1 OS=Homo	48.227	443	3	4	5.6	14.7	127690000	11536000	20300000		1.75971				806	704;3462;3463;6202;6407;8454	True;True;True;True;True;True	746;3645;3646;6613;6838;6839;8997	2069;2070;2071;10102;10103;10104;10105;10106;10107;10108;10109;18436;19046;19047;19048;19049;19050;19051;25328	2240;2241;2242;2243;11030;11031;11032;11033;11034;11035;11036;11037;20317;20956;20957;20958;20959;20960;20961;27925	2242;11031;11037;20317;20959;27925	577	21
Q9Y2X3	Q9Y2X3	Nucleolar protein 58	NOP58	sp|Q9Y2X3|NOP58_HUMAN Nucleolar protein 58 OS=Homo sapiens GN=NOP58 PE=1 SV=1	59.578	529	4	6	9.3	14.9	136090000	15951000	28027000		1.75707				1446	1432;3395;4428;4795;4982;6668;7241;7402;8381	True;True;True;True;True;True;True;True;True	1518;3574;4669;5064;5256;7113;7712;7884;8920	4200;4201;9894;9895;9896;9897;12964;12965;12966;12967;14024;14025;14026;14546;14547;14548;14549;19790;21626;21627;22139;25105;25106	4522;4523;10816;10817;10818;10819;14105;14106;14107;14108;15216;15217;15218;15752;15753;15754;15755;21739;23994;23995;24551;27697;27698	4523;10818;14106;15217;15752;21739;23995;24551;27698	779	123
P02545-2;P02545-6;P02545;P02545-3;P02545-5;P02545-4	P02545-2;P02545-6;P02545;P02545-3;P02545-5;P02545-4	Prelamin-A/C;Lamin-A/C	LMNA	sp|P02545-2|LMNA_HUMAN Isoform C of Prelamin-A/C OS=Homo sapiens GN=LMNA;sp|P02545-6|LMNA_HUMAN Isoform 6 of Prelamin-A/C OS=Homo sapiens GN=LMNA;sp|P02545|LMNA_HUMAN Prelamin-A/C OS=Homo sapiens GN=LMNA PE=1 SV=1;sp|P02545-3|LMNA_HUMAN Isoform ADelta10 of	65.134	572	8	9	14.7	15.7	147360000	15155000	26207000		1.72926				201	99;3636;3710;4027;4194;4512;4580;4885;4941;4953;5019;5766;6859;7107;7479;7480	True;True;True;True;True;True;False;True;True;True;True;True;True;True;True;True	105;3839;3915;4245;4421;4758;4828;5156;5215;5227;5294;6160;7308;7569;7964;7965	300;10618;10619;10620;10821;10822;10823;10824;11748;11749;11750;11751;12264;12265;12266;12267;13201;13202;13203;13389;13390;13391;14288;14289;14290;14451;14479;14648;14649;14650;14651;17099;20455;20456;20457;21235;21236;21237;21238;22375;22376;22377	311;11604;11605;11606;11842;11843;11844;11845;12824;12825;12826;12827;13363;13364;13365;13366;14342;14343;14344;14536;14537;14538;15490;15491;15492;15656;15684;15856;15857;15858;15859;18579;22735;22736;22737;23588;23589;23590;23591;24804;24805;24806	311;11605;11844;12827;13363;14342;14536;15491;15656;15684;15857;18579;22736;23590;24805;24806	96	200
Q14166	Q14166	Tubulin--tyrosine ligase-like protein 12	TTLL12	sp|Q14166|TTL12_HUMAN Tubulin--tyrosine ligase-like protein 12 OS=Homo sapiens GN=TTLL12 PE=1 SV=2	74.403	644	4	9	9.8	18.8	116490000	19917000	34282000		1.72124				884	213;1021;2295;5022;6078;6127;6946;8268;8402	True;True;True;True;True;True;True;True;True	224;1080;2423;5297;6487;6536;7396;8805;8943	607;608;609;3013;3014;6663;6664;6665;14656;14657;14658;18009;18125;18126;18127;20716;20717;20718;20719;20720;20721;24784;24785;24786;24787;25174;25175	632;633;634;3253;3254;7155;7156;7157;15864;15865;15866;19566;19686;19687;19688;23040;23041;23042;23043;23044;23045;27316;27317;27318;27319;27770;27771	632;3254;7156;15866;19566;19687;23041;27316;27771
Q8NFH5-2;Q8NFH5;Q8NFH5-3	Q8NFH5-2;Q8NFH5	Nucleoporin NUP53	NUP35	sp|Q8NFH5-2|NUP53_HUMAN Isoform 2 of Nucleoporin NUP53 OS=Homo sapiens GN=NUP35;sp|Q8NFH5|NUP53_HUMAN Nucleoporin NUP53 OS=Homo sapiens GN=NUP35 PE=1 SV=1	33.12	309	1	2	4.2	12	20261000	3116000	5362900		1.72108				1107	6474;6636;7121	True;True;True	6908;7080;7583	19229;19699;19700;21275;21276	21155;21648;21649;23631;23632	21155;21648;23632
Q9H8H0;Q9H8H0-2	Q9H8H0	Nucleolar protein 11	NOL11	sp|Q9H8H0|NOL11_HUMAN Nucleolar protein 11 OS=Homo sapiens GN=NOL11 PE=1 SV=1	81.123	719	1	1	1.4	1.4	9781200	1439200	2467100		1.71422				1293	1916;2683;4618;6665	True;True;True;True	2029;2834;4869;7110	5612;5613;7757;13502;19784	6017;6018;8364;14664;21733	6018;8364;14664;21733
P16949;P16949-2	P16949;P16949-2	Stathmin	STMN1	sp|P16949|STMN1_HUMAN Stathmin OS=Homo sapiens GN=STMN1 PE=1 SV=3;sp|P16949-2|STMN1_HUMAN Isoform 2 of Stathmin OS=Homo sapiens GN=STMN1	17.302	149	1	2	9.4	15.4	26465000	1602800	2743600		1.71175				327	685;1207;6479	True;True;True	725;1278;6913	2019;2020;3538;3539;3540;19240;19241;19242;19243	2190;2191;3810;3811;3812;21167;21168;21169;21170	2191;3811;21170
P49792;A6NKT7;Q7Z3J3;Q99666;O14715;Q99666-2;P0DJD0;P0DJD1;Q7Z3J3-2;Q05823-2;Q05823	P49792;A6NKT7	E3 SUMO-protein ligase RanBP2;RanBP2-like and GRIP domain-containing protein 3	RANBP2;RGPD3	sp|P49792|RBP2_HUMAN E3 SUMO-protein ligase RanBP2 OS=Homo sapiens GN=RANBP2 PE=1 SV=2;sp|A6NKT7|RGPD3_HUMAN RanBP2-like and GRIP domain-containing protein 3 OS=Homo sapiens GN=RGPD3 PE=3 SV=2	358.2	3224	4	7	1.5	2.5	112960000	15693000	26844000		1.71057				561	1325;1640;1677;1760;3057;4292;4624;4721;6402;7019	True;True;True;True;True;True;True;True;True;True	1408;1736;1775;1860;3223;4523;4875;4974;6833;7475	3885;3886;3887;3888;4823;4912;4913;4914;4915;5147;5148;5149;5150;8900;8901;12529;12530;12531;12532;13518;13786;13787;19033;19034;19035;20957;20958	4190;4191;4192;4193;5194;5293;5294;5295;5296;5536;5537;5538;5539;9749;9750;13631;13632;13633;13634;14680;14970;14971;20943;20944;20945;23286;23287	4190;5194;5294;5537;9750;13631;14680;14970;20944;23287
Q00796	Q00796	Sorbitol dehydrogenase	SORD	sp|Q00796|DHSO_HUMAN Sorbitol dehydrogenase OS=Homo sapiens GN=SORD PE=1 SV=4	38.324	357	1	2	2.2	4.8	12403000	2076900	3531500		1.70037				775	1909;7444	True;True	2020;7927	5582;5583;5584;5585;22255;22256	5981;5982;5983;5984;24671;24672	5982;24672
Q9P258	Q9P258	Protein RCC2	RCC2	sp|Q9P258|RCC2_HUMAN Protein RCC2 OS=Homo sapiens GN=RCC2 PE=1 SV=2	56.084	522	7	10	19	28.2	224300000	30589000	51802000		1.69348				1366	268;1080;1329;1330;2757;3199;4252;4446;7085;7098;7394;7643;8366	True;True;True;True;True;True;True;True;True;True;True;True;True	283;1147;1412;1413;2911;3372;4481;4689;7547;7560;7874;8138;8904	773;774;3188;3189;3190;3900;3901;3902;7948;7949;7950;7951;9309;9310;9311;9312;12425;12426;13032;13033;13034;21170;21171;21172;21173;21206;21207;21208;22115;22116;22117;22118;22866;22867;22868;25077	813;814;3437;3438;3439;4205;4206;4207;8559;8560;8561;8562;10184;10185;10186;10187;13526;13527;14173;14174;14175;23523;23524;23525;23526;23559;23560;23561;24527;24528;24529;24530;25324;25325;25326;27669	814;3438;4205;4206;8561;10187;13526;14175;23525;23561;24530;25325;27669	764	491
P61978-3	P61978-3	Heterogeneous nuclear ribonucleoprotein K	HNRNPK	sp|P61978-3|HNRPK_HUMAN Isoform 3 of Heterogeneous nuclear ribonucleoprotein K OS=Homo sapiens GN=HNRNPK	48.562	440	12	15	33.9	43.2	816770000	104510000	176650000		1.69027				690	1142;1380;2589;2830;2861;2963;3126;3368;3388;3406;4296;4615;5659;5780;6210;6682;6933;8203	True;True;True;True;True;True;True;True;True;True;True;True;True;True;True;True;True;True	1209;1465;1466;2736;2986;3018;3124;3294;3545;3567;3585;4528;4866;6041;6174;6175;6621;7129;7383;8733	3348;3349;3350;3351;4053;4054;4055;4056;4057;7490;8150;8244;8245;8246;8527;9097;9098;9099;9100;9786;9787;9788;9789;9869;9870;9871;9872;9929;9930;12544;12545;12546;12547;13488;13489;13490;13491;13492;13493;13494;13495;16755;16756;16757;16758;16759;17147;17148;17149;17150;17151;18451;19828;20674;20675;20676;20677;20678;20679;20680;20681;24576;24577;24578;24579;24580;24581	3611;3612;3613;3614;3615;4366;4367;4368;4369;4370;4371;8062;8774;8869;8870;8871;9170;9950;9951;9952;9953;9954;9955;9956;9957;10705;10706;10707;10708;10791;10792;10793;10794;10851;10852;13646;13647;13648;13649;14647;14648;14649;14650;14651;14652;14653;14654;14655;14656;14657;18200;18201;18202;18203;18204;18205;18206;18207;18208;18209;18210;18211;18212;18213;18214;18215;18640;18641;18642;18643;1864…	3615;4367;8062;8774;8871;9170;9954;10705;10792;10851;13647;14647;18208;18644;20332;21777;22999;27107	475;476;477	42;259;297
O75643;O75643-2	O75643	U5 small nuclear ribonucleoprotein 200 kDa helicase	SNRNP200	sp|O75643|U520_HUMAN U5 small nuclear ribonucleoprotein 200 kDa helicase OS=Homo sapiens GN=SNRNP200 PE=1 SV=2	244.5	2136	9	18	5.2	9.5	328820000	35472000	59647000		1.68152				150	346;584;1049;1095;1317;1534;1619;1936;2316;2418;2507;2754;2881;3413;3758;3952;3995;4113;4220;4824;5251;5452;5497;5597;5751;6565;7011;7173;7197;7579;7641;8000;8206;8311;8416	True;True;True;True;True;True;True;True;True;True;True;True;True;True;True;True;True;True;True;True;True;True;True;True;True;True;True;True;True;True;True;True;True;True;True	363;621;1111;1162;1400;1626;1715;2049;2445;2555;2648;2908;3038;3592;3967;4169;4213;4335;4447;5094;5533;5816;5872;5974;6145;7000;7466;7639;7668;8070;8136;8523;8736;8848;8957	998;1729;3093;3094;3220;3221;3222;3868;4518;4759;4760;4761;5668;6724;7027;7028;7248;7941;7942;7943;8302;8303;8304;9955;9956;10965;10966;10967;11541;11669;12009;12326;12327;14121;15320;15321;15322;15323;16058;16059;16060;16280;16281;16565;16566;16567;16568;17056;17057;17058;19498;19499;19500;19501;20931;20932;21427;21428;21429;21497;22659;22660;22861;22862;23994;23995;23996;24587;24881;24882;24883…	1052;1861;3336;3337;3469;3470;3471;4171;4852;5110;5111;5112;6081;7232;7565;7566;7791;8552;8553;8554;8929;8930;8931;10877;10878;11989;11990;11991;12609;12741;13093;13425;13426;15316;16545;16546;16547;16548;17295;17296;17297;17699;17700;17996;17997;17998;17999;18536;18537;18538;21444;21445;21446;21447;23259;23260;23787;23788;23789;23858;25093;25094;25319;25320;26498;26499;26500;27118;27414;27415;27…	1052;1861;3337;3470;4171;4852;5111;6081;7232;7566;7791;8552;8930;10878;11989;12609;12741;13093;13426;15316;16547;17295;17700;17998;18538;21444;23260;23788;23858;25094;25319;26499;27118;27416;27814	73;74	900;1764
Q99880;Q99879;Q99877;Q93079;Q5QNW6;P62807;P58876;P57053;O60814;Q5QNW6-2;Q96A08	Q99880;Q99879;Q99877;Q93079;Q5QNW6;P62807;P58876;P57053;O60814;Q5QNW6-2	Histone H2B type 1-L;Histone H2B type 1-M;Histone H2B type 1-N;Histone H2B type 1-H;Histone H2B type 2-F;Histone H2B type 1-C/E/F/G/I;Histone H2B type 1-D;Histone H2B type F-S;Histone H2B type 1-K	HIST1H2BL;HIST1H2BM;HIST1H2BN;HIST1H2BH;HIST2H2BF;HIST1H2BC;HIST1H2BD;H2BFS;HIST1H2BK	sp|Q99880|H2B1L_HUMAN Histone H2B type 1-L OS=Homo sapiens GN=HIST1H2BL PE=1 SV=3;sp|Q99879|H2B1M_HUMAN Histone H2B type 1-M OS=Homo sapiens GN=HIST1H2BM PE=1 SV=3;sp|Q99877|H2B1N_HUMAN Histone H2B type 1-N OS=Homo sapiens GN=HIST1H2BN PE=1 SV=3;sp|Q93079|	13.952	126	7	7	46	46	9636000000	1609900000	2694800000		1.67389				124	555;1667;1920;3878;4640;6128;6756	True;True;True;True;True;True;True	586;587;1764;2033;4093;4891;6537;7203	1623;1624;1625;1626;1627;1628;1629;1630;1631;1632;1633;1634;1635;1636;1637;1638;4883;4884;4885;4886;5625;5626;5627;5628;11319;11320;11321;11322;11323;11324;11325;11326;13559;13560;13561;13562;13563;18128;18129;18130;18131;18132;18133;18134;18135;18136;20046;20047;20048;20049	1728;1729;1730;1731;1732;1733;1734;1735;1736;1737;1738;1739;1740;1741;1742;1743;1744;1745;1746;1747;1748;1749;1750;1751;1752;1753;1754;1755;1756;1757;1758;1759;1760;1761;1762;1763;1764;1765;1766;5259;5260;5261;5262;5263;6034;6035;6036;6037;6038;6039;6040;6041;12366;12367;12368;12369;12370;12371;12372;12373;12374;12375;12376;12377;12378;14723;14724;14725;14726;14727;14728;14729;14730;14731;14732;1…	1764;5262;6041;12372;14723;19690;22016	57;58	60;63
P57678	P57678	Gem-associated protein 4	GEMIN4	sp|P57678|GEMI4_HUMAN Gem-associated protein 4 OS=Homo sapiens GN=GEMIN4 PE=1 SV=2	120.04	1058	4	5	4.3	5.7	50772000	8475900	14176000		1.67251				641	3219;4187;5178;6153;6430;7201;7879	True;True;True;True;True;True;True	3392;4413;5457;6562;6862;7672;8394	9364;9365;9366;12246;15103;15104;15105;18192;18193;18194;19111;19112;19113;19114;21508;21509;23635;23636;23637	10239;10240;10241;13345;16314;16315;16316;19759;19760;19761;21028;21029;21030;21031;23869;23870;26127;26128;26129	10239;13345;16316;19760;21029;23869;26128
P09651-3;P09651-2;P09651;Q32P51	P09651-3;P09651-2;P09651;Q32P51	Heterogeneous nuclear ribonucleoprotein A1;Heterogeneous nuclear ribonucleoprotein A1, N-terminally processed;Heterogeneous nuclear ribonucleoprotein A1-like 2	HNRNPA1;HNRNPA1L2	sp|P09651-3|ROA1_HUMAN Isoform 2 of Heterogeneous nuclear ribonucleoprotein A1 OS=Homo sapiens GN=HNRNPA1;sp|P09651-2|ROA1_HUMAN Isoform A1-A of Heterogeneous nuclear ribonucleoprotein A1 OS=Homo sapiens GN=HNRNPA1;sp|P09651|ROA1_HUMAN Heterogeneous nuclea	29.386	267	7	9	35.6	40.4	940190000	121090000	201790000		1.66645				262	1384;1523;2544;3195;3928;5737;6338;6339;6425;6701;6702	True;True;True;True;True;True;True;True;True;True;True	1470;1614;2689;3367;3368;4145;6129;6759;6760;6857;7148;7149	4069;4070;4071;4072;4485;4486;4487;7355;7356;7357;7358;7359;7360;7361;7362;7363;7364;7365;9295;9296;9297;9298;9299;9300;9301;9302;11467;11468;11469;11470;11471;17006;17007;17008;17009;17010;17011;17012;18812;18813;18814;18815;18816;18817;19097;19877;19878;19879;19880;19881;19882;19883;19884	4385;4386;4387;4388;4389;4390;4818;4819;4820;4821;7903;7904;7905;7906;7907;7908;7909;7910;7911;7912;7913;10167;10168;10169;10170;10171;10172;10173;10174;10175;10176;10177;12532;12533;12534;12535;12536;12537;12538;18483;18484;18485;18486;18487;18488;18489;20707;20708;20709;20710;20711;20712;21014;21827;21828;21829;21830;21831;21832;21833;21834;21835;21836;21837	4389;4821;7909;10176;12536;18483;20707;20712;21014;21827;21833	152;153	46;137
P50570-3;P50570-2;P50570-5;P50570-4;P50570;Q05193-5;Q05193-3;Q05193-2;Q05193;Q9UQ16-5;Q9UQ16-2;Q9UQ16-3;Q9UQ16;Q9UQ16-4	P50570-3;P50570-2;P50570-5;P50570-4;P50570;Q05193-5;Q05193-3;Q05193-2;Q05193	Dynamin-2;Dynamin-1	DNM2;DNM1	sp|P50570-3|DYN2_HUMAN Isoform 3 of Dynamin-2 OS=Homo sapiens GN=DNM2;sp|P50570-2|DYN2_HUMAN Isoform 2 of Dynamin-2 OS=Homo sapiens GN=DNM2;sp|P50570-5|DYN2_HUMAN Isoform 5 of Dynamin-2 OS=Homo sapiens GN=DNM2;sp|P50570-4|DYN2_HUMAN Isoform 4 of Dynamin-2	97.553	866	4	6	4.2	6.7	40370000	5314300	8817000		1.65911				572	377;1969;2306;2652;2951;4170;5675;6732;8018	True;True;True;True;True;True;True;True;True	396;2083;2435;2802;3110;4396;6059;7179;8541	1083;5760;5761;5762;6691;6692;6693;7659;7660;7661;8498;8499;12200;16811;16812;16813;19967;19968;19969;19970;24062	1146;6184;6185;6186;7183;7184;7185;8264;8265;8266;9130;9131;13298;18267;18268;18269;21920;21921;21922;21923;26573	1146;6185;7185;8266;9131;13298;18269;21920;26573
P78344;P78344-2	P78344;P78344-2	Eukaryotic translation initiation factor 4 gamma 2	EIF4G2	sp|P78344|IF4G2_HUMAN Eukaryotic translation initiation factor 4 gamma 2 OS=Homo sapiens GN=EIF4G2 PE=1 SV=1;sp|P78344-2|IF4G2_HUMAN Isoform 2 of Eukaryotic translation initiation factor 4 gamma 2 OS=Homo sapiens GN=EIF4G2	102.36	907	2	5	2.3	7.2	40363000	5409300	8969300		1.65813				759	1835;4244;4881;5322;6658;6837	True;True;True;True;True;True	1941;4473;5152;5623;7103;7286	5371;5372;5373;5374;12406;12407;12408;14277;14278;14279;15551;19767;19768;19769;20409	5763;5764;5765;5766;13507;13508;13509;15479;15480;15481;16778;21716;21717;21718;22689	5764;13507;15481;16778;21718;22689	523	1
Q02487-2;Q02487	Q02487-2;Q02487	Desmocollin-2	DSC2	sp|Q02487-2|DSC2_HUMAN Isoform 2B of Desmocollin-2 OS=Homo sapiens GN=DSC2;sp|Q02487|DSC2_HUMAN Desmocollin-2 OS=Homo sapiens GN=DSC2 PE=1 SV=1	93.768	847	1	1	1.2	1.2	35874000	7698100	12756000		1.65703				784	3267	TRUE	3441	9515;9516;9517	10400;10401;10402	10401
Q12996;Q12996-2;Q12996-3	Q12996;Q12996-2	Cleavage stimulation factor subunit 3	CSTF3	sp|Q12996|CSTF3_HUMAN Cleavage stimulation factor subunit 3 OS=Homo sapiens GN=CSTF3 PE=1 SV=1;sp|Q12996-2|CSTF3_HUMAN Isoform 2 of Cleavage stimulation factor subunit 3 OS=Homo sapiens GN=CSTF3	82.921	717	1	2	1.7	3.1	39796000	3901300	6400100		1.6405				831	3404;4304;5139;6375	True;True;True;True	3583;4536;5418;6802	9924;9925;12561;12562;12563;12564;15000;15001;18952	10846;10847;13663;13664;13665;13666;16210;16211;20860	10846;13665;16210;20860
O43765	O43765	Small glutamine-rich tetratricopeptide repeat-containing protein alpha	SGTA	sp|O43765|SGTA_HUMAN Small glutamine-rich tetratricopeptide repeat-containing protein alpha OS=Homo sapiens GN=SGTA PE=1 SV=1	34.063	313	1	1	4.2	4.8	8342100	1411900	2315800		1.6402				102	340;4386;7224	True;True;True	357;4624;7695	985;12823;12824;12825;21574	1039;13948;13949;13950;23942	1039;13950;23942
P19105;O14950;P24844;P24844-2	P19105;O14950;P24844	Myosin regulatory light chain 12A;Myosin regulatory light chain 12B;Myosin regulatory light polypeptide 9	MYL12A;MYL12B;MYL9	sp|P19105|ML12A_HUMAN Myosin regulatory light chain 12A OS=Homo sapiens GN=MYL12A PE=1 SV=2;sp|O14950|ML12B_HUMAN Myosin regulatory light chain 12B OS=Homo sapiens GN=MYL12B PE=1 SV=2;sp|P24844|MYL9_HUMAN Myosin regulatory light polypeptide 9 OS=Homo sapie	19.794	171	2	2	12.9	12.3	22176000	3931400	6400500		1.62805				58	1420;2368;2752;4783	True;True;True;True	1506;2499;2906;5052	4166;4167;6871;6872;6873;7936;7937;13987;13988;13989	4488;4489;7400;7401;7402;8547;8548;15179;15180;15181	4489;7402;8548;15181
P40938-2;P40938	P40938-2;P40938	Replication factor C subunit 3	RFC3	sp|P40938-2|RFC3_HUMAN Isoform 2 of Replication factor C subunit 3 OS=Homo sapiens GN=RFC3;sp|P40938|RFC3_HUMAN Replication factor C subunit 3 OS=Homo sapiens GN=RFC3 PE=1 SV=2	34.756	305	4	6	14.8	23.3	89924000	12339000	19925000		1.6148				488	1801;1922;3180;4462;5677;7325;8200;8204;8205	True;True;True;True;True;True;True;True;True	1902;2035;3351;4705;6061;7802;8729;8734;8735	5263;5631;5632;5633;5634;5635;5636;5637;5638;9256;13069;13070;13071;13072;16817;16818;16819;21879;21880;24570;24571;24582;24583;24584;24585;24586	5655;6044;6045;6046;6047;6048;6049;6050;6051;10127;14210;14211;14212;14213;18273;18274;18275;24272;24273;27101;27102;27113;27114;27115;27116;27117	5655;6049;10127;14212;18274;24273;27101;27113;27115	325	111
P16152;P16152-2	P16152;P16152-2	Carbonyl reductase [NADPH] 1	CBR1	sp|P16152|CBR1_HUMAN Carbonyl reductase [NADPH] 1 OS=Homo sapiens GN=CBR1 PE=1 SV=3;sp|P16152-2|CBR1_HUMAN Isoform 2 of Carbonyl reductase [NADPH] 1 OS=Homo sapiens GN=CBR1	30.375	277	4	5	24.9	29.6	55106000	8804300	14168000		1.60921				322	1335;2183;2636;2801;6277;6623;6698	True;True;True;True;True;True;True	1419;2307;2786;2956;6695;7066;7145	3916;6356;6357;7602;7603;8072;8073;8074;8075;8076;8077;8078;18645;18646;18647;19664;19665;19666;19863;19864;19865	4221;6802;6803;8192;8193;8692;8693;8694;8695;8696;8697;8698;20534;20535;20536;21613;21614;21615;21812;21813;21814	4221;6802;8193;8697;20534;21615;21813
Q14103-4;Q14103-3;Q14103-2;Q14103	Q14103-4;Q14103-3;Q14103-2;Q14103	Heterogeneous nuclear ribonucleoprotein D0	HNRNPD	sp|Q14103-4|HNRPD_HUMAN Isoform 4 of Heterogeneous nuclear ribonucleoprotein D0 OS=Homo sapiens GN=HNRNPD;sp|Q14103-3|HNRPD_HUMAN Isoform 3 of Heterogeneous nuclear ribonucleoprotein D0 OS=Homo sapiens GN=HNRNPD;sp|Q14103-2|HNRPD_HUMAN Isoform 2 of Heterog	30.672	287	4	3	15	12.5	367030000	41867000	67181000		1.60463				878	1889;2155;2156;2547;2548;3240;3634;4178	True;True;True;True;True;True;True;True	1999;2000;2279;2280;2692;2693;3413;3837;4404	5524;5525;5526;5527;5528;5529;5530;6278;6279;6280;6281;6282;6283;6284;6285;6286;6287;7374;7375;9430;9431;9432;9433;10616;12223;12224	5922;5923;5924;5925;5926;5927;5928;6721;6722;6723;6724;6725;6726;6727;6728;6729;6730;6731;6732;6733;7922;7923;10310;10311;10312;10313;11602;13321;13322;13323	5923;6726;6732;7922;7923;10311;11602;13321	627	136
Q15459;Q15459-2	Q15459;Q15459-2	Splicing factor 3A subunit 1	SF3A1	sp|Q15459|SF3A1_HUMAN Splicing factor 3A subunit 1 OS=Homo sapiens GN=SF3A1 PE=1 SV=1;sp|Q15459-2|SF3A1_HUMAN Isoform 2 of Splicing factor 3A subunit 1 OS=Homo sapiens GN=SF3A1	88.885	793	2	4	2.5	5.2	53772000	4356100	6988200		1.60423				943	1984;3256;4952;5057;5155;6938;7950;8024	True;True;True;True;True;True;True;True	2100;3429;5226;5333;5434;7388;8470;8547	5802;5803;9472;9473;9474;14476;14477;14478;14755;14756;15035;15036;15037;15038;20692;23845;24073;24074;24075;24076	6227;6228;10356;10357;10358;15681;15682;15683;15964;15965;16245;16246;16247;16248;23014;26349;26584;26585;26586;26587	6227;10358;15682;15964;16248;23014;26349;26586
Q8NF91-8;Q8NF91-2;Q8NF91-4;Q8NF91	Q8NF91-8;Q8NF91-2;Q8NF91-4;Q8NF91	Nesprin-1	SYNE1	sp|Q8NF91-8|SYNE1_HUMAN Isoform 8 of Nesprin-1 OS=Homo sapiens GN=SYNE1;sp|Q8NF91-2|SYNE1_HUMAN Isoform 2 of Nesprin-1 OS=Homo sapiens GN=SYNE1;sp|Q8NF91-4|SYNE1_HUMAN Isoform 4 of Nesprin-1 OS=Homo sapiens GN=SYNE1;sp|Q8NF91|SYNE1_HUMAN Nesprin-1 OS=Homo	367.87	3212	1	1	0.3	0.3	32956000	4574900	7327500		1.60167				1104	7820	TRUE	8330	23444;23445;23446	25931;25932;25933	25931
P30050;P30050-2	P30050	60S ribosomal protein L12	RPL12	sp|P30050|RL12_HUMAN 60S ribosomal protein L12 OS=Homo sapiens GN=RPL12 PE=1 SV=1	17.818	165	2	3	14.5	24.2	56843000	10010000	15994000		1.5978				412	958;3289;5904	True;True;True	1014;3465;6305	2827;2828;2829;2830;9580;9581;9582;9583;17519;17520;17521	3045;3046;3047;3048;10471;10472;10473;10474;19048;19049;19050	3047;10473;19049
Q15056-2;Q15056	Q15056-2;Q15056	Eukaryotic translation initiation factor 4H	EIF4H	sp|Q15056-2|IF4H_HUMAN Isoform Short of Eukaryotic translation initiation factor 4H OS=Homo sapiens GN=EIF4H;sp|Q15056|IF4H_HUMAN Eukaryotic translation initiation factor 4H OS=Homo sapiens GN=EIF4H PE=1 SV=5	25.2	228	1	2	10.1	16.2	50564000	7731800	12226000		1.58126				921	2843;7326;7525	True;True;True	2999;7803;8012	8192;8193;21881;21882;21883;21884;22514	8817;8818;24274;24275;24276;24277;24943	8818;24276;24943	675	175
Q9H974-2;Q9H974-3;Q9H974;Q9H974-4	Q9H974-2;Q9H974-3;Q9H974;Q9H974-4	Queuine tRNA-ribosyltransferase subunit QTRTD1	QTRTD1	sp|Q9H974-2|QTRT2_HUMAN Isoform 2 of Queuine tRNA-ribosyltransferase accessory subunit 2 OS=Homo sapiens GN=QTRT2;sp|Q9H974-3|QTRT2_HUMAN Isoform 3 of Queuine tRNA-ribosyltransferase accessory subunit 2 OS=Homo sapiens GN=QTRT2;sp|Q9H974|QTRT2_HUMAN Queuin	33.471	292	1	2	5.1	5.1	10963000	3080700	4870500		1.58097				1295	4694;4695	True;True	4946;4947	13717;13718;13719;13720	14901;14902;14903;14904	14901;14902
Q71DI3;Q16695;P84243;P68431;Q6NXT2	Q71DI3;Q16695;P84243;P68431;Q6NXT2	Histone H3.2;Histone H3.1t;Histone H3.3;Histone H3.1;Histone H3.3C	HIST2H3A;HIST3H3;H3F3A;HIST1H3A;H3F3C	sp|Q71DI3|H32_HUMAN Histone H3.2 OS=Homo sapiens GN=HIST2H3A PE=1 SV=3;sp|Q16695|H31T_HUMAN Histone H3.1t OS=Homo sapiens GN=HIST3H3 PE=1 SV=3;sp|P84243|H33_HUMAN Histone H3.3 OS=Homo sapiens GN=H3F3A PE=1 SV=2;sp|P68431|H31_HUMAN Histone H3.1 OS=Homo sapi	15.388	136	4	5	18.4	23.5	4410600000	689700000	1089800000		1.58011				1034	1638;1639;2324;5865;6232;6743;8514	True;True;True;True;True;True;True	1734;1735;2453;6262;6644;6645;7190;9064	4812;4813;4814;4815;4816;4817;4818;4819;4820;4821;4822;6741;6742;17403;18512;18513;18514;18515;18516;18517;19999;20000;20001;20002;25518;25519	5172;5173;5174;5175;5176;5177;5178;5179;5180;5181;5182;5183;5184;5185;5186;5187;5188;5189;5190;5191;5192;5193;7249;7250;18918;20400;20401;20402;20403;20404;20405;21955;21956;21957;21958;21959;21960;21961;21962;21963;21964;28143;28144	5177;5191;7250;18918;20404;21957;28144	704	121
P53680-2;P53680	P53680-2;P53680	AP-2 complex subunit sigma	AP2S1	sp|P53680-2|AP2S1_HUMAN Isoform 2 of AP-2 complex subunit sigma OS=Homo sapiens GN=AP2S1;sp|P53680|AP2S1_HUMAN AP-2 complex subunit sigma OS=Homo sapiens GN=AP2S1 PE=1 SV=2	12.417	104	1	1	6.7	6.7	33781000	5945700	9348900		1.57238				613	2198	TRUE	2323	6398;6399;6400;6401	6845;6846;6847;6848	6847
P12004	P12004	Proliferating cell nuclear antigen	PCNA	sp|P12004|PCNA_HUMAN Proliferating cell nuclear antigen OS=Homo sapiens GN=PCNA PE=1 SV=1	28.768	261	5	6	26.8	31	240700000	33730000	52903000		1.56843				289	159;900;1206;4738;5424;5627;6319;8452	True;True;True;True;True;True;True;True	167;954;1277;4994;5773;5774;6005;6006;6738;8995	469;470;471;472;473;474;475;2672;2673;2674;3533;3534;3535;3536;3537;13842;13843;13844;13845;15956;15957;15958;16650;16651;16652;18756;18757;18758;18759;25321;25322;25323;25324	490;491;492;493;494;495;496;2887;2888;2889;3805;3806;3807;3808;3809;15034;15035;15036;15037;17189;17190;17191;17192;18085;18086;18087;20651;20652;20653;20654;27918;27919;27920;27921	496;2888;3809;15036;17189;18086;20653;27919	175;176;177;178	68;75;119;139
Q7Z3B4-3;Q7Z3B4;Q7Z3B4-2	Q7Z3B4-3;Q7Z3B4;Q7Z3B4-2	Nucleoporin p54	NUP54	sp|Q7Z3B4-3|NUP54_HUMAN Isoform 3 of Nucleoporin p54 OS=Homo sapiens GN=NUP54;sp|Q7Z3B4|NUP54_HUMAN Nucleoporin p54 OS=Homo sapiens GN=NUP54 PE=1 SV=2;sp|Q7Z3B4-2|NUP54_HUMAN Isoform 2 of Nucleoporin p54 OS=Homo sapiens GN=NUP54	50.775	459	1	2	2.8	5.4	26133000	2309900	3577300		1.54868				1049	4166;6417;6675;8040	True;True;True;True	4392;6849;7122;8563	12185;12186;12187;12188;19073;19808;19809;19810;24124	13283;13284;13285;13286;20984;21757;21758;21759;26635	13285;20984;21758;26635
Q9UMS4	Q9UMS4	Pre-mRNA-processing factor 19	PRPF19	sp|Q9UMS4|PRP19_HUMAN Pre-mRNA-processing factor 19 OS=Homo sapiens GN=PRPF19 PE=1 SV=1	55.18	504	8	11	22.2	30.6	461110000	51825000	79918000		1.54207				1415	773;2185;3508;3821;3993;5836;6120;6521;6692;7155;7370;8112;8148;8395	True;True;True;True;True;True;True;True;True;True;True;True;True;True	818;2309;2310;3696;4031;4211;6232;6529;6955;7139;7621;7847;8637;8675;8936	2270;2271;2272;6359;6360;6361;6362;6363;10237;10238;10239;10240;11143;11144;11145;11146;11147;11667;17318;17319;18113;19359;19360;19361;19362;19363;19364;19365;19851;19852;19853;19854;21373;21374;21375;22009;22010;22011;22012;24325;24430;24431;24432;24433;25155;25156;25157	2457;2458;2459;6805;6806;6807;6808;6809;11173;11174;11175;11176;12178;12179;12180;12181;12182;12739;18828;18829;19674;21301;21302;21303;21304;21305;21306;21307;21800;21801;21802;21803;23729;23730;23731;24402;24403;24404;24405;24406;26851;26961;26962;26963;26964;27749;27750;27751	2458;6807;11175;12182;12739;18828;19674;21307;21803;23731;24402;26851;26964;27751	771	495
P12956;P12956-2	P12956;P12956-2	X-ray repair cross-complementing protein 6	XRCC6	sp|P12956|XRCC6_HUMAN X-ray repair cross-complementing protein 6 OS=Homo sapiens GN=XRCC6 PE=1 SV=2;sp|P12956-2|XRCC6_HUMAN Isoform 2 of X-ray repair cross-complementing protein 6 OS=Homo sapiens GN=XRCC6	69.842	609	11	15	23.3	29.1	854400000	117880000	179910000		1.52621				295	1106;1296;1313;1799;2380;3397;3450;3520;3530;3945;3960;4397;5612;5620;5986;6189;6300;6939;6984;7598	True;True;True;True;True;True;True;True;True;True;True;True;True;True;True;True;True;True;True;True	1173;1378;1396;1900;2512;2513;3576;3633;3709;3710;3727;3728;4162;4177;4636;5990;5998;6390;6600;6718;7389;7437;8091	3252;3253;3254;3255;3804;3805;3806;3858;3859;3860;5259;5260;5261;6905;6906;6907;6908;6909;6910;6911;9905;9906;9907;10061;10062;10063;10064;10274;10275;10276;10277;10278;10279;10318;10319;10320;10321;10322;10323;10324;11518;11559;11560;11561;11562;11563;11564;12853;12854;12855;12856;16613;16630;16631;16632;16633;16634;16635;17715;17716;17717;17718;18406;18701;18702;18703;18704;18705;20693;20694;20…	3513;3514;3515;3516;4105;4106;4107;4108;4109;4161;4162;4163;5648;5649;5650;5651;5652;5653;7435;7436;7437;7438;7439;7440;7441;10827;10828;10829;10988;10989;10990;10991;11210;11211;11212;11213;11214;11215;11254;11255;11256;11257;11258;11259;11260;12586;12627;12628;12629;12630;12631;12632;13978;13979;13980;13981;18047;18065;18066;18067;18068;18069;18070;19249;19250;19251;19252;19253;19254;19255;1925…	3514;4105;4161;5650;7437;10828;10989;11210;11258;12586;12629;13978;18047;18070;19253;20287;20596;23016;23175;25160	183;184;185;186	167;203;453;580
Q9BPU6	Q9BPU6	Dihydropyrimidinase-related protein 5	DPYSL5	sp|Q9BPU6|DPYL5_HUMAN Dihydropyrimidinase-related protein 5 OS=Homo sapiens GN=DPYSL5 PE=1 SV=1	61.421	564	2	2	3.2	3.2	541870000	94745000	144040000		1.52029				1229	1101;2385	True;True	1168;2518	3236;3237;3238;3239;6919;6920;6921	3487;3488;3489;3490;3491;3492;3493;3494;3495;3496;3497;3498;3499;3500;7449;7450;7451	3488;7450
O15397;O15397-2	O15397;O15397-2	Importin-8	IPO8	sp|O15397|IPO8_HUMAN Importin-8 OS=Homo sapiens GN=IPO8 PE=1 SV=2;sp|O15397-2|IPO8_HUMAN Isoform 2 of Importin-8 OS=Homo sapiens GN=IPO8	119.94	1037	5	6	5.4	6.8	60141000	9652400	14674000		1.52024				78	1231;3046;3380;3412;4598;6862;7400;7882	True;True;True;True;False;True;True;True	1307;3212;3558;3591;4848;7311;7882;8397	3624;3625;3626;8874;9837;9838;9839;9951;9952;9953;9954;13444;13445;13446;13447;20463;20464;20465;22133;22134;23644;23645;23646;23647	3919;3920;3921;9723;10759;10760;10761;10873;10874;10875;10876;14603;14604;14605;14606;22743;22744;22745;24545;24546;26136;26137;26138;26139	3920;9723;10760;10873;14604;22744;24546;26138
Q9Y5J1	Q9Y5J1	U3 small nucleolar RNA-associated protein 18 homolog	UTP18	sp|Q9Y5J1|UTP18_HUMAN U3 small nucleolar RNA-associated protein 18 homolog OS=Homo sapiens GN=UTP18 PE=1 SV=3	62.003	556	1	1	3.2	3.2	26324000	2196100	3316700		1.51027				1469	256;2387;7010;7423;7941	True;True;True;True;True	271;2520;7465;7906;8457	743;744;745;746;6923;20930;22199;23808	779;780;781;782;7453;23258;24615;26310	781;7453;23258;24615;26310
Q9UI26;Q9UI26-2	Q9UI26;Q9UI26-2	Importin-11	IPO11	sp|Q9UI26|IPO11_HUMAN Importin-11 OS=Homo sapiens GN=IPO11 PE=1 SV=1;sp|Q9UI26-2|IPO11_HUMAN Isoform 2 of Importin-11 OS=Homo sapiens GN=IPO11	112.53	975	2	5	2.3	5.9	73760000	11693000	17495000		1.49619				1394	490;1676;5127;5305;5551;5740;6442	True;True;True;True;True;True;True	516;1774;5406;5601;5928;6132;6874	1415;4909;4910;4911;14964;15507;16440;16441;16442;17016;17017;17018;17019;19141;19142;19143	1497;5290;5291;5292;16174;16734;17869;17870;17871;18493;18494;18495;18496;21058;21059;21060	1497;5292;16174;16734;17871;18494;21059	769	836
P39748;P39748-2	P39748;P39748-2	Flap endonuclease 1	FEN1	sp|P39748|FEN1_HUMAN Flap endonuclease 1 OS=Homo sapiens GN=FEN1 PE=1 SV=1;sp|P39748-2|FEN1_HUMAN Isoform FENMIT of Flap endonuclease 1 OS=Homo sapiens GN=FEN1	42.592	380	2	3	8.2	12.4	81783000	12882000	19249000		1.49426				481	1433;4427;6029;6435;8124	True;True;True;True;True	1519;4668;6435;6867;8649	4202;4203;4204;12960;12961;12962;12963;17855;17856;19123;19124;24359;24360	4524;4525;4526;14101;14102;14103;14104;19411;19412;21040;21041;26886;26887	4524;14103;19411;21040;26887
P41223	P41223	Protein BUD31 homolog	BUD31	sp|P41223|BUD31_HUMAN Protein BUD31 homolog OS=Homo sapiens GN=BUD31 PE=1 SV=2	17	144	1	1	6.9	6.9	10655000	1908400	2849500		1.49314				491	3345	TRUE	3521	9730;9731;9732;9733	10649;10650;10651;10652	10650
P09874	P09874	Poly [ADP-ribose] polymerase 1	PARP1	sp|P09874|PARP1_HUMAN Poly [ADP-ribose] polymerase 1 OS=Homo sapiens GN=PARP1 PE=1 SV=4	113.08	1014	18	30	19.2	36.2	1089800000	153850000	228780000		1.48703				264	192;200;565;693;957;1287;1288;1539;1753;2427;2575;2587;2611;2665;2817;3011;3079;3222;3887;3939;3949;4841;4907;5130;5368;5454;6087;6284;7117;7306;7504;7692;8172;8223	True;True;True;True;True;True;True;True;True;True;True;True;True;True;True;True;True;True;True;True;True;True;True;True;True;True;True;True;True;True;True;True;True;True	201;210;599;600;734;1013;1369;1370;1631;1853;2565;2721;2733;2759;2815;2973;3173;3245;3246;3395;4103;4156;4166;5111;5178;5409;5690;5691;5818;5819;6496;6703;7579;7783;7990;8191;8699;8756	555;556;557;558;574;575;576;577;1667;1668;1669;1670;2037;2038;2039;2824;2825;2826;3783;3784;3785;3786;3787;4529;4530;4531;5127;7055;7056;7057;7058;7451;7452;7453;7480;7481;7482;7535;7536;7537;7538;7705;7706;7707;8116;8117;8118;8725;8726;8727;8728;8965;8966;8967;8968;8969;8970;8971;8972;9372;9373;11347;11348;11503;11504;11505;11506;11533;11534;11535;11536;11537;11538;14163;14347;14348;14349;14350;…	580;581;582;583;599;600;601;602;1795;1796;1797;1798;2208;2209;2210;3042;3043;3044;4084;4085;4086;4087;4088;4863;4864;4865;5516;7596;7597;7598;7599;8020;8021;8022;8049;8050;8051;8052;8053;8054;8117;8118;8119;8120;8310;8311;8312;8740;8741;8742;9524;9525;9526;9527;9818;9819;9820;9821;9822;9823;9824;9825;10247;10248;10249;12399;12400;12571;12572;12573;12574;12601;12602;12603;12604;12605;12606;15359;1…	582;602;1795;2209;3043;4084;4088;4865;5516;7596;8020;8052;8120;8311;8741;9526;9822;10247;12399;12573;12602;15359;15554;16184;16943;17301;19597;20549;23617;24219;24879;25474;27018;27178	154;155;156;157	143;682;686;890
Q9NUQ9;Q9NUQ9-2	Q9NUQ9;Q9NUQ9-2	Protein FAM49B	FAM49B	sp|Q9NUQ9|FA49B_HUMAN Protein FAM49B OS=Homo sapiens GN=FAM49B PE=1 SV=1;sp|Q9NUQ9-2|FA49B_HUMAN Isoform 2 of Protein FAM49B OS=Homo sapiens GN=FAM49B	36.748	324	1	1	4	5.9	18483000	2319800	3440900		1.48327				1339	984;3551	True;True	1040;3753	2897;10382;10383;10384	3115;11328;11329;11330	3115;11330
P61966;P61966-2	P61966;P61966-2	AP-1 complex subunit sigma-1A	AP1S1	sp|P61966|AP1S1_HUMAN AP-1 complex subunit sigma-1A OS=Homo sapiens GN=AP1S1 PE=1 SV=1;sp|P61966-2|AP1S1_HUMAN Isoform 2 of AP-1 complex subunit sigma-1A OS=Homo sapiens GN=AP1S1	18.733	158	1	2	5.7	15.8	8605600	2104500	3121000		1.48301				688	343;1763	True;True	360;1863	992;993;5157;5158;5159	1046;1047;5546;5547;5548	1047;5548
P63010-3;P63010;P63010-2	P63010-3;P63010;P63010-2	AP-2 complex subunit beta	AP2B1	sp|P63010-3|AP2B1_HUMAN Isoform 3 of AP-2 complex subunit beta OS=Homo sapiens GN=AP2B1;sp|P63010|AP2B1_HUMAN AP-2 complex subunit beta OS=Homo sapiens GN=AP2B1 PE=1 SV=1;sp|P63010-2|AP2B1_HUMAN Isoform 2 of AP-2 complex subunit beta OS=Homo sapiens GN=AP2	98.117	880	8	8	9.9	9.5	65808000	8111600	11992000		1.47838				740	512;1016;1122;1467;1493;2232;3711;4697;4992;5239;5321;5609;5805;6845	True;False;True;False;True;True;False;True;False;False;False;False;False;False	540;1075;1189;1553;1580;2357;3916;4949;5266;5521;5621;5622;5986;6201;7294	1482;3003;3004;3005;3006;3304;3305;3306;4296;4297;4298;4380;4381;4382;6494;6495;6496;10825;10826;10827;10828;13725;13726;13727;13728;14569;14570;14571;14572;15289;15290;15548;15549;15550;16600;16601;16602;16603;17220;17221;17222;20421	1565;3243;3244;3245;3246;3565;3566;3567;4620;4621;4622;4709;4710;4711;6986;6987;6988;11846;11847;11848;11849;14909;14910;14911;14912;15776;15777;15778;15779;16513;16514;16775;16776;16777;18031;18032;18033;18034;18718;18719;18720;22701	1565;3246;3567;4622;4710;6987;11846;14912;15779;16513;16775;18031;18720;22701	506;507	17;740
P06730;P06730-3;P06730-2	P06730;P06730-3;P06730-2	Eukaryotic translation initiation factor 4E	EIF4E	sp|P06730|IF4E_HUMAN Eukaryotic translation initiation factor 4E OS=Homo sapiens GN=EIF4E PE=1 SV=2;sp|P06730-3|IF4E_HUMAN Isoform 3 of Eukaryotic translation initiation factor 4E OS=Homo sapiens GN=EIF4E;sp|P06730-2|IF4E_HUMAN Isoform 2 of Eukaryotic tran	25.097	217	1	1	6.5	6.5	19400000	3290700	4846500		1.47279				225	3781	TRUE	3990	11034;11035;11036;11037	12059;12060;12061;12062	12059
Q13310-2;Q13310-3;Q13310;P0CB38	Q13310-2;Q13310-3;Q13310	Polyadenylate-binding protein 4	PABPC4	sp|Q13310-2|PABP4_HUMAN Isoform 2 of Polyadenylate-binding protein 4 OS=Homo sapiens GN=PABPC4;sp|Q13310-3|PABP4_HUMAN Isoform 3 of Polyadenylate-binding protein 4 OS=Homo sapiens GN=PABPC4;sp|Q13310|PABP4_HUMAN Polyadenylate-binding protein 4 OS=Homo sapi	69.578	631	4	5	9	10.9	29971000	4222800	6183200		1.46424				848	442;1571;2556;2715;3780;5631;6513	False;True;False;True;True;True;False	467;468;1664;2702;2867;3989;6010;6947	1268;1269;1270;1271;1272;1273;4605;4606;4607;7394;7395;7396;7397;7836;11030;11031;11032;11033;16662;19328;19329;19330;19331;19332	1340;1341;1342;1343;1344;1345;4939;4940;4941;7955;7956;7957;7958;8447;12055;12056;12057;12058;18098;21259;21260;21261;21262;21263	1345;4939;7955;8447;12057;18098;21262	173	72
P30044-2;P30044;P30044-4;P30044-3	P30044-2;P30044;P30044-4;P30044-3	Peroxiredoxin-5, mitochondrial	PRDX5	sp|P30044-2|PRDX5_HUMAN Isoform Cytoplasmic+peroxisomal of Peroxiredoxin-5, mitochondrial OS=Homo sapiens GN=PRDX5;sp|P30044|PRDX5_HUMAN Peroxiredoxin-5, mitochondrial OS=Homo sapiens GN=PRDX5 PE=1 SV=4;sp|P30044-4|PRDX5_HUMAN Isoform 4 of Peroxiredoxin-5,	17.031	162	1	1	6.8	8.6	9073400	1752900	2538500		1.44817				411	2348;7029	True;True	2479;7487	6814;20991;20992;20993	7322;23322;23323;23324	7322;23324
O75396	O75396	Vesicle-trafficking protein SEC22b	SEC22B	sp|O75396|SC22B_HUMAN Vesicle-trafficking protein SEC22b OS=Homo sapiens GN=SEC22B PE=1 SV=4	24.593	215	4	4	20	19.5	116190000	15243000	22072000		1.44801				138	1203;2518;3535;3933;4777;5641;7426;7858	True;True;True;True;True;True;True;True	1274;2660;3736;3737;4150;5046;6020;7909;8370;8371	3528;7288;10339;10340;10341;10342;10343;10344;11480;11481;13969;13970;13971;16697;16698;16699;16700;22207;23554;23555;23556;23557;23558;23559;23560	3800;7836;11284;11285;11286;11287;11288;11289;12548;12549;15161;15162;15163;18137;18138;18139;18140;24623;26045;26046;26047;26048;26049;26050;26051	3800;7836;11289;12548;15161;18138;24623;26045	61;62;63	6;20;149
Q04917	Q04917	14-3-3 protein eta	YWHAH	sp|Q04917|1433F_HUMAN 14-3-3 protein eta OS=Homo sapiens GN=YWHAH PE=1 SV=4	28.218	246	4	5	17.9	21.5	34915000	6470600	9294200		1.43637				797	858;1866;2510;4043;5654;5778;8329;8428	True;True;True;False;False;True;True;True	907;1973;2652;4262;6033;6172;8866;8969	2538;2539;2540;2541;5461;5462;7261;7262;7263;11791;16732;16733;16734;16735;17142;17143;24936;25256	2744;2745;2746;2747;5855;5856;7804;7805;7806;12869;18175;18176;18177;18178;18179;18635;18636;27474;27853	2745;5855;7806;12869;18177;18636;27474;27853
Q8NFH3;Q8NFH3-2	Q8NFH3	Nucleoporin Nup43	NUP43	sp|Q8NFH3|NUP43_HUMAN Nucleoporin Nup43 OS=Homo sapiens GN=NUP43 PE=1 SV=1	42.15	380	1	2	3.7	7.1	25301000	3740200	5367900		1.43519				1105	3181;7042;7213	True;True;True	3352;7501;7684	9257;9258;21023;21024;21541	10128;10129;23357;23358;23902	10129;23358;23902
Q9ULV4;Q9ULV4-2;Q9ULV4-3	Q9ULV4;Q9ULV4-2;Q9ULV4-3	Coronin-1C	CORO1C	sp|Q9ULV4|COR1C_HUMAN Coronin-1C OS=Homo sapiens GN=CORO1C PE=1 SV=1;sp|Q9ULV4-2|COR1C_HUMAN Isoform 2 of Coronin-1C OS=Homo sapiens GN=CORO1C;sp|Q9ULV4-3|COR1C_HUMAN Isoform 3 of Coronin-1C OS=Homo sapiens GN=CORO1C	53.248	474	1	1	4.2	4.2	14137000	2423100	3475500		1.43432				1412	5483;8358	True;True	5857;8895	16165;25051;25052;25053;25054	17402;27642;27643;27644;27645	17402;27643
O00170	O00170	AH receptor-interacting protein	AIP	sp|O00170|AIP_HUMAN AH receptor-interacting protein OS=Homo sapiens GN=AIP PE=1 SV=2	37.636	330	1	2	4.2	7.6	14457000	2382300	3414100		1.43311				27	847;2529;7125;7805	True;True;True;True	895;2672;7587;8314	2507;7316;21283;21284;23391;23392;23393	2713;7864;23639;23640;25878;25879;25880	2713;7864;23640;25878
Q16576;Q16576-2	Q16576;Q16576-2	Histone-binding protein RBBP7	RBBP7	sp|Q16576|RBBP7_HUMAN Histone-binding protein RBBP7 OS=Homo sapiens GN=RBBP7 PE=1 SV=1;sp|Q16576-2|RBBP7_HUMAN Isoform 2 of Histone-binding protein RBBP7 OS=Homo sapiens GN=RBBP7	47.82	425	3	7	10.6	19.1	96892000	15816000	22629000		1.43077				962	1808;3258;3542;4749;4819;7323;8473	True;True;True;True;True;True;True	1911;1912;3431;3744;5012;5089;7800;9017	5288;5289;5290;5291;5292;9478;9479;9480;9481;10358;10359;13890;13891;14101;14102;14103;21874;21875;21876;21877;25388;25389;25390	5680;5681;5682;5683;5684;10362;10363;10364;10365;11303;11304;15082;15083;15296;15297;15298;24267;24268;24269;24270;28001;28002;28003	5680;10364;11303;15083;15296;24269;28002	587;687	6;252
P51570;P51570-2	P51570;P51570-2	Galactokinase	GALK1	sp|P51570|GALK1_HUMAN Galactokinase OS=Homo sapiens GN=GALK1 PE=1 SV=1;sp|P51570-2|GALK1_HUMAN Isoform 2 of Galactokinase OS=Homo sapiens GN=GALK1	42.272	392	1	1	2.8	2.8	17027000	1421200	2025400		1.42513				583	1996;3868;4118	True;True;True	2112;4083;4340	5833;5834;5835;11293;11294;12034;12035	6258;6259;6260;12339;12340;13119;13120	6259;12339;13119
Q8NFH4	Q8NFH4	Nucleoporin Nup37	NUP37	sp|Q8NFH4|NUP37_HUMAN Nucleoporin Nup37 OS=Homo sapiens GN=NUP37 PE=1 SV=1	36.707	326	2	4	8	15.6	43010000	6135100	8697700		1.41769				1106	1615;4182;4313;7150;7524	True;True;True;True;True	1711;4408;4546;7615;8011	4746;4747;4748;4749;12237;12592;12593;12594;21357;21358;21359;22510;22511;22512;22513	5095;5096;5097;5098;13336;13701;13702;13703;23713;23714;23715;24939;24940;24941;24942	5098;13336;13702;23714;24941
P52292	P52292	Importin subunit alpha-1	KPNA2	sp|P52292|IMA1_HUMAN Importin subunit alpha-1 OS=Homo sapiens GN=KPNA2 PE=1 SV=1	57.861	529	4	4	9.3	9.6	78567000	11903000	16872000		1.41746				597	700;2409;2645;4603;5831;7027	True;True;True;True;True;True	741;2545;2795;4853;6227;7485	2056;2057;6996;6997;6998;6999;7630;7631;7632;7633;7634;7635;7636;13459;17300;17301;17302;20986;20987;20988;20989	2227;2228;7528;7529;7530;7531;8220;8221;8222;8223;8224;8225;8226;14618;18810;18811;18812;23317;23318;23319;23320	2227;7530;8225;14618;18811;23320
P62316;P62316-2	P62316;P62316-2	Small nuclear ribonucleoprotein Sm D2	SNRPD2	sp|P62316|SMD2_HUMAN Small nuclear ribonucleoprotein Sm D2 OS=Homo sapiens GN=SNRPD2 PE=1 SV=1;sp|P62316-2|SMD2_HUMAN Isoform 2 of Small nuclear ribonucleoprotein Sm D2 OS=Homo sapiens GN=SNRPD2	13.527	118	4	3	39	30.5	136940000	24533000	34772000		1.41736				710	2957;5705;6169;6331;6535	True;True;True;True;True	3116;6095;6578;6751;6752;6969	8513;16913;18241;18242;18243;18244;18792;18793;18794;18795;18796;19407;19408;19409;19410	9153;18384;19817;19818;19819;19820;20687;20688;20689;20690;20691;21349;21350;21351;21352;21353	9153;18384;19818;20688;21350	487;488	11;65
Q9Y696	Q9Y696	Chloride intracellular channel protein 4	CLIC4	sp|Q9Y696|CLIC4_HUMAN Chloride intracellular channel protein 4 OS=Homo sapiens GN=CLIC4 PE=1 SV=4	28.772	253	1	1	8.7	4.7	15506000	2517300	3557100		1.41306				1476	1044;5769	True;True	1105;6163	3075;3076;3077;17108;17109	3316;3317;3318;18588;18589	3316;18588
O60841	O60841	Eukaryotic translation initiation factor 5B	EIF5B	sp|O60841|IF2P_HUMAN Eukaryotic translation initiation factor 5B OS=Homo sapiens GN=EIF5B PE=1 SV=4	138.83	1220	1	1	1.3	1.7	11912000	1952500	2753600		1.41029				127	4518;7263	True;True	4765;7735	13229;13230;13231;21685	14370;14371;14372;24053	14372;24053
Q02880-2;Q02880	Q02880-2;Q02880	DNA topoisomerase 2-beta	TOP2B	sp|Q02880-2|TOP2B_HUMAN Isoform Beta-1 of DNA topoisomerase 2-beta OS=Homo sapiens GN=TOP2B;sp|Q02880|TOP2B_HUMAN DNA topoisomerase 2-beta OS=Homo sapiens GN=TOP2B PE=1 SV=3	182.66	1621	4	6	2.5	3.4	29589000	3588400	5056400		1.4091				788	319;2006;2280;2376;3208;3529;3778;5795;6459;6483;6832;7723;7819;8305;8389	True;False;False;True;False;False;False;True;True;True;True;True;False;True;False	335;2122;2407;2508;3381;3726;3987;6191;6892;6917;7281;8223;8329;8842;8929	927;5858;5859;5860;5861;6625;6626;6895;9332;10317;11023;11024;11025;11026;17190;17191;17192;17193;19191;19192;19251;19252;19253;20383;23122;23443;24871;25133;25134	981;6283;6284;6285;6286;7117;7118;7425;10207;11253;12048;12049;12050;12051;18688;18689;18690;18691;21111;21112;21178;21179;21180;22656;25599;25930;27404;27726;27727	981;6285;7118;7425;10207;11253;12051;18690;21111;21179;22656;25599;25930;27404;27727
Q15717;Q15717-2	Q15717;Q15717-2	ELAV-like protein 1	ELAVL1	sp|Q15717|ELAV1_HUMAN ELAV-like protein 1 OS=Homo sapiens GN=ELAVL1 PE=1 SV=2;sp|Q15717-2|ELAV1_HUMAN Isoform 2 of ELAV-like protein 1 OS=Homo sapiens GN=ELAVL1	36.091	326	6	7	20.6	26.4	201380000	24850000	34973000		1.40736				949	1004;1342;2044;3501;5798;7196;7440;7923	True;True;True;True;True;True;True;True	1062;1426;2161;3689;6194;7666;7667;7923;8439	2961;2962;2963;3935;3936;3937;3938;5960;5961;10219;10220;10221;10222;17197;17198;17199;17200;21492;21493;21494;21495;21496;22241;22242;22243;23759;23760;23761;23762	3195;3196;3197;4240;4241;4242;4243;6392;6393;11155;11156;11157;11158;18695;18696;18697;18698;23853;23854;23855;23856;23857;24657;24658;24659;26261;26262;26263;26264	3195;4242;6393;11155;18697;23855;24658;26263	685	31
O95861-4;O95861;O95861-2;O95861-3	O95861-4;O95861;O95861-2	3(2),5-bisphosphate nucleotidase 1	BPNT1	sp|O95861-4|BPNT1_HUMAN Isoform 4 of 3(2),5-bisphosphate nucleotidase 1 OS=Homo sapiens GN=BPNT1;sp|O95861|BPNT1_HUMAN 3(2),5-bisphosphate nucleotidase 1 OS=Homo sapiens GN=BPNT1 PE=1 SV=1;sp|O95861-2|BPNT1_HUMAN Isoform 2 of 3(2),5-bisphosphate n	29.188	272	1	2	4	8.5	20574000	3320500	4666900		1.40548				190	4093;5142;5217	True;True;True	4314;5421;5497	11939;15008;15009;15010;15011;15229;15230	13023;16218;16219;16220;16221;16449;16450	13023;16220;16449
Q8IYT4-2;Q8IYT4	Q8IYT4-2;Q8IYT4	Katanin p60 ATPase-containing subunit A-like 2	KATNAL2	sp|Q8IYT4-2|KATL2_HUMAN Isoform 2 of Katanin p60 ATPase-containing subunit A-like 2 OS=Homo sapiens GN=KATNAL2;sp|Q8IYT4|KATL2_HUMAN Katanin p60 ATPase-containing subunit A-like 2 OS=Homo sapiens GN=KATNAL2 PE=2 SV=3	52.781	466	1	1	2.6	2.6	32792000	6763700	9495200		1.40385				1080	2709	TRUE	2861	7821;7822;7823;7824	8432;8433;8434;8435	8432
O43264;O43264-2	O43264;O43264-2	Centromere/kinetochore protein zw10 homolog	ZW10	sp|O43264|ZW10_HUMAN Centromere/kinetochore protein zw10 homolog OS=Homo sapiens GN=ZW10 PE=1 SV=3;sp|O43264-2|ZW10_HUMAN Isoform 2 of Centromere/kinetochore protein zw10 homolog OS=Homo sapiens GN=ZW10	88.828	779	2	3	2.1	3.7	10533000	2596400	3636600		1.40063				87	464;1168;5181;8085	True;True;True;True	490;1235;5460;8608	1341;1342;3425;15113;15114;15115;24253	1418;1419;3695;16324;16325;16326;26777	1418;3695;16324;26777
P62633-7;P62633-3;P62633-2;P62633-8;P62633-5;P62633;P62633-4;P62633-6	P62633-7;P62633-3;P62633-2;P62633-8;P62633-5;P62633;P62633-4;P62633-6	Cellular nucleic acid-binding protein	CNBP	sp|P62633-7|CNBP_HUMAN Isoform 7 of Cellular nucleic acid-binding protein OS=Homo sapiens GN=CNBP;sp|P62633-3|CNBP_HUMAN Isoform 3 of Cellular nucleic acid-binding protein OS=Homo sapiens GN=CNBP;sp|P62633-2|CNBP_HUMAN Isoform 2 of Cellular nucleic acid-bi	17.692	160	1	1	5	5	14181000	2376100	3303600		1.39035				716	7262	TRUE	7734	21681;21682;21683;21684	24049;24050;24051;24052	24050
Q99986	Q99986	Serine/threonine-protein kinase VRK1	VRK1	sp|Q99986|VRK1_HUMAN Serine/threonine-protein kinase VRK1 OS=Homo sapiens GN=VRK1 PE=1 SV=1	45.476	396	1	2	3.5	5.6	20124000	2912500	4038000		1.38644				1228	1110;4566	True;True	1177;4814	3264;3265;13357;13358;13359;13360	3525;3526;14504;14505;14506;14507	3525;14506
Q08211;Q08211-2	Q08211	ATP-dependent RNA helicase A	DHX9	sp|Q08211|DHX9_HUMAN ATP-dependent RNA helicase A OS=Homo sapiens GN=DHX9 PE=1 SV=4	140.96	1270	29	39	27.9	34.1	2844600000	427630000	586330000		1.37112				811	30;62;186;342;1070;1135;1375;1713;2131;2650;3512;3648;3909;3917;3922;3982;3990;4018;4091;4242;4310;4351;4797;4806;4903;5007;5346;5451;5539;5563;5879;5993;6040;6058;6192;6199;6735;7220;7407;7436;7612;8496;8506;8545	True;True;True;True;True;True;True;True;True;True;True;True;True;True;True;True;True;True;True;True;True;True;True;True;True;True;True;True;True;True;True;True;True;True;True;True;True;True;True;True;True;True;True;True	32;66;67;195;359;1134;1202;1460;1811;2253;2800;3700;3851;4125;4133;4139;4200;4208;4236;4312;4470;4471;4542;4543;4586;5066;5076;5174;5281;5282;5657;5658;5814;5815;5915;5916;5940;6278;6279;6398;6399;6446;6467;6603;6610;7182;7691;7889;7919;8107;9046;9056;9095	90;91;92;93;94;95;190;191;192;193;194;195;196;197;198;539;540;988;989;990;991;3157;3158;3159;3328;3329;3330;3331;4041;4042;4043;4044;5014;5015;5016;5017;5018;5019;5020;5021;5022;6210;6211;6212;7651;7652;7653;7654;7655;10250;10251;10252;10253;10650;10651;10652;11401;11402;11422;11423;11455;11456;11631;11632;11633;11634;11635;11636;11660;11721;11722;11723;11932;11933;11934;11935;12395;12396;12397;1…	97;98;99;100;101;102;197;198;199;200;201;202;203;204;205;206;562;563;1042;1043;1044;1045;3404;3405;3406;3407;3408;3590;3591;3592;3593;3594;4350;4351;4352;4353;4354;4355;4356;4357;5396;5397;5398;5399;5400;5401;5402;5403;5404;5405;5406;6652;6653;6654;8241;8242;8243;8244;8245;8246;8247;8248;8249;8250;8251;8252;8253;8254;8255;8256;8257;8258;8259;8260;11186;11187;11188;11189;11637;11638;11639;11640;12…	99;197;562;1043;3406;3590;4354;5405;6654;8252;11189;11637;12455;12477;12519;12702;12732;12796;13015;13499;13682;13817;15222;15256;15538;15824;16861;17292;17829;17918;18985;19272;19443;19502;20294;20312;21928;23925;24561;24647;25223;28098;28125;28226	578;579;580;581;582;583;584;585;586	17;369;624;745;789;793;930;1107;1149
Q15181	Q15181	Inorganic pyrophosphatase	PPA1	sp|Q15181|IPYR_HUMAN Inorganic pyrophosphatase OS=Homo sapiens GN=PPA1 PE=1 SV=2	32.66	289	1	1	7.6	7.6	36682000	8729500	11823000		1.35437				926	7704	TRUE	8204	23053;23054;23055;23056	25529;25530;25531;25532	25529
Q9UI10-3;Q9UI10;Q9UI10-2	Q9UI10-3;Q9UI10;Q9UI10-2	Translation initiation factor eIF-2B subunit delta	EIF2B4	sp|Q9UI10-3|EI2BD_HUMAN Isoform 3 of Translation initiation factor eIF-2B subunit delta OS=Homo sapiens GN=EIF2B4;sp|Q9UI10|EI2BD_HUMAN Translation initiation factor eIF-2B subunit delta OS=Homo sapiens GN=EIF2B4 PE=1 SV=2;sp|Q9UI10-2|EI2BD_HUMAN Isoform 2	57.457	522	1	1	1.9	2.1	10058000	1823400	2434400		1.33509				1393	3787;7689	True;True	3996;8188	11049;22994;22995;22996	12074;25460;25461;25462	12074;25460
P61081	P61081	NEDD8-conjugating enzyme Ubc12	UBE2M	sp|P61081|UBC12_HUMAN NEDD8-conjugating enzyme Ubc12 OS=Homo sapiens GN=UBE2M PE=1 SV=1	20.9	183	2	3	10.4	14.8	45669000	7158800	9557500		1.33507				662	1118;1401;4261;7682	True;True;True;True	1185;1487;4490;8181	3288;3289;3290;3291;4116;4117;12449;12450;12451;22974;22975	3549;3550;3551;3552;4434;4435;4436;13550;13551;13552;25440;25441	3551;4434;13551;25440
P78527;P78527-2	P78527;P78527-2	DNA-dependent protein kinase catalytic subunit	PRKDC	sp|P78527|PRKDC_HUMAN DNA-dependent protein kinase catalytic subunit OS=Homo sapiens GN=PRKDC PE=1 SV=3;sp|P78527-2|PRKDC_HUMAN Isoform 2 of DNA-dependent protein kinase catalytic subunit OS=Homo sapiens GN=PRKDC	469.08	4128	95	105	25.3	27.7	4041100000	717440000	951400000		1.3261				764	58;236;383;598;610;630;766;897;913;916;935;1024;1052;1109;1147;1184;1243;1255;1269;1397;1651;1686;1758;1872;2208;2215;2227;2291;2407;2425;2626;2635;2726;2949;2971;3025;3084;3119;3261;3334;3335;3445;3452;3453;3556;3566;3702;3873;4024;4025;4050;4144;4328;4378;4379;4384;4544;4571;4651;4654;4655;4656;4657;4669;4672;4778;4779;4844;4858;4865;4891;4986;5002;5104;5175;5272;5294;5327;5434;5443;5468;5474;5…	True;True;True;True;True;True;True;True;True;True;True;True;True;True;True;True;True;True;True;True;True;True;True;True;True;True;True;True;True;True;True;True;True;True;True;True;True;True;True;True;True;True;True;True;True;True;True;True;True;True;True;True;True;True;True;True;True;True;True;True;True;True;True;True;True;True;True;True;True;True;True;True;True;True;True;True;True;True;True;True…	61;249;402;637;649;669;810;949;950;968;971;990;1083;1114;1176;1214;1252;1253;1324;1336;1351;1483;1747;1784;1858;1979;1980;2333;2340;2352;2418;2419;2543;2563;2775;2785;2878;3108;3133;3189;3251;3287;3435;3510;3511;3627;3628;3635;3636;3759;3769;3907;4088;4242;4243;4269;4368;4369;4562;4615;4616;4622;4791;4819;4902;4903;4906;4907;4908;4909;4921;4924;5047;5048;5114;5128;5135;5162;5260;5276;5382;5454;55…	178;179;180;672;673;674;675;1097;1098;1099;1100;1775;1776;1777;1778;1815;1865;1866;1867;1868;2248;2249;2250;2251;2252;2253;2661;2662;2663;2664;2665;2712;2713;2714;2720;2721;2722;2764;2765;2766;3020;3101;3263;3360;3361;3362;3363;3470;3471;3472;3473;3474;3475;3666;3700;3701;3702;3739;3740;3741;3742;4104;4105;4106;4840;4841;4842;4939;4940;4941;4942;5142;5143;5144;5477;5478;5479;5480;5481;5482;5483;5…	185;186;187;698;699;700;701;1160;1161;1162;1163;1907;1908;1909;1910;1966;2016;2017;2018;2019;2020;2021;2022;2435;2436;2437;2438;2439;2440;2876;2877;2878;2879;2880;2927;2928;2929;2935;2936;2937;2981;2982;2983;3260;3347;3524;3624;3625;3626;3627;3740;3741;3742;3743;3744;3745;3962;3996;3997;3998;4036;4037;4038;4039;4422;4423;4424;5211;5212;5213;5214;5215;5321;5322;5323;5324;5531;5532;5533;5871;5872;5…	187;700;1161;1907;1966;2020;2440;2876;2929;2936;2982;3260;3347;3524;3626;3745;3962;3998;4038;4423;5211;5321;5533;5877;6876;6892;6977;7145;7520;7590;8165;8189;8475;9125;9197;9664;9838;9933;10383;10613;10617;10980;10997;11002;11343;11391;11821;12354;12814;12818;12885;13217;13742;13923;13925;13943;14436;14518;14762;14778;14781;14783;14786;14827;14837;15165;15170;15365;15410;15428;15508;15761;15808;1…	532;533;534;535;536;537;538;539;540;541;542;543;544;545;546;547;548;549;550;551;552;553	238;395;754;858;879;880;1592;1643;1724;1743;1774;1880;1927;1998;2220;2742;3218;3483;3613;3796;3820;3890
Q13363-2;Q13363	Q13363-2;Q13363	C-terminal-binding protein 1	CTBP1	sp|Q13363-2|CTBP1_HUMAN Isoform 2 of C-terminal-binding protein 1 OS=Homo sapiens GN=CTBP1;sp|Q13363|CTBP1_HUMAN C-terminal-binding protein 1 OS=Homo sapiens GN=CTBP1 PE=1 SV=2	46.404	429	2	2	4	4	30836000	4402100	5773600		1.31156				852	3299;3635;5873;8048	True;True;True;True	3475;3838;6270;8571	9611;10617;17424;17425;17426;17427;24147;24148;24149;24150	10502;11603;18950;18951;18952;18953;26662;26663;26664;26665	10502;11603;18953;26664
P62140	P62140	Serine/threonine-protein phosphatase PP1-beta catalytic subunit	PPP1CB	sp|P62140|PP1B_HUMAN Serine/threonine-protein phosphatase PP1-beta catalytic subunit OS=Homo sapiens GN=PPP1CB PE=1 SV=3	37.186	327	6	5	23.2	19.3	49420000	8351700	10908000		1.30608				694	132;326;2753;2958;3112;3206;3802;3830;8511	True;False;False;False;True;False;True;False;True	139;342;2907;3117;3280;3379;4011;4012;4041;9061	400;947;948;949;7938;7939;7940;8514;9061;9062;9063;9328;9329;11095;11096;11097;11098;11169;11170;11171;11172;25510;25511;25512	412;1001;1002;1003;8549;8550;8551;9154;9914;9915;9916;10203;10204;12124;12125;12126;12127;12204;12205;12206;12207;28135;28136;28137	412;1002;8550;9154;9916;10204;12127;12207;28137	478	29
Q15393;Q15393-3;Q15393-2	Q15393	Splicing factor 3B subunit 3	SF3B3	sp|Q15393|SF3B3_HUMAN Splicing factor 3B subunit 3 OS=Homo sapiens GN=SF3B3 PE=1 SV=4	135.58	1217	10	19	9.6	18.2	509110000	76763000	100180000		1.30506				937	839;1169;1391;2172;2226;3451;3723;3783;3798;3964;4329;4852;5085;5336;5430;5526;5541;5554;5828;5829;6068;6321;6786;7227;7357;8295	True;True;True;True;True;True;True;True;True;True;True;True;True;True;True;True;True;True;True;True;True;True;True;True;True;True	887;1236;1477;2296;2351;3634;3929;3930;3992;4007;4182;4563;5122;5362;5644;5783;5784;5785;5901;5918;5931;6224;6225;6477;6740;7234;7698;7834;8832	2491;2492;2493;2494;3426;4091;6327;6328;6329;6330;6481;6482;6483;10065;10066;10067;10068;10863;10864;10865;10866;10867;11039;11040;11041;11080;11081;11082;11083;11575;11576;12637;12638;14191;14838;14839;14840;14841;15602;15603;15604;15980;15981;15982;15983;15984;15985;16358;16359;16409;16410;16448;16449;16450;16451;17294;17295;17296;17297;17298;17978;17979;18763;18764;20245;20246;20247;21579;2158…	2696;2697;2698;2699;3696;4409;6773;6774;6775;6776;6973;6974;6975;10992;10993;10994;10995;11884;11885;11886;11887;11888;12064;12065;12066;12109;12110;12111;12112;12643;12644;13746;13747;15393;16047;16048;16049;16050;16829;16830;16831;17214;17215;17216;17217;17218;17219;17784;17785;17838;17839;17877;17878;17879;17880;17881;18804;18805;18806;18807;18808;19535;19536;20658;20659;22515;22516;22517;2394…	2699;3696;4409;6773;6973;10994;11887;12066;12112;12643;13747;15393;16047;16830;17214;17785;17838;17879;18805;18807;19535;20658;22517;23949;24364;27386	681;682;683;684	131;321;706;715
Q12906-4;Q12906-6;Q12906-7;Q12906-5;Q12906-2;Q12906-3;Q12906;Q96SI9-2;Q96SI9	Q12906-4;Q12906-6;Q12906-7;Q12906-5;Q12906-2;Q12906-3;Q12906	Interleukin enhancer-binding factor 3	ILF3	sp|Q12906-4|ILF3_HUMAN Isoform 4 of Interleukin enhancer-binding factor 3 OS=Homo sapiens GN=ILF3;sp|Q12906-6|ILF3_HUMAN Isoform 6 of Interleukin enhancer-binding factor 3 OS=Homo sapiens GN=ILF3;sp|Q12906-7|ILF3_HUMAN Isoform 7 of Interleukin enhancer-bin	75.508	698	18	17	34	32.7	697760000	119160000	154910000		1.30002				828	874;926;1303;1474;1510;2405;3243;4008;4289;4290;4803;5212;5213;5728;6440;6441;7771;7798;7825;7871;8016	True;True;True;True;True;True;True;True;True;True;True;True;True;True;True;True;True;True;True;True;True	924;981;1386;1560;1600;2540;2541;3416;4226;4520;4521;5073;5492;5493;6119;6120;6872;6873;8279;8307;8335;8336;8385;8539	2583;2584;2585;2586;2743;2744;2745;3823;3824;3825;3826;4315;4316;4317;4318;4319;4441;4442;4443;4444;6978;6979;6980;6981;6982;6983;6984;6985;6986;6987;9438;9439;9440;9441;11702;11703;12520;12521;12522;12523;12524;12525;12526;14054;14055;14056;14057;15214;15215;15216;16981;16982;16983;16984;16985;16986;19136;19137;19138;19139;19140;23280;23281;23282;23283;23284;23285;23286;23287;23371;23372;23373;2…	2792;2793;2794;2795;2958;2959;2960;4126;4127;4128;4129;4639;4640;4641;4642;4643;4770;4771;4772;4773;7508;7509;7510;7511;7512;7513;7514;7515;7516;7517;7518;10318;10319;10320;10321;10322;12777;12778;13622;13623;13624;13625;13626;13627;13628;15246;15247;15248;15249;16434;16435;16436;18458;18459;18460;18461;18462;18463;21053;21054;21055;21056;21057;25766;25767;25768;25769;25770;25771;25772;25773;2585…	2793;2959;4126;4640;4773;7512;10319;12777;13624;13628;15248;16434;16435;18462;21055;21057;25766;25861;25943;26100;26570	593;594;595;596;597	336;434;465;534;561
Q9Y3F4;Q9Y3F4-2	Q9Y3F4;Q9Y3F4-2	Serine-threonine kinase receptor-associated protein	STRAP	sp|Q9Y3F4|STRAP_HUMAN Serine-threonine kinase receptor-associated protein OS=Homo sapiens GN=STRAP PE=1 SV=1;sp|Q9Y3F4-2|STRAP_HUMAN Isoform 2 of Serine-threonine kinase receptor-associated protein OS=Homo sapiens GN=STRAP	38.438	350	2	4	13.1	16.3	68341000	6995500	9029800		1.2908				1454	967;1562;2353;3825;6353;7329;8336	True;True;True;True;True;True;True	1023;1655;2484;4036;6775;7806;8873	2855;2856;2857;4586;6827;6828;6829;11159;18858;18859;18860;21889;21890;21891;24985;24986	3073;3074;3075;4920;7335;7336;7337;12194;20755;20756;20757;24282;24283;24284;27571;27572	3074;4920;7336;12194;20757;24284;27572
Q9Y6G9	Q9Y6G9	Cytoplasmic dynein 1 light intermediate chain 1	DYNC1LI1	sp|Q9Y6G9|DC1L1_HUMAN Cytoplasmic dynein 1 light intermediate chain 1 OS=Homo sapiens GN=DYNC1LI1 PE=1 SV=3	56.578	523	2	3	2.9	6.1	46855000	4593600	5923500		1.28951				1480	3277;3563;3955;4935;5820;6822	True;True;True;True;True;True	3451;3766;4172;5209;6216;7271	9542;10427;10428;10429;10430;11549;14429;14430;14431;14432;17280;20354;20355;20356	10432;11381;11382;11383;11384;12617;15634;15635;15636;15637;18790;22627;22628;22629	10432;11381;12617;15635;18790;22629
O00203-3;O00203	O00203-3;O00203	AP-3 complex subunit beta-1	AP3B1	sp|O00203-3|AP3B1_HUMAN Isoform 2 of AP-3 complex subunit beta-1 OS=Homo sapiens GN=AP3B1;sp|O00203|AP3B1_HUMAN AP-3 complex subunit beta-1 OS=Homo sapiens GN=AP3B1 PE=1 SV=3	116.19	1045	1	3	1.1	2.8	22650000	4526300	5821500		1.28615				28	4560;4902;5807	True;True;True	4808;5173;6203	13336;13337;13338;13339;14331;14332;14333;17225;17226	14482;14483;14484;14485;15535;15536;15537;18723;18724	14484;15535;18723
Q15746-9;Q15746-11;Q15746-7;Q15746-4;Q15746-5;Q15746-2;Q15746-3;Q15746-6;Q15746	Q15746-9;Q15746-11;Q15746-7;Q15746-4;Q15746-5;Q15746-2;Q15746-3;Q15746-6;Q15746	Myosin light chain kinase, smooth muscle;Myosin light chain kinase, smooth muscle, deglutamylated form	MYLK	sp|Q15746-9|MYLK_HUMAN Isoform 7 of Myosin light chain kinase, smooth muscle OS=Homo sapiens GN=MYLK;sp|Q15746-11|MYLK_HUMAN Isoform 9 of Myosin light chain kinase, smooth muscle OS=Homo sapiens GN=MYLK;sp|Q15746-7|MYLK_HUMAN Isoform 5 of Myosin light chai	80.409	714	1	1	1.1	1.1	8525600	1756700	2257000		1.2848				951	4438	TRUE	4679	12998;12999;13000;13001	14139;14140;14141;14142	14142
Q14739	Q14739	Lamin-B receptor	LBR	sp|Q14739|LBR_HUMAN Lamin-B receptor OS=Homo sapiens GN=LBR PE=1 SV=2	70.702	615	4	4	7.3	7.3	291910000	47729000	61320000		1.28475				905	1821;2050;3306;5103;6258;6973;8175	True;True;True;True;True;True;True	1927;2168;3482;5381;6673;7426;8702	5330;5331;5332;5333;5974;9622;9623;14885;14886;14887;14888;18590;20811;20812;20813;20814;24494;24495;24496;24497	5722;5723;5724;5725;6406;10513;10514;16094;16095;16096;16097;20478;23135;23136;23137;23138;27025;27026;27027;27028	5722;6406;10513;16096;20478;23136;27025
Q9H583	Q9H583	HEAT repeat-containing protein 1;HEAT repeat-containing protein 1, N-terminally processed	HEATR1	sp|Q9H583|HEAT1_HUMAN HEAT repeat-containing protein 1 OS=Homo sapiens GN=HEATR1 PE=1 SV=3	242.37	2144	6	8	3.5	4.1	118750000	15896000	20410000		1.28397				1289	410;439;1583;1623;2735;3182;3400;3743;4076;5653;5804;6387;7269;7601;7640;8177;8476	True;True;True;True;True;True;True;True;True;True;True;True;True;True;True;True;True	431;462;1677;1719;2887;3353;3579;3950;3951;4296;6032;6200;6816;7741;8094;8135;8704;9020	1170;1258;4651;4652;4653;4654;4772;7884;7885;7886;7887;9259;9913;9914;10917;10918;10919;11887;11888;11889;11890;16731;17218;17219;18988;18989;18990;21705;21706;22730;22731;22732;22860;24501;24502;24503;25395	1233;1330;4990;4991;4992;4993;5123;8495;8496;8497;8498;10130;10835;10836;11938;11939;11940;12967;12968;12969;12970;18174;18716;18717;20896;20897;20898;24073;24074;25168;25169;25170;25318;27032;27033;27034;28008	1233;1330;4991;5123;8496;10130;10835;11939;12969;18174;18717;20898;24074;25169;25318;27033;28008	756	1796
Q96HC4-7;Q96HC4-4;Q96HC4;Q96HC4-6;Q96HC4-3;Q96HC4-2	Q96HC4-7;Q96HC4-4;Q96HC4;Q96HC4-6;Q96HC4-3;Q96HC4-2	PDZ and LIM domain protein 5	PDLIM5	sp|Q96HC4-7|PDLI5_HUMAN Isoform 7 of PDZ and LIM domain protein 5 OS=Homo sapiens GN=PDLIM5;sp|Q96HC4-4|PDLI5_HUMAN Isoform 4 of PDZ and LIM domain protein 5 OS=Homo sapiens GN=PDLIM5;sp|Q96HC4|PDLI5_HUMAN PDZ and LIM domain protein 5 OS=Homo sapiens GN=PD	52.645	483	1	2	1.9	4.3	8230100	1093900	1403300		1.28284				1187	664;2768;3428	True;True;True	704;2922;3609	1966;7981;7982;7983;9999;10000	2135;8592;8593;8594;10926;10927	2135;8592;10927
Q9H3P7	Q9H3P7	Golgi resident protein GCP60	ACBD3	sp|Q9H3P7|GCP60_HUMAN Golgi resident protein GCP60 OS=Homo sapiens GN=ACBD3 PE=1 SV=4	60.593	528	1	1	4.5	4.5	9251800	1471600	1883400		1.27983				1286	2770;6070	True;True	2924;6479	7985;7986;7987;7988;17981	8596;8597;8598;8599;19538	8598;19538
O95487-2;O95487;O95487-3	O95487-2;O95487;O95487-3	Protein transport protein Sec24B	SEC24B	sp|O95487-2|SC24B_HUMAN Isoform 2 of Protein transport protein Sec24B OS=Homo sapiens GN=SEC24B;sp|O95487|SC24B_HUMAN Protein transport protein Sec24B OS=Homo sapiens GN=SEC24B PE=1 SV=2;sp|O95487-3|SC24B_HUMAN Isoform 3 of Protein transport protein Sec24B	133.63	1233	1	1	0.8	0.8	11126000	1620000	2069000		1.27716				183	1931;5062;6823	True;True;True	2044;5339;7272	5658;5659;14773;20357;20358;20359	6071;6072;15982;22630;22631;22632	6072;15982;22631
P61006;P61006-2;Q92928;P51153;Q92930;P59190-2;P59190	P61006;P61006-2	Ras-related protein Rab-8A	RAB8A	sp|P61006|RAB8A_HUMAN Ras-related protein Rab-8A OS=Homo sapiens GN=RAB8A PE=1 SV=1;sp|P61006-2|RAB8A_HUMAN Isoform 2 of Ras-related protein Rab-8A OS=Homo sapiens GN=RAB8A	23.668	207	2	2	12.1	7.2	16833000	2104300	2685100		1.27601				657	3924;4215;4631;5594	True;True;False;True	4141;4442;4882;5971	11458;11459;11460;12311;12312;12313;12314;13537;16559	12523;12524;12525;13410;13411;13412;13413;14699;17990	12525;13410;14699;17990
Q53H96-2;Q53H96	Q53H96-2;Q53H96	Pyrroline-5-carboxylate reductase 3	PYCRL	sp|Q53H96-2|P5CR3_HUMAN Isoform 2 of Pyrroline-5-carboxylate reductase 3 OS=Homo sapiens GN=PYCRL;sp|Q53H96|P5CR3_HUMAN Pyrroline-5-carboxylate reductase 3 OS=Homo sapiens GN=PYCRL PE=1 SV=3	26.439	254	1	2	9.1	13.4	18335000	3438000	4380900		1.27426				985	3048;6303	True;True	3214;6721	8876;8877;18710;18711;18712;18713	9725;9726;20605;20606;20607;20608	9725;20607
P30260;P30260-2	P30260;P30260-2	Cell division cycle protein 27 homolog	CDC27	sp|P30260|CDC27_HUMAN Cell division cycle protein 27 homolog OS=Homo sapiens GN=CDC27 PE=1 SV=2;sp|P30260-2|CDC27_HUMAN Isoform 2 of Cell division cycle protein 27 homolog OS=Homo sapiens GN=CDC27	91.866	824	1	1	1.2	1.2	4001700	1766400	2235200		1.2654				417	4184	TRUE	4410	12240;12241	13339;13340	13339
Q9HAV4	Q9HAV4	Exportin-5	XPO5	sp|Q9HAV4|XPO5_HUMAN Exportin-5 OS=Homo sapiens GN=XPO5 PE=1 SV=1	136.31	1204	6	8	7.5	8.4	153000000	21675000	27372000		1.26284				1300	273;441;648;838;866;2145;3809;4306;4307;4652;5283;6267;6528;6927;7247	True;True;True;True;True;True;True;True;True;True;True;True;True;True;True	288;465;466;688;886;915;916;2268;4019;4538;4539;4904;5567;6683;6962;7377;7718	783;784;785;786;1263;1264;1265;1266;1267;1912;2490;2566;2567;6242;6243;11115;12566;12567;12568;12569;12570;12571;12572;13592;13593;13594;15421;18612;18613;18614;18615;19384;19385;19386;19387;20656;20657;20658;20659;21638	823;824;825;826;1335;1336;1337;1338;1339;2069;2695;2772;2773;6684;6685;12145;13668;13669;13670;13671;13672;13673;13674;14769;14770;14771;16648;20500;20501;20502;20503;21326;21327;21328;21329;22978;22979;22980;22981;24006	825;1337;2069;2695;2773;6684;12145;13670;13673;14770;16648;20500;21326;22981;24006	757;758;759	20;795;805
P35573-2;P35573-3;P35573	P35573-2;P35573-3;P35573	Glycogen debranching enzyme;4-alpha-glucanotransferase;Amylo-alpha-1,6-glucosidase	AGL	sp|P35573-2|GDE_HUMAN Isoform 5 of Glycogen debranching enzyme OS=Homo sapiens GN=AGL;sp|P35573-3|GDE_HUMAN Isoform 6 of Glycogen debranching enzyme OS=Homo sapiens GN=AGL;sp|P35573|GDE_HUMAN Glycogen debranching enzyme OS=Homo sapiens GN=AGL PE=1 SV=3	172.62	1515	4	5	3	3.9	59718000	10808000	13522000		1.25111				457	867;1084;1458;1634;2334;5488;5527;5598;6382;6405;8082	True;True;True;True;True;True;True;True;True;True;True	917;1151;1544;1730;2464;5862;5902;5975;6810;6836;8605	2568;3195;3196;4278;4802;6766;6767;16181;16182;16183;16184;16360;16569;16570;18968;18969;18970;19041;24245;24246;24247;24248	2774;3444;3445;4600;5162;7274;7275;17419;17420;17421;17422;17786;18000;18001;20876;20877;20878;20951;26769;26770;26771;26772	2774;3445;4600;5162;7274;17421;17786;18000;20876;20951;26772	298	564
Q92945	Q92945	Far upstream element-binding protein 2	KHSRP	sp|Q92945|FUBP2_HUMAN Far upstream element-binding protein 2 OS=Homo sapiens GN=KHSRP PE=1 SV=4	73.114	711	4	6	6.8	10.4	212480000	25248000	31428000		1.24477				1156	375;985;2595;2849;3268;3374;3615;3907;5370;5413;5905;6011;6821	True;True;True;True;True;True;True;True;True;True;True;True;True	394;1041;2742;3005;3442;3552;3818;4123;5693;5694;5757;6306;6417;7270	1078;1079;1080;1081;2898;7501;7502;8210;8211;9518;9519;9520;9521;9806;9807;9808;9809;10565;10566;10567;11396;15719;15720;15721;15722;15723;15724;15912;17522;17790;20350;20351;20352;20353	1141;1142;1143;1144;3116;8076;8077;8835;8836;10403;10404;10405;10406;10728;10729;10730;10731;11546;11547;11548;12450;16947;16948;16949;16950;16951;16952;17145;19051;19328;22623;22624;22625;22626	1142;3116;8076;8836;10403;10730;11548;12450;16948;17145;19051;19328;22625	727;728;729	206;207;267
P61956-2;P61956;Q6EEV6;P55854;P55854-2	P61956-2;P61956	Small ubiquitin-related modifier 2	SUMO2	sp|P61956-2|SUMO2_HUMAN Isoform 2 of Small ubiquitin-related modifier 2 OS=Homo sapiens GN=SUMO2;sp|P61956|SUMO2_HUMAN Small ubiquitin-related modifier 2 OS=Homo sapiens GN=SUMO2 PE=1 SV=3	8.1111	71	3	2	45.1	31	57931000	9944900	12363000		1.24315				685	126;6950;7442	True;True;True	133;7401;7925	383;384;385;20730;20731;20732;20733;22248;22249;22250;22251	395;396;397;23054;23055;23056;23057;24664;24665;24666;24667	395;23055;24666
Q92522	Q92522	Histone H1x	H1FX	sp|Q92522|H1X_HUMAN Histone H1x OS=Homo sapiens GN=H1FX PE=1 SV=1	22.487	213	2	2	10.3	10.3	36276000	7583300	9334600		1.23094				1139	544;8527	True;True	573;9077	1592;1593;1594;1595;25550;25551;25552;25553	1697;1698;1699;1700;28175;28176;28177;28178	1698;28177
P27695	P27695	DNA-(apurinic or apyrimidinic site) lyase;DNA-(apurinic or apyrimidinic site) lyase, mitochondrial	APEX1	sp|P27695|APEX1_HUMAN DNA-(apurinic or apyrimidinic site) lyase OS=Homo sapiens GN=APEX1 PE=1 SV=2	35.554	318	3	4	12.9	14.8	97297000	16613000	20439000		1.2303				399	2467;3120;5487;7272;8101	True;True;True;True;True	2607;3288;5861;7744;8626	7157;7158;7159;7160;9081;9082;16177;16178;16179;16180;21711;21712;21713;24295;24296;24297	7698;7699;7700;7701;9934;9935;17415;17416;17417;17418;24081;24082;24083;26819;26820;26821	7699;9935;17416;24082;26819
Q9Y230;Q9Y230-2	Q9Y230;Q9Y230-2	RuvB-like 2	RUVBL2	sp|Q9Y230|RUVB2_HUMAN RuvB-like 2 OS=Homo sapiens GN=RUVBL2 PE=1 SV=3;sp|Q9Y230-2|RUVB2_HUMAN Isoform 2 of RuvB-like 2 OS=Homo sapiens GN=RUVBL2	51.156	463	6	9	16.2	20.7	203040000	35782000	43925000		1.22757				1430	44;826;2696;2868;2883;3281;3629;4620;4621;5367;6935;7290;8266	True;True;True;True;True;True;True;True;True;True;True;True;True	46;873;2848;3025;3040;3455;3832;4871;4872;5688;5689;7385;7763;7764;8803	131;132;133;134;2448;2449;2450;2451;7794;7795;7796;7797;8260;8306;8307;8308;8309;9552;10598;13505;13506;13507;13508;13509;13510;15710;15711;15712;20686;21753;21754;21755;21756;21757;24777;24778;24779;24780	138;139;140;141;2653;2654;2655;2656;8405;8406;8407;8408;8886;8933;8934;8935;8936;10442;11579;14667;14668;14669;14670;14671;14672;16938;16939;16940;23008;24127;24128;24129;24130;24131;27309;27310;27311;27312	138;2653;8406;8886;8935;10442;11579;14667;14670;16940;23008;24129;27309	772;773	168;178
P50402	P50402	Emerin	EMD	sp|P50402|EMD_HUMAN Emerin OS=Homo sapiens GN=EMD PE=1 SV=1	28.994	254	2	3	7.9	15.7	45404000	9465400	11610000		1.22657				568	595;1284;3213;7403;8483	True;True;True;True;True	633;1366;3386;7885;9031	1761;1762;1763;3779;3780;9342;9343;22140;25430;25431;25432	1893;1894;1895;4080;4081;10217;10218;24552;28045;28046;28047	1893;4080;10217;24552;28047
Q3ZCM7	Q3ZCM7	Tubulin beta-8 chain	TUBB8	sp|Q3ZCM7|TBB8_HUMAN Tubulin beta-8 chain OS=Homo sapiens GN=TUBB8 PE=1 SV=2	49.775	444	10	10	24.3	24.3	563440000	55550000	68079000		1.22554				978	837;1416;2308;2309;3632;3870;3918;4120;4417;5690;6885	False;True;False;False;False;True;False;False;False;False;False	884;885;1502;2437;2438;3835;4085;4134;4135;4342;4343;4656;4657;6076;6077;6078;7335	2478;2479;2480;2481;2482;2483;2484;2485;2486;2487;2488;2489;4153;4154;4155;4156;6696;6697;6698;6699;6700;6701;6702;6703;6704;10607;10608;10609;10610;10611;11299;11300;11424;11425;11426;11427;11428;11429;11430;11431;11432;11433;11434;11435;11436;11437;12038;12039;12040;12041;12042;12043;12044;12045;12046;12047;12048;12049;12915;12916;12917;12918;12919;12920;12921;12922;12923;12924;12925;12926;1292…	2683;2684;2685;2686;2687;2688;2689;2690;2691;2692;2693;2694;4475;4476;4477;4478;7188;7189;7190;7191;7192;7193;7194;7195;7196;7197;7198;7199;7200;7201;7202;7203;7204;7205;7206;7207;7208;7209;7210;7211;7212;11588;11589;11590;11591;11592;11593;11594;11595;11596;11597;12345;12346;12347;12478;12479;12480;12481;12482;12483;12484;12485;12486;12487;12488;12489;12490;12491;12492;13123;13124;13125;13126;13…	2693;4477;7196;7203;11592;12347;12479;13140;14063;18314;22852	120;121;124;125;522	73;257;267;299;300
P62805	P62805	Histone H4	HIST1H4A	sp|P62805|H4_HUMAN Histone H4 OS=Homo sapiens GN=HIST1H4A PE=1 SV=2	11.367	103	10	9	57.3	56.3	15157000000	2948200000	3602700000		1.222				721	1013;1014;1228;1229;1230;3664;3665;3975;6193;7383;7384;7625;7626	True;True;True;True;True;True;True;True;True;True;True;True;True	1072;1073;1304;1305;1306;3868;3869;4193;6604;7861;7862;7863;7864;8120;8121	2988;2989;2990;2991;2992;2993;2994;2995;2996;2997;2998;2999;3610;3611;3612;3613;3614;3615;3616;3617;3618;3619;3620;3621;3622;3623;10697;10698;10699;10700;10701;10702;10703;10704;11609;11610;11611;11612;18416;18417;18418;18419;22058;22059;22060;22061;22062;22063;22064;22065;22066;22067;22068;22069;22070;22071;22072;22073;22074;22075;22076;22077;22078;22079;22080;22081;22082;22083;22084;22085;22086…	3222;3223;3224;3225;3226;3227;3228;3229;3230;3231;3232;3233;3234;3235;3236;3237;3238;3239;3889;3890;3891;3892;3893;3894;3895;3896;3897;3898;3899;3900;3901;3902;3903;3904;3905;3906;3907;3908;3909;3910;3911;3912;3913;3914;3915;3916;3917;3918;11702;11703;11704;11705;11706;11707;11708;11709;11710;11711;11712;11713;11714;11715;11716;11717;11718;11719;11720;11721;11722;12677;12678;12679;12680;20297;202…	3227;3238;3891;3896;3918;11715;11719;12678;20300;24459;24491;25261;25264	495	85
P14678-2;P63162;P14678;P63162-2;P14678-3	P14678-2;P63162;P14678;P63162-2;P14678-3	Small nuclear ribonucleoprotein-associated proteins B and B;Small nuclear ribonucleoprotein-associated protein N	SNRPB;SNRPN	sp|P14678-2|RSMB_HUMAN Isoform SM-B of Small nuclear ribonucleoprotein-associated proteins B and B OS=Homo sapiens GN=SNRPB;sp|P63162|RSMN_HUMAN Small nuclear ribonucleoprotein-associated protein N OS=Homo sapiens GN=SNRPN PE=1 SV=1;sp|P14678|RSMB_HUMAN S	23.656	231	3	3	10	10	80028000	13157000	16031000		1.21844				310	2534;3218;5396;7824	True;True;True;True	2679;3391;5729;8334	7329;7330;9360;9361;9362;9363;15817;15818;15819;15820;23451;23452;23453;23454	7877;7878;10235;10236;10237;10238;17050;17051;17052;17053;25938;25939;25940;25941	7877;10235;17052;25938	214	80
Q9UBB4;Q9UBB4-2	Q9UBB4;Q9UBB4-2	Ataxin-10	ATXN10	sp|Q9UBB4|ATX10_HUMAN Ataxin-10 OS=Homo sapiens GN=ATXN10 PE=1 SV=1;sp|Q9UBB4-2|ATX10_HUMAN Isoform 2 of Ataxin-10 OS=Homo sapiens GN=ATXN10	53.488	475	6	10	14.5	25.7	93522000	16122000	19616000		1.21672				1371	64;525;919;1032;1947;3740;4099;5313;5480;5671;6624;7589	True;True;True;True;True;True;True;True;True;True;True;True	69;553;974;1092;2060;3947;4320;5612;5852;6054;7067;7068;8081	203;1512;1513;1514;1515;2728;2729;3045;5695;5696;5697;10906;11954;11955;11956;11957;15529;15530;15531;16150;16151;16152;16153;16799;16800;16801;19667;19668;19669;19670;19671;22686;22687;22688;22689	211;1601;1602;1603;1604;2943;2944;3286;6108;6109;6110;11927;13038;13039;13040;13041;16756;16757;16758;17387;17388;17389;17390;18255;18256;18257;21616;21617;21618;21619;21620;25120;25121;25122;25123	211;1604;2944;3286;6109;11927;13038;16757;17390;18255;21620;25121	767	234
Q9BWD1;Q9BWD1-2	Q9BWD1;Q9BWD1-2	Acetyl-CoA acetyltransferase, cytosolic	ACAT2	sp|Q9BWD1|THIC_HUMAN Acetyl-CoA acetyltransferase, cytosolic OS=Homo sapiens GN=ACAT2 PE=1 SV=2;sp|Q9BWD1-2|THIC_HUMAN Isoform 2 of Acetyl-CoA acetyltransferase, cytosolic OS=Homo sapiens GN=ACAT2	41.35	397	2	4	7.8	11.6	88817000	19438000	23571000		1.21262				1261	1681;1733;2730;3518;7963	True;True;True;True;True	1779;1833;2882;3707;8486	4928;5078;5079;7873;10269;10270;10271;10272;23885;23886;23887;23888	5310;5464;5465;8484;11205;11206;11207;11208;26389;26390;26391;26392	5310;5465;8484;11208;26392
P21266;P28161-2;P46439;P28161	P21266	Glutathione S-transferase Mu 3	GSTM3	sp|P21266|GSTM3_HUMAN Glutathione S-transferase Mu 3 OS=Homo sapiens GN=GSTM3 PE=1 SV=3	26.559	225	1	3	4	14.2	36477000	6337900	7667400		1.20977				353	929;3737;4530;4628	True;True;True;True	984;3944;4777;4879	2751;2752;10900;10901;10902;10903;13252;13528;13529;13530	2966;2967;11921;11922;11923;11924;14393;14690;14691;14692	2966;11921;14393;14690
Q15021	Q15021	Condensin complex subunit 1	NCAPD2	sp|Q15021|CND1_HUMAN Condensin complex subunit 1 OS=Homo sapiens GN=NCAPD2 PE=1 SV=3	157.18	1401	5	6	4.2	5.1	51527000	12381000	14961000		1.20838				917	1485;1914;3023;4095;4588;4966;6591;7875	True;True;True;True;True;True;True;True	1572;2026;2027;3187;4316;4837;5240;7032;8390	4348;4349;4350;5602;5603;8810;11944;11945;11946;13409;13410;13411;13412;14511;14512;14513;19580;23623;23624;23625	4672;4673;4674;6001;6002;9654;13028;13029;13030;14556;14557;14558;14559;15717;15718;15719;21529;26115;26116;26117	4673;6002;9654;13030;14556;15717;21529;26115	671;672	589;1076
O75533;O75533-2	O75533	Splicing factor 3B subunit 1	SF3B1	sp|O75533|SF3B1_HUMAN Splicing factor 3B subunit 1 OS=Homo sapiens GN=SF3B1 PE=1 SV=3	145.83	1304	19	22	17.2	19.2	965090000	172680000	208260000		1.20605				147	41;399;775;1322;1568;1991;2060;2442;2590;2591;3526;3764;3765;3837;3838;4715;5398;5450;5460;5755;5914;6038;6067;6812;6942;7445;7651;7763;7865;7993;8028	True;True;True;True;True;True;True;True;True;True;True;True;True;True;True;True;True;True;True;True;True;True;True;True;True;True;True;True;True;True;True	43;419;820;1405;1661;2107;2178;2581;2737;2738;3720;3721;3973;3974;4049;4050;4968;5731;5732;5812;5813;5827;5828;6149;6315;6444;6476;7261;7392;7928;8147;8271;8379;8516;8551	123;1143;1144;1145;1146;2277;2278;2279;2280;3879;3880;4597;4598;4599;5818;5819;5820;5821;5996;7095;7096;7491;7492;10299;10300;10301;10302;10303;10980;10981;10982;10983;10984;10985;10986;10987;10988;10989;10990;11195;11196;11197;11198;11199;11200;13770;13771;13772;15823;15824;15825;15826;15827;15828;15829;15830;16045;16046;16047;16048;16049;16050;16051;16052;16087;16088;16089;16090;17067;17539;178…	130;1206;1207;1208;1209;2464;2465;2466;2467;4184;4185;4931;4932;4933;6243;6244;6245;6246;6429;7636;7637;8063;8064;11235;11236;11237;11238;11239;12004;12005;12006;12007;12008;12009;12010;12011;12012;12013;12014;12015;12230;12231;12232;12233;12234;12235;14954;14955;14956;17056;17057;17058;17059;17060;17061;17062;17063;17279;17280;17281;17282;17283;17284;17285;17286;17287;17288;17289;17324;17325;173…	130;1208;2467;4185;4932;6245;6429;7637;8063;8064;11237;12006;12011;12232;12234;14954;17062;17286;17325;18547;19069;19433;19534;22594;23027;24674;25345;25745;26082;26486;26600	65;66;67;68;69;70;71;72	407;609;613;770;869;876;1009;1246
Q9NTK5;Q9NTK5-2;Q9NTK5-3	Q9NTK5;Q9NTK5-2	Obg-like ATPase 1	OLA1	sp|Q9NTK5|OLA1_HUMAN Obg-like ATPase 1 OS=Homo sapiens GN=OLA1 PE=1 SV=2;sp|Q9NTK5-2|OLA1_HUMAN Isoform 2 of Obg-like ATPase 1 OS=Homo sapiens GN=OLA1	44.743	396	2	3	6.3	8.6	54483000	10839000	13042000		1.20325				1335	2297;3279;4888;5842;8338	True;True;True;True;True	2425;3453;5159;6238;8875	6670;9547;9548;9549;9550;14295;14296;14297;17329;24995;24996	7162;10437;10438;10439;10440;15497;15498;15499;15500;18839;27581;27582	7162;10438;15497;18839;27581
Q96F07-2;Q96F07	Q96F07-2;Q96F07	Cytoplasmic FMR1-interacting protein 2	CYFIP2	sp|Q96F07-2|CYFP2_HUMAN Isoform 2 of Cytoplasmic FMR1-interacting protein 2 OS=Homo sapiens GN=CYFIP2;sp|Q96F07|CYFP2_HUMAN Cytoplasmic FMR1-interacting protein 2 OS=Homo sapiens GN=CYFIP2 PE=1 SV=2	145.67	1253	6	5	5.4	4.6	21187000	5788800	6920500		1.1955				1183	814;4034;4404;6793;6855;7342;8310	False;False;False;True;True;False;False	861;4253;4643;7241;7304;7819;8847	2420;11767;11768;11769;12876;12877;12878;12879;20260;20261;20262;20263;20447;20448;20449;20450;21924;21925;21926;21927;24877;24878;24879;24880	2625;12843;12844;12845;14001;14002;14003;14004;22532;22533;22534;22535;22727;22728;22729;22730;24317;24318;24319;24320;27410;27411;27412;27413	2625;12843;14001;22535;22728;24319;27410
Q96A72;P61326-2;P61326	Q96A72;P61326-2;P61326	Protein mago nashi homolog 2;Protein mago nashi homolog	MAGOHB;MAGOH	sp|Q96A72|MGN2_HUMAN Protein mago nashi homolog 2 OS=Homo sapiens GN=MAGOHB PE=1 SV=1;sp|P61326-2|MGN_HUMAN Isoform 2 of Protein mago nashi homolog OS=Homo sapiens GN=MAGOH;sp|P61326|MGN_HUMAN Protein mago nashi homolog OS=Homo sapiens GN=MAGOH PE=1 SV=1	17.276	148	1	1	7.4	7.4	13152000	3167900	3783300		1.19426				1169	787;3301;3302	True;True;True	832;3477;3478	2314;9613;9614;9615;9616	2503;10504;10505;10506;10507	2503;10505;10507
Q9UHD1-2;Q9UHD1	Q9UHD1-2;Q9UHD1	Cysteine and histidine-rich domain-containing protein 1	CHORDC1	sp|Q9UHD1-2|CHRD1_HUMAN Isoform 2 of Cysteine and histidine-rich domain-containing protein 1 OS=Homo sapiens GN=CHORDC1;sp|Q9UHD1|CHRD1_HUMAN Cysteine and histidine-rich domain-containing protein 1 OS=Homo sapiens GN=CHORDC1 PE=1 SV=2	35.286	313	2	3	6.7	11.5	46820000	6267800	7474400		1.19251				1387	480;2110;6219;7255	True;True;True;True	506;2231;6631;7726	1383;1384;1385;1386;6148;6149;18482;18483;18484;18485;21664;21665;21666	1460;1461;1462;1463;6587;6588;20368;20369;20370;20371;24032;24033;24034	1463;6588;20368;24033
Q58FF6	Q58FF6	Putative heat shock protein HSP 90-beta 4	HSP90AB4P	sp|Q58FF6|H90B4_HUMAN Putative heat shock protein HSP 90-beta 4 OS=Homo sapiens GN=HSP90AB4P PE=5 SV=1	58.264	505	7	6	10.1	10.1	50001000	9699500	11519000		1.18759				987	1521;1596;1597;2553;3642;6524;7732;8350	False;False;False;True;False;True;False;False	1612;1690;1691;2698;3845;6958;8234;8887	4482;4483;4684;4685;4686;4687;4688;4689;4690;4691;7390;10636;10637;10638;10639;19371;19372;19373;19374;23149;23150;23151;23152;23153;23154;23155;25022;25023;25024;25025	4815;4816;5029;5030;5031;5032;5033;5034;5035;5036;5037;7951;11623;11624;11625;11626;21313;21314;21315;21316;25627;25628;25629;25630;25631;25632;25633;25634;25635;25636;25637;25638;27608;27609;27610;27611	4816;5033;5036;7951;11623;21315;25630;27608
Q92598-2;Q92598;Q92598-4;Q92598-3	Q92598-2;Q92598;Q92598-4;Q92598-3	Heat shock protein 105 kDa	HSPH1	sp|Q92598-2|HS105_HUMAN Isoform Beta of Heat shock protein 105 kDa OS=Homo sapiens GN=HSPH1;sp|Q92598|HS105_HUMAN Heat shock protein 105 kDa OS=Homo sapiens GN=HSPH1 PE=1 SV=1;sp|Q92598-4|HS105_HUMAN Isoform 4 of Heat shock protein 105 kDa OS=Homo sapiens	92.115	814	7	7	11.1	11.9	91177000	20497000	24219000		1.18159				1143	960;2187;2414;2475;3954;4519;5330;6183;6655;6804;7558;7827	True;True;True;False;True;True;True;True;True;True;True;True	1016;2312;2551;2615;4171;4766;5637;6594;7100;7252;8048;8339	2835;2836;6366;6367;7011;7012;7013;7014;7176;7177;11546;11547;11548;13232;15589;15590;15591;18289;18290;19759;19760;20296;20297;20298;22613;22614;23470;23471;23472;23473	3053;3054;6812;6813;7543;7544;7545;7546;7717;7718;12614;12615;12616;14373;16816;16817;16818;19865;19866;21708;21709;22568;22569;22570;25046;25047;25957;25958;25959;25960	3053;6812;7546;7718;12616;14373;16816;19866;21709;22569;25046;25959
Q8TC12-3;Q8TC12;Q8TC12-2	Q8TC12-3;Q8TC12;Q8TC12-2	Retinol dehydrogenase 11	RDH11	sp|Q8TC12-3|RDH11_HUMAN Isoform 3 of Retinol dehydrogenase 11 OS=Homo sapiens GN=RDH11;sp|Q8TC12|RDH11_HUMAN Retinol dehydrogenase 11 OS=Homo sapiens GN=RDH11 PE=1 SV=2;sp|Q8TC12-2|RDH11_HUMAN Isoform 2 of Retinol dehydrogenase 11 OS=Homo sapiens GN=RDH11	27.402	248	1	1	5.6	5.2	18691000	3822500	4508600		1.17949				1114	1668;8239	True;True	1765;8773	4887;24689;24690;24691	5264;27221;27222;27223	5264;27221
Q15029-2;Q15029;Q15029-3	Q15029-2;Q15029;Q15029-3	116 kDa U5 small nuclear ribonucleoprotein component	EFTUD2	sp|Q15029-2|U5S1_HUMAN Isoform 2 of 116 kDa U5 small nuclear ribonucleoprotein component OS=Homo sapiens GN=EFTUD2;sp|Q15029|U5S1_HUMAN 116 kDa U5 small nuclear ribonucleoprotein component OS=Homo sapiens GN=EFTUD2 PE=1 SV=1;sp|Q15029-3|U5S1_HUMAN Isoform	105.38	937	12	15	16.1	19.7	299410000	46749000	54751000		1.17117				919	1612;2299;2597;2622;2721;2749;3097;3429;3436;3727;3822;4339;6473;6773;6838;6893;7097;7822;7892	True;True;False;True;True;True;True;True;True;True;True;True;True;True;True;True;True;True;True	1708;2427;2744;2771;2873;2903;3264;3610;3618;3934;4032;4574;6907;7221;7287;7343;7559;8332;8408	4739;4740;4741;4742;6672;6673;6674;6675;7505;7506;7507;7508;7566;7567;7568;7569;7851;7852;7925;7926;7927;7928;9028;9029;9030;9031;10001;10002;10003;10004;10005;10006;10027;10028;10029;10030;10875;10876;11148;11149;12663;12664;12665;19228;20209;20210;20211;20212;20410;20562;20563;20564;20565;21202;21203;21204;21205;23449;23676;23677;23678;23679	5088;5089;5090;5091;7164;7165;7166;7167;8080;8081;8082;8083;8084;8085;8086;8087;8154;8155;8156;8157;8462;8463;8536;8537;8538;8539;9881;9882;9883;9884;10928;10929;10930;10931;10932;10933;10954;10955;10956;10957;11896;11897;12183;12184;13773;13774;13775;21154;22477;22478;22479;22480;22690;22883;22884;22885;22886;23555;23556;23557;23558;25936;26177;26178;26179;26180	5090;7167;8084;8157;8463;8537;9883;10933;10956;11896;12184;13774;21154;22477;22690;22885;23557;25936;26177	673	168
Q9UBB6-2;Q9UBB6;Q9UBB6-3	Q9UBB6-2;Q9UBB6;Q9UBB6-3	Neurochondrin	NCDN	sp|Q9UBB6-2|NCDN_HUMAN Isoform 2 of Neurochondrin OS=Homo sapiens GN=NCDN;sp|Q9UBB6|NCDN_HUMAN Neurochondrin OS=Homo sapiens GN=NCDN PE=1 SV=1;sp|Q9UBB6-3|NCDN_HUMAN Isoform 3 of Neurochondrin OS=Homo sapiens GN=NCDN	77.242	712	1	3	1.7	5.5	7135800	3288600	3847200		1.16986				1372	3207;4698;4873	True;True;True	3380;4950;5144	9330;9331;13729;14254	10205;10206;14913;15456	10206;14913;15456
P35998;P35998-2	P35998;P35998-2	26S protease regulatory subunit 7	PSMC2	sp|P35998|PRS7_HUMAN 26S protease regulatory subunit 7 OS=Homo sapiens GN=PSMC2 PE=1 SV=3;sp|P35998-2|PRS7_HUMAN Isoform 2 of 26S protease regulatory subunit 7 OS=Homo sapiens GN=PSMC2	48.633	433	4	6	9.5	14.5	80332000	15065000	17523000		1.16316				466	432;2098;2902;3373;3906;4135;6908;7721	True;True;True;True;True;True;True;True	453;2218;3060;3551;4122;4359;7358;8221	1237;1238;1239;1240;6110;6111;6112;8358;8359;8360;9805;11395;12093;12094;12095;12096;20605;20606;23110;23111;23112;23113	1309;1310;1311;1312;6549;6550;6551;8985;8986;8987;10727;12449;13186;13187;13188;13189;22926;22927;25587;25588;25589;25590	1311;6551;8985;10727;12449;13189;22927;25589
Q6IBS0	Q6IBS0	Twinfilin-2	TWF2	sp|Q6IBS0|TWF2_HUMAN Twinfilin-2 OS=Homo sapiens GN=TWF2 PE=1 SV=2	39.548	349	1	2	5.4	10	11653000	2424000	2801200		1.15561				1015	1934;3003	True;True	2047;3165	5663;5664;5665;5666;8679	6076;6077;6078;6079;9458	6079;9458
P28288;P28288-2;P28288-3	P28288;P28288-2	ATP-binding cassette sub-family D member 3	ABCD3	sp|P28288|ABCD3_HUMAN ATP-binding cassette sub-family D member 3 OS=Homo sapiens GN=ABCD3 PE=1 SV=1;sp|P28288-2|ABCD3_HUMAN Isoform 2 of ATP-binding cassette sub-family D member 3 OS=Homo sapiens GN=ABCD3	75.475	659	8	10	14.7	20.5	238980000	57197000	66008000		1.15405				403	2028;2106;3074;3709;4056;4325;4497;5352;5448;6372;6754	True;True;True;True;True;True;True;True;True;True;True	2145;2226;3240;3914;4275;4558;4559;4741;5666;5810;6797;7201	5921;5922;5923;5924;6134;8950;8951;8952;8953;10817;10818;10819;10820;11822;11823;11824;11825;12620;12621;12622;12623;12624;12625;13143;13144;15653;16042;16043;18929;18930;18931;20038;20039;20040;20041	6353;6354;6355;6356;6573;9803;9804;9805;9806;11838;11839;11840;11841;12900;12901;12902;12903;13729;13730;13731;13732;13733;13734;14284;14285;16880;17276;17277;20826;20827;20828;22004;22005;22006;22007	6354;6573;9805;11841;12901;13729;14285;16880;17277;20828;22005	274	514
Q15185-3;Q15185-4;Q15185;Q15185-2	Q15185-3;Q15185-4;Q15185;Q15185-2	Prostaglandin E synthase 3	PTGES3	sp|Q15185-3|TEBP_HUMAN Isoform 3 of Prostaglandin E synthase 3 OS=Homo sapiens GN=PTGES3;sp|Q15185-4|TEBP_HUMAN Isoform 4 of Prostaglandin E synthase 3 OS=Homo sapiens GN=PTGES3;sp|Q15185|TEBP_HUMAN Prostaglandin E synthase 3 OS=Homo sapiens GN=PTGES3 PE=1	14.958	130	1	2	5.4	11.5	45864000	8518100	9814400		1.15218				927	1354;6446	True;True	1438;6878	3975;3976;19152;19153;19154;19155	4281;4282;21069;21070;21071;21072	4281;21070
Q9UBF2-2;Q9UBF2	Q9UBF2-2;Q9UBF2	Coatomer subunit gamma-2	COPG2	sp|Q9UBF2-2|COPG2_HUMAN Isoform 2 of Coatomer subunit gamma-2 OS=Homo sapiens GN=COPG2;sp|Q9UBF2|COPG2_HUMAN Coatomer subunit gamma-2 OS=Homo sapiens GN=COPG2 PE=1 SV=1	81.482	726	3	3	5.4	5.4	34134000	5769400	6642900		1.1514				1375	3016;4301;6262;6691	True;True;False;True	3178;4533;6677;7138	8766;8767;8768;8769;12555;12556;12557;12558;18595;18596;18597;18598;19848;19849;19850	9584;9585;9586;9587;13657;13658;13659;13660;20483;20484;20485;20486;21797;21798;21799	9585;13657;20485;21799
P38606-2;P38606	P38606-2;P38606	V-type proton ATPase catalytic subunit A	ATP6V1A	sp|P38606-2|VATA_HUMAN Isoform 2 of V-type proton ATPase catalytic subunit A OS=Homo sapiens GN=ATP6V1A;sp|P38606|VATA_HUMAN V-type proton ATPase catalytic subunit A OS=Homo sapiens GN=ATP6V1A PE=1 SV=2	64.735	584	4	6	9.6	13.4	47230000	12020000	13790000		1.14725				475	2911;4041;4820;6864;7355;7667;7686	True;True;True;True;True;True;True	3069;4260;5090;7313;7832;8164;8185	8376;11785;11786;14104;14105;14106;14107;20469;20470;20471;21966;21967;22933;22934;22935;22936;22987;22988	9003;12863;12864;15299;15300;15301;15302;22749;22750;22751;24359;24360;25392;25393;25394;25395;25453;25454	9003;12864;15299;22751;24359;25395;25453
P62195-2;P62195;Q8NB90-3;Q8NB90-2;Q8NB90	P62195-2;P62195	26S protease regulatory subunit 8	PSMC5	sp|P62195-2|PRS8_HUMAN Isoform 2 of 26S protease regulatory subunit 8 OS=Homo sapiens GN=PSMC5;sp|P62195|PRS8_HUMAN 26S protease regulatory subunit 8 OS=Homo sapiens GN=PSMC5 PE=1 SV=1	44.784	398	5	3	17.6	10.8	95043000	18639000	21363000		1.14615				697	2412;2903;3133;3168;4213;4680;5590;7990;8077	True;True;True;True;True;True;True;True;True	2548;3061;3301;3337;4440;4932;5967;8513;8600	7002;8361;8362;8363;9120;9121;9122;9217;12306;12307;12308;12309;13677;13678;13679;16551;16552;23976;23977;23978;24228;24229;24230;24231	7534;8988;8989;8990;9981;9982;9983;10081;13405;13406;13407;13408;14857;14858;14859;17982;17983;26480;26481;26482;26751;26752;26753;26754	7534;8988;9981;10081;13408;14857;17982;26480;26754
B2RPK0;P09429	B2RPK0;P09429	Putative high mobility group protein B1-like 1;High mobility group protein B1	HMGB1P1;HMGB1	sp|B2RPK0|HGB1A_HUMAN Putative high mobility group protein B1-like 1 OS=Homo sapiens GN=HMGB1P1 PE=5 SV=1;sp|P09429|HMGB1_HUMAN High mobility group protein B1 OS=Homo sapiens GN=HMGB1 PE=1 SV=3	24.238	211	1	2	5.7	12.8	46403000	10433000	11957000		1.14607				7	3417;5442;7405	True;True;True	3596;5802;5803;7887	9965;9966;9967;16025;16026;16027;16028;16029;16030;16031;22143	10889;10890;10891;10892;10893;10894;17259;17260;17261;17262;17263;17264;17265;24555;24556	10893;17262;24556	0	13
P46776	P46776	60S ribosomal protein L27a	RPL27A	sp|P46776|RL27A_HUMAN 60S ribosomal protein L27a OS=Homo sapiens GN=RPL27A PE=1 SV=2	16.561	148	3	5	22.3	29.7	149280000	34497000	39500000		1.14503				522	5243;5744;6208;6798;6996	True;True;True;True;True	5525;6137;6619;7246;7450	15299;15300;15301;15302;17032;17033;17034;18448;18449;20275;20276;20277;20883;20884;20885;20886	16524;16525;16526;16527;18509;18510;18511;20329;20330;22547;22548;22549;23211;23212;23213;23214	16524;18510;20329;22547;23214
Q9NTM9	Q9NTM9	Copper homeostasis protein cutC homolog	CUTC	sp|Q9NTM9|CUTC_HUMAN Copper homeostasis protein cutC homolog OS=Homo sapiens GN=CUTC PE=1 SV=1	29.341	273	1	1	4.4	5.5	9627600	1704400	1948300		1.1431				1336	3448;3812	True;True	3631;4022	10058;10059;11121;11122	10985;10986;12151;12152	10986;12151
O43809	O43809	Cleavage and polyadenylation specificity factor subunit 5	NUDT21	sp|O43809|CPSF5_HUMAN Cleavage and polyadenylation specificity factor subunit 5 OS=Homo sapiens GN=NUDT21 PE=1 SV=1	26.227	227	1	1	7.9	7.9	35207000	6509700	7419700		1.13979				104	4760;4834	True;True	5027;5104	13918;13919;14143;14144;14145;14146	15110;15111;15338;15339;15340;15341	15110;15339
P15121;C9JRZ8;C9JRZ8-2	P15121	Aldose reductase	AKR1B1	sp|P15121|ALDR_HUMAN Aldose reductase OS=Homo sapiens GN=AKR1B1 PE=1 SV=3	35.853	316	6	6	17.1	23.1	184280000	31904000	36363000		1.13976				315	1538;2663;4485;4638;5679;6170;6640;7286;7490	True;True;True;True;True;True;True;True;True	1630;2813;4729;4889;6064;6579;7084;7759;7975	4525;4526;4527;4528;7698;7699;7700;13115;13116;13117;13118;13552;13553;13554;13555;16825;18245;19711;19712;19713;21743;21744;21745;21746;22408;22409;22410	4859;4860;4861;4862;8303;8304;8305;14256;14257;14258;14259;14716;14717;14718;14719;18281;19821;21660;21661;21662;24117;24118;24119;24120;24837;24838;24839	4859;8305;14259;14718;18281;19821;21662;24119;24837
Q8IZL8	Q8IZL8	Proline-, glutamic acid- and leucine-rich protein 1	PELP1	sp|Q8IZL8|PELP1_HUMAN Proline-, glutamic acid- and leucine-rich protein 1 OS=Homo sapiens GN=PELP1 PE=1 SV=2	119.7	1130	5	5	7.2	6.9	164270000	24800000	28254000		1.13927				1082	23;111;1522;2165;3891;4100;4188;4857;7018;7507;8297	True;True;True;True;True;True;True;True;True;True;True	25;118;1613;2289;4107;4321;4414;5127;7474;7993;8834	71;72;73;74;334;4484;6314;6315;11353;11354;11355;11356;11958;11959;11960;11961;12247;14203;14204;14205;20953;20954;20955;20956;22461;22462;24856;24857;24858	78;79;80;81;346;4817;6760;6761;12405;12406;12407;12408;13042;13043;13044;13045;13346;15405;15406;15407;23282;23283;23284;23285;24890;24891;27389;27390;27391	81;346;4817;6760;12407;13044;13346;15405;23283;24890;27390	713	203
Q9Y570;Q9Y570-4;Q9Y570-3;Q9Y570-2	Q9Y570;Q9Y570-4;Q9Y570-3;Q9Y570-2	Protein phosphatase methylesterase 1	PPME1	sp|Q9Y570|PPME1_HUMAN Protein phosphatase methylesterase 1 OS=Homo sapiens GN=PPME1 PE=1 SV=3;sp|Q9Y570-4|PPME1_HUMAN Isoform 4 of Protein phosphatase methylesterase 1 OS=Homo sapiens GN=PPME1;sp|Q9Y570-3|PPME1_HUMAN Isoform 3 of Protein phosphatase methyl	42.315	386	2	2	8	7	14960000	3444900	3922200		1.13855				1466	2724;4633;4859	True;True;True	2876;4884;5129	7858;13542;14210;14211;14212;14213	8469;14706;15412;15413;15414;15415	8469;14706;15414
O95782-2;O95782	O95782-2;O95782	AP-2 complex subunit alpha-1	AP2A1	sp|O95782-2|AP2A1_HUMAN Isoform B of AP-2 complex subunit alpha-1 OS=Homo sapiens GN=AP2A1;sp|O95782|AP2A1_HUMAN AP-2 complex subunit alpha-1 OS=Homo sapiens GN=AP2A1 PE=1 SV=3	105.36	955	8	13	10.2	16.3	70588000	8411500	9554200		1.13585				189	112;486;1039;1810;2203;2674;3063;3514;4474;4666;5145;5484;6093;6719;7284;7346;7874;8430	False;False;False;True;True;False;False;True;False;True;True;False;False;True;True;True;True;False	119;512;1100;1915;2328;2825;3229;3702;3703;4718;4918;5424;5858;6502;7166;7757;7823;8389;8971;8972	335;336;337;338;1404;1405;1406;1407;3065;5300;5301;5302;6411;6412;6413;7731;7732;7733;7734;8917;10257;10258;10259;10260;13094;13095;13096;13097;13638;15017;15018;15019;16166;16167;16168;18048;18049;18050;19930;21739;21740;21941;23619;23620;23621;23622;25259;25260;25261;25262	347;348;349;350;1486;1487;1488;1489;3306;5692;5693;5694;6858;6859;6860;8336;8337;8338;8339;9766;11193;11194;11195;11196;14235;14236;14237;14238;14817;16227;16228;16229;17403;17404;17405;19605;19606;19607;21883;24113;24114;24334;26111;26112;26113;26114;27856;27857;27858;27859	349;1487;3306;5693;6860;8338;9766;11193;14238;14817;16228;17403;19605;21883;24113;24334;26113;27856	81;87;88	143;161;353
P08579	P08579	U2 small nuclear ribonucleoprotein B	SNRPB2	sp|P08579|RU2B_HUMAN U2 small nuclear ribonucleoprotein B OS=Homo sapiens GN=SNRPB2 PE=1 SV=1	25.486	225	1	2	4.9	8.4	13954000	3036200	3445900		1.13494				251	2802;7339	False;True	2957;7816	8079;21911;21912;21913;21914	8699;24304;24305;24306;24307	8699;24307
Q01082;Q01082-3;Q01082-2;P11277-3;P11277;P11277-2	Q01082;Q01082-3;Q01082-2	Spectrin beta chain, non-erythrocytic 1	SPTBN1	sp|Q01082|SPTB2_HUMAN Spectrin beta chain, non-erythrocytic 1 OS=Homo sapiens GN=SPTBN1 PE=1 SV=2;sp|Q01082-3|SPTB2_HUMAN Isoform 2 of Spectrin beta chain, non-erythrocytic 1 OS=Homo sapiens GN=SPTBN1;sp|Q01082-2|SPTB2_HUMAN Isoform Short of Spectrin beta	274.61	2364	5	8	2.7	3.8	184260000	21691000	24574000		1.13291				777	998;1270;1654;2066;2075;2132;2317;4466;4486;4559;4600;4673;5122;5903;6529;6671;6844;6861;7487;7788;7929;8025	True;True;True;True;True;True;True;True;True;True;True;True;True;True;True;True;True;True;True;True;True;True	1055;1352;1750;2184;2194;2254;2446;4709;4730;4807;4850;4925;5400;6304;6963;7117;7293;7310;7972;8297;8445;8548	2943;3743;3744;3745;4851;4852;6010;6037;6038;6039;6040;6213;6725;13077;13078;13119;13120;13332;13333;13334;13335;13451;13452;13453;13659;14943;17518;19388;19389;19801;20420;20459;20460;20461;20462;22397;22398;22399;22400;23341;23342;23343;23775;23776;24077;24078;24079	3177;4040;4041;4042;5224;5225;6448;6475;6476;6477;6478;6655;7233;14218;14219;14260;14261;14478;14479;14480;14481;14610;14611;14612;14839;16152;19047;21330;21331;21750;22700;22739;22740;22741;22742;24826;24827;24828;24829;25828;25829;25830;26277;26278;26588;26589;26590	3177;4041;5224;6448;6477;6655;7233;14219;14260;14480;14610;14839;16152;19047;21330;21750;22700;22742;24826;25828;26278;26589
Q96EP5-2;Q96EP5	Q96EP5-2;Q96EP5	DAZ-associated protein 1	DAZAP1	sp|Q96EP5-2|DAZP1_HUMAN Isoform 2 of DAZ-associated protein 1 OS=Homo sapiens GN=DAZAP1;sp|Q96EP5|DAZP1_HUMAN DAZ-associated protein 1 OS=Homo sapiens GN=DAZAP1 PE=1 SV=1	40.529	378	1	1	4.2	4.2	24980000	2745300	3107500		1.13193				1182	3238;4317;5592	True;True;True	3411;4550;5969	9422;9423;9424;9425;12601;16557	10302;10303;10304;10305;13710;17988	10304;13710;17988
Q16777;Q6FI13;Q99878;Q96KK5;Q9BTM1;P20671;P0C0S8;Q9BTM1-2	Q16777;Q6FI13;Q99878;Q96KK5;Q9BTM1;P20671;P0C0S8;Q9BTM1-2	Histone H2A type 2-C;Histone H2A type 2-A;Histone H2A type 1-J;Histone H2A type 1-H;Histone H2A.J;Histone H2A type 1-D;Histone H2A type 1	HIST2H2AC;HIST2H2AA3;HIST1H2AJ;HIST1H2AH;H2AFJ;HIST1H2AD;HIST1H2AG	sp|Q16777|H2A2C_HUMAN Histone H2A type 2-C OS=Homo sapiens GN=HIST2H2AC PE=1 SV=4;sp|Q6FI13|H2A2A_HUMAN Histone H2A type 2-A OS=Homo sapiens GN=HIST2H2AA3 PE=1 SV=3;sp|Q99878|H2A1J_HUMAN Histone H2A type 1-J OS=Homo sapiens GN=HIST1H2AJ PE=1 SV=3;sp|Q96KK5	13.988	129	5	4	58.1	43.4	3299800000	680720000	767430000		1.12738				966	290;3002;5521;7653;8128	True;True;True;True;True	305;3164;5896;8149;8150;8653	834;835;836;837;838;8675;8676;8677;8678;16339;16340;16341;16342;16343;16344;16345;22894;22895;22896;22897;24368;24369	877;878;879;880;881;882;883;884;885;886;887;888;889;890;891;892;9410;9411;9412;9413;9414;9415;9416;9417;9418;9419;9420;9421;9422;9423;9424;9425;9426;9427;9428;9429;9430;9431;9432;9433;9434;9435;9436;9437;9438;9439;9440;9441;9442;9443;9444;9445;9446;9447;9448;9449;9450;9451;9452;9453;9454;9455;9456;9457;17760;17761;17762;17763;17764;17765;17766;17767;17768;17769;17770;17771;25352;25353;25354;25355…	881;9417;17762;25352;26895	688	52
P62979;P62987;P0CG47;P0CG48	P62979;P62987;P0CG47;P0CG48	Ubiquitin-40S ribosomal protein S27a;Ubiquitin;40S ribosomal protein S27a;Ubiquitin-60S ribosomal protein L40;Ubiquitin;60S ribosomal protein L40;Polyubiquitin-B;Ubiquitin;Polyubiquitin-C;Ubiquitin	RPS27A;UBA52;UBB;UBC	sp|P62979|RS27A_HUMAN Ubiquitin-40S ribosomal protein S27a OS=Homo sapiens GN=RPS27A PE=1 SV=2;sp|P62987|RL40_HUMAN Ubiquitin-60S ribosomal protein L40 OS=Homo sapiens GN=UBA52 PE=1 SV=2;sp|P0CG47|UBB_HUMAN Polyubiquitin-B OS=Homo sapiens GN=UBB PE=1 SV=1;	17.965	156	6	7	42.3	50.6	1243300000	218710000	246130000		1.12537				738	903;1494;1591;1915;3596;7080;7161	True;True;True;True;True;True;True	957;1581;1582;1685;2028;3799;7542;7627	2679;2680;4383;4384;4385;4386;4387;4388;4389;4671;4672;4673;5604;5605;5606;5607;5608;5609;5610;5611;10512;10513;10514;10515;10516;21152;21153;21154;21155;21156;21157;21158;21159;21160;21385;21386;21387;21388	2894;2895;4712;4713;4714;4715;4716;4717;4718;5015;5016;5017;5018;6003;6004;6005;6006;6007;6008;6009;6010;6011;6012;6013;6014;6015;6016;11469;11470;11471;11472;11473;11474;11475;11476;11477;11478;11479;11480;11481;11482;11483;11484;11485;11486;11487;11488;11489;11490;11491;11492;11493;11494;11495;11496;11497;23501;23502;23503;23504;23505;23506;23507;23508;23509;23510;23511;23512;23513;23741;23742;…	2895;4716;5017;6012;11478;23504;23742	505	132
Q9NSD9;Q9NSD9-2	Q9NSD9;Q9NSD9-2	Phenylalanine--tRNA ligase beta subunit	FARSB	sp|Q9NSD9|SYFB_HUMAN Phenylalanine--tRNA ligase beta subunit OS=Homo sapiens GN=FARSB PE=1 SV=3;sp|Q9NSD9-2|SYFB_HUMAN Isoform 2 of Phenylalanine--tRNA ligase beta subunit OS=Homo sapiens GN=FARSB	66.115	589	5	9	8	14.9	108070000	23628000	26585000		1.12515				1330	36;677;1179;1941;4409;4459;6851;7301;7413	True;True;True;True;True;True;True;True;True	38;717;1247;2054;4648;4702;7300;7777;7895	109;110;111;1998;1999;2000;3456;3457;3458;5681;5682;5683;12889;12890;12891;12892;13060;13061;13062;20433;20434;20435;21806;21807;21808;22161;22162	116;117;118;2167;2168;2169;3726;3727;3728;6094;6095;6096;14014;14015;14016;14017;14201;14202;14203;22713;22714;22715;24199;24200;24201;24574;24575	116;2169;3726;6094;14014;14202;22713;24199;24575
Q13162	Q13162	Peroxiredoxin-4	PRDX4	sp|Q13162|PRDX4_HUMAN Peroxiredoxin-4 OS=Homo sapiens GN=PRDX4 PE=1 SV=1	30.54	271	5	5	15.9	19.6	42070000	8958200	10070000		1.12411				842	1387;2690;2691;3576;5994;6789	True;False;False;True;True;False	1473;2841;2842;3779;6400;7237	4082;4083;7775;7776;7777;7778;7779;7780;7781;10461;10462;10463;10464;17739;17740;17741;17742;20251;20252;20253;20254	4400;4401;8386;8387;8388;8389;8390;8391;8392;11416;11417;11418;11419;19277;19278;19279;19280;22521;22522;22523;22524;22525;22526	4400;8387;8390;11416;19277;22521
P62318-2;P62318	P62318-2;P62318	Small nuclear ribonucleoprotein Sm D3	SNRPD3	sp|P62318-2|SMD3_HUMAN Isoform 2 of Small nuclear ribonucleoprotein Sm D3 OS=Homo sapiens GN=SNRPD3;sp|P62318|SMD3_HUMAN Small nuclear ribonucleoprotein Sm D3 OS=Homo sapiens GN=SNRPD3 PE=1 SV=1	13.291	120	4	3	48.3	42.5	332050000	63258000	71001000		1.1224				711	2246;4443;6443;7465;7833	True;True;True;True;True	2371;4684;4685;6875;7949;8345	6531;13015;13016;13017;13018;13019;13020;19144;19145;22325;22326;22327;22328;23485;23486;23487;23488;23489;23490;23491	7023;14156;14157;14158;14159;14160;14161;21061;21062;24749;24750;24751;24752;25972;25973;25974;25975;25976;25977;25978	7023;14160;21061;24752;25973	489;490	39;76
Q02790	Q02790	Peptidyl-prolyl cis-trans isomerase FKBP4;Peptidyl-prolyl cis-trans isomerase FKBP4, N-terminally processed	FKBP4	sp|Q02790|FKBP4_HUMAN Peptidyl-prolyl cis-trans isomerase FKBP4 OS=Homo sapiens GN=FKBP4 PE=1 SV=3	51.804	459	6	7	16.3	21.6	110530000	29189000	32718000		1.1209				786	2124;2521;4872;5246;6599;7240;7648;7661;7877	True;True;True;True;True;True;True;True;True	2246;2663;5143;5528;7041;7711;8143;8158;8392	6189;6190;6191;6192;6193;6194;7295;14249;14250;14251;14252;14253;15306;19603;19604;19605;21623;21624;21625;22879;22880;22881;22882;22922;22923;23630;23631;23632	6629;6630;6631;6632;6633;6634;7843;15451;15452;15453;15454;15455;16531;21552;21553;21554;23991;23992;23993;25337;25338;25339;25340;25381;25382;26122;26123;26124	6632;7843;15454;16531;21554;23992;25340;25381;26122
Q9NZM4-2;Q9NZM4	Q9NZM4-2;Q9NZM4	Glioma tumor suppressor candidate region gene 1 protein	GLTSCR1	sp|Q9NZM4-2|GSCR1_HUMAN Isoform 2 of Glioma tumor suppressor candidate region gene 1 protein OS=Homo sapiens GN=GLTSCR1;sp|Q9NZM4|GSCR1_HUMAN Glioma tumor suppressor candidate region gene 1 protein OS=Homo sapiens GN=GLTSCR1 PE=1 SV=2	134.2	1318	1	1	0.9	0.9	45754000	21585000	24169000		1.11971				1362	1695	TRUE	1793	4962;4963	5344;5345	5344
P42167;P42167-2;P42167-3	P42167;P42167-2;P42167-3	Lamina-associated polypeptide 2, isoforms beta/gamma;Thymopoietin;Thymopentin	TMPO	sp|P42167|LAP2B_HUMAN Lamina-associated polypeptide 2, isoforms beta/gamma OS=Homo sapiens GN=TMPO PE=1 SV=2;sp|P42167-2|LAP2B_HUMAN Isoform Gamma of Lamina-associated polypeptide 2, isoforms beta/gamma OS=Homo sapiens GN=TMPO;sp|P42167-3|LAP2B_HUMAN Isofo	50.67	454	8	10	26.4	33.5	369780000	69113000	77319000		1.11873				496	203;1377;1809;2431;2782;2955;4533;5314;5756;6728;8391;8565	True;True;True;True;True;True;True;True;True;True;True;True	214;1462;1913;1914;2569;2937;3114;4780;5613;6150;7175;8931;9115	583;584;585;586;4047;4048;4049;5293;5294;5295;5296;5297;5298;5299;7065;7066;7067;7068;8021;8022;8023;8024;8506;8507;8508;8509;13259;13260;13261;13262;15532;17068;19957;19958;19959;19960;25138;25139;25140;25141;25652;25653;25654	608;609;610;611;4360;4361;4362;5685;5686;5687;5688;5689;5690;5691;7606;7607;7608;7609;8633;8634;8635;8636;8637;9142;9143;9144;9145;9146;9147;9148;9149;14400;14401;14402;14403;16759;18548;21910;21911;21912;21913;27731;27732;27733;27734;28279;28280;28281	610;4361;5687;7606;8633;9144;14402;16759;18548;21911;27733;28280	334;335	348;382
Q5JNZ5;P62854	Q5JNZ5;P62854	Putative 40S ribosomal protein S26-like 1;40S ribosomal protein S26	RPS26P11;RPS26	sp|Q5JNZ5|RS26L_HUMAN Putative 40S ribosomal protein S26-like 1 OS=Homo sapiens GN=RPS26P11 PE=5 SV=1;sp|P62854|RS26_HUMAN 40S ribosomal protein S26 OS=Homo sapiens GN=RPS26 PE=1 SV=3	13.002	115	1	1	7.8	7.8	97396000	21668000	24148000		1.11445				727	5618	TRUE	5996	16623;16624;16625;16626	18057;18058;18059;18060;18061	18059
Q9HB71;Q9HB71-3;Q9HB71-2	Q9HB71;Q9HB71-3	Calcyclin-binding protein	CACYBP	sp|Q9HB71|CYBP_HUMAN Calcyclin-binding protein OS=Homo sapiens GN=CACYBP PE=1 SV=2;sp|Q9HB71-3|CYBP_HUMAN Isoform 3 of Calcyclin-binding protein OS=Homo sapiens GN=CACYBP	26.21	228	7	9	47.8	45.6	141890000	31742000	35347000		1.11357				1301	179;676;1690;3678;3827;3834;3857;6350;6839;6932;7764;8274	True;True;True;True;True;True;True;True;True;True;True;True	188;716;1788;3882;4038;4045;4070;6772;7288;7382;8272;8811	523;524;525;526;1994;1995;1996;1997;4949;4950;4951;4952;10735;11163;11184;11254;11255;11256;11257;18850;18851;20411;20412;20413;20670;20671;20672;20673;23262;24793	546;547;548;549;2163;2164;2165;2166;5331;5332;5333;5334;11753;12198;12219;12293;12294;12295;12296;12297;12298;12299;12300;20747;20748;22691;22692;22693;22992;22993;22994;22995;25747;27325	546;2163;5332;11753;12198;12219;12293;20747;22691;22995;25747;27325
Q16850-2;Q16850	Q16850-2;Q16850	Lanosterol 14-alpha demethylase	CYP51A1	sp|Q16850-2|CP51A_HUMAN Isoform 2 of Lanosterol 14-alpha demethylase OS=Homo sapiens GN=CYP51A1;sp|Q16850|CP51A_HUMAN Lanosterol 14-alpha demethylase OS=Homo sapiens GN=CYP51A1 PE=1 SV=3	46.312	404	2	3	5.2	6.9	14058000	3573000	3978600		1.11352				968	2083;4158;8455	True;True;True	2202;4384;8998	6064;6065;6066;6067;12160;12161;25329;25330;25331	6502;6503;6504;6505;13254;13255;27926;27927;27928	6502;13255;27926
P09972	P09972	Fructose-bisphosphate aldolase C	ALDOC	sp|P09972|ALDOC_HUMAN Fructose-bisphosphate aldolase C OS=Homo sapiens GN=ALDOC PE=1 SV=2	39.455	364	5	5	18.7	18.7	108810000	26849000	29833000		1.11114				267	955;2929;7528;7767;8313	False;True;True;False;False	1011;3088;8015;8275;8850	2818;2819;2820;2821;8431;8432;8433;8434;8435;8436;8437;8438;8439;8440;8441;22521;22522;22523;22524;23268;23269;23270;23271;24889;24890;24891;24892	3036;3037;3038;3039;9063;9064;9065;9066;9067;9068;9069;9070;9071;9072;9073;24950;24951;24952;24953;25753;25754;25755;25756;25757;27422;27423;27424;27425;27426;27427;27428;27429;27430	3036;9065;24953;25753;27422
O75083;O75083-3	O75083;O75083-3	WD repeat-containing protein 1	WDR1	sp|O75083|WDR1_HUMAN WD repeat-containing protein 1 OS=Homo sapiens GN=WDR1 PE=1 SV=4;sp|O75083-3|WDR1_HUMAN Isoform 2 of WD repeat-containing protein 1 OS=Homo sapiens GN=WDR1	66.193	606	4	3	11.2	9.6	44046000	8992900	9902300		1.10112				128	2799;3102;5271;5591;7604	True;True;True;True;True	2954;3269;5553;5968;8097	8065;8066;8067;8068;9039;15379;15380;15381;15382;16553;16554;16555;16556;22741;22742;22743	8678;8679;8680;8681;9892;16606;16607;16608;16609;17984;17985;17986;17987;25179;25180;25181	8679;9892;16608;17984;25181
P09661	P09661	U2 small nuclear ribonucleoprotein A	SNRPA1	sp|P09661|RU2A_HUMAN U2 small nuclear ribonucleoprotein A OS=Homo sapiens GN=SNRPA1 PE=1 SV=2	28.415	255	4	6	17.6	21.6	62214000	9821000	10811000		1.1008				263	2711;5055;5491;6562;6982;6983;7143	True;True;True;True;True;True;True	2863;5331;5865;6997;7435;7436;7605	7826;7827;7828;14750;16260;16261;16262;16263;19492;19493;20842;20843;20844;20845;20846;20847;21332;21333;21334;21335	8437;8438;8439;15959;17679;17680;17681;17682;21438;21439;23169;23170;23171;23172;23173;23174;23688;23689;23690;23691	8438;15959;17682;21438;23172;23174;23690
Q9UN86-2;Q9UN86	Q9UN86-2;Q9UN86	Ras GTPase-activating protein-binding protein 2	G3BP2	sp|Q9UN86-2|G3BP2_HUMAN Isoform B of Ras GTPase-activating protein-binding protein 2 OS=Homo sapiens GN=G3BP2;sp|Q9UN86|G3BP2_HUMAN Ras GTPase-activating protein-binding protein 2 OS=Homo sapiens GN=G3BP2 PE=1 SV=2	50.817	449	1	1	2.9	2.9	19665000	4600100	5022600		1.09185				1416	7553	TRUE	8042	22600;22601;22602;22603	25033;25034;25035;25036	25036
P62937;P62937-2;P0DN26;A0A0B4J2A2;A0A075B759;Q9Y536;F5H284;P0DN37	P62937;P62937-2	Peptidyl-prolyl cis-trans isomerase A;Peptidyl-prolyl cis-trans isomerase A, N-terminally processed	PPIA	sp|P62937|PPIA_HUMAN Peptidyl-prolyl cis-trans isomerase A OS=Homo sapiens GN=PPIA PE=1 SV=2;sp|P62937-2|PPIA_HUMAN Isoform 2 of Peptidyl-prolyl cis-trans isomerase A OS=Homo sapiens GN=PPIA	18.012	165	9	12	53.3	70.9	1288500000	218390000	238190000		1.09066				737	1609;2114;3026;3383;3718;3914;5463;6475;6963;7757;7975;8070;8071	True;True;True;True;True;True;True;True;True;True;True;True;True	1704;1705;2236;3190;3191;3561;3562;3923;4130;5831;6909;7416;8264;8265;8498;8593;8594	4723;4724;4725;4726;4727;4728;4729;4730;6159;6160;6161;6162;8818;8819;8820;8821;8822;8823;9848;9849;9850;9851;9852;9853;9854;9855;9856;9857;9858;9859;9860;9861;9862;9863;10845;11413;11414;11415;16097;19230;19231;19232;19233;20782;20783;20784;20785;23238;23239;23240;23241;23242;23243;23244;23932;24203;24204;24205;24206;24207;24208;24209;24210	5070;5071;5072;5073;5074;5075;5076;5077;5078;5079;6598;6599;6600;6601;6602;9665;9666;9667;9668;9669;9670;10770;10771;10772;10773;10774;10775;10776;10777;10778;10779;10780;10781;10782;10783;10784;10785;11866;12467;12468;12469;17334;21156;21157;21158;21159;23106;23107;23108;23109;25722;25723;25724;25725;25726;25727;25728;26436;26720;26721;26722;26723;26724;26725;26726;26727;26728;26729;26730;26731	5076;6600;9670;10784;11866;12467;17334;21158;23108;25725;26436;26722;26726	501;502;503;504	61;100;136;142
P62306	P62306	Small nuclear ribonucleoprotein F	SNRPF	sp|P62306|RUXF_HUMAN Small nuclear ribonucleoprotein F OS=Homo sapiens GN=SNRPF PE=1 SV=1	9.7251	86	2	1	24.4	15.1	40786000	4229500	4608900		1.0897				708	945;2893	True;True	1001;3050;3051	2791;2792;2793;8333;8334;8335;8336;8337;8338;8339;8340;8341	3008;3009;3010;8960;8961;8962;8963;8964;8965;8966;8967;8968	3009;8960	486	84
Q15102	Q15102	Platelet-activating factor acetylhydrolase IB subunit gamma	PAFAH1B3	sp|Q15102|PA1B3_HUMAN Platelet-activating factor acetylhydrolase IB subunit gamma OS=Homo sapiens GN=PAFAH1B3 PE=1 SV=1	25.734	231	2	1	13	3.9	7440600	2060100	2244600		1.08956				924	6376;8234	True;True	6803;8767	18953;24667;24668;24669	20861;27199;27200;27201	20861;27199
P0DMV9;P0DMV8;P0DMV8-2	P0DMV9;P0DMV8;P0DMV8-2	Heat shock 70 kDa protein 1B;Heat shock 70 kDa protein 1A	HSPA1B;HSPA1A	sp|P0DMV9|HS71B_HUMAN Heat shock 70 kDa protein 1B OS=Homo sapiens GN=HSPA1B PE=1 SV=1;sp|P0DMV8|HS71A_HUMAN Heat shock 70 kDa protein 1A OS=Homo sapiens GN=HSPA1A PE=1 SV=1;sp|P0DMV8-2|HS71A_HUMAN Isoform 2 of Heat shock 70 kDa protein 1A OS=Homo sapiens	70.051	641	25	24	52.3	47.1	3420400000	842340000	916620000		1.08818				269	17;253;636;660;727;951;991;1722;2117;2153;2614;2913;3379;3720;3882;4668;5187;5188;5379;5465;5496;5747;5748;5817;6113;6209;6760;7166;7310;8055;8418	True;True;True;True;True;True;True;True;True;True;True;True;True;True;True;True;True;True;True;True;True;True;True;True;True;True;True;True;True;True;True	18;267;268;675;700;769;1007;1048;1820;2239;2276;2277;2762;3072;3557;3925;4097;4098;4920;5466;5467;5707;5833;5870;5871;6140;6141;6213;6522;6620;7207;7632;7787;8578;8959	45;46;47;48;726;727;728;729;730;731;732;733;734;1881;1882;1883;1884;1885;1886;1942;1943;1944;1945;2121;2122;2123;2124;2125;2126;2127;2128;2807;2808;2809;2810;2917;2918;2919;2920;5043;5044;6169;6170;6171;6172;6269;6270;6271;6272;6273;6274;6275;6276;7543;8379;8380;9829;9830;9831;9832;9833;9834;9835;9836;10850;10851;10852;10853;11332;11333;11334;11335;11336;13643;13644;13645;13646;15136;15137;15138;…	49;50;51;52;53;54;55;761;762;763;764;765;766;767;768;769;770;2035;2036;2037;2038;2039;2040;2041;2042;2043;2099;2100;2101;2102;2103;2104;2105;2106;2295;2296;2297;2298;2299;2300;2301;2302;2303;2304;2305;2306;3024;3025;3026;3027;3028;3138;3139;3140;3141;3142;3143;3144;3145;5429;5430;6609;6610;6611;6612;6712;6713;6714;6715;6716;6717;6718;6719;8125;9006;9007;10751;10752;10753;10754;10755;10756;10757;1…	51;764;2035;2101;2296;3027;3144;5430;6611;6719;8125;9007;10752;11872;12384;14822;16348;16361;16990;17339;17695;18514;18524;18755;19653;20331;22026;23759;24235;26683;27819	158;159;160	87;122;549
Q13085;Q13085-4;Q13085-3;Q13085-2;O00763-3;O00763-2;O00763	Q13085;Q13085-4;Q13085-3;Q13085-2	Acetyl-CoA carboxylase 1;Biotin carboxylase	ACACA	sp|Q13085|ACACA_HUMAN Acetyl-CoA carboxylase 1 OS=Homo sapiens GN=ACACA PE=1 SV=2;sp|Q13085-4|ACACA_HUMAN Isoform 4 of Acetyl-CoA carboxylase 1 OS=Homo sapiens GN=ACACA;sp|Q13085-3|ACACA_HUMAN Isoform 3 of Acetyl-CoA carboxylase 1 OS=Homo sapiens GN=ACACA;	265.55	2346	56	58	30.3	31.7	2772500000	707080000	766800000		1.08446				834	350;758;870;885;1047;1067;1107;1469;1492;1529;1822;2152;2194;2413;2621;2755;2860;3092;3150;3209;3280;3298;3320;3349;3393;3491;3579;3586;3625;3626;3705;3744;3847;3987;4169;4352;4402;4403;4595;4625;4828;4835;4968;4969;5078;5281;5301;5416;5433;5549;5775;5966;6034;6136;6139;6140;6214;6627;6800;6872;6905;6913;6914;6968;7072;7159;7317;7337;7549;7550;7596;7970;8043;8063;8468	True;True;True;True;True;True;True;True;True;True;True;True;True;True;True;True;True;True;True;True;True;True;True;True;True;True;True;True;True;True;True;True;True;True;True;True;True;True;True;True;True;True;True;True;True;True;True;True;True;True;True;True;True;True;True;True;True;True;True;True;True;True;True;True;True;True;True;True;True;True;True;True;True;True;True	367;802;920;937;1108;1130;1174;1555;1579;1620;1621;1928;2275;2319;2549;2550;2770;2909;3017;3259;3319;3382;3454;3474;3496;3525;3572;3679;3782;3789;3828;3829;3910;3952;4059;4205;4395;4587;4641;4642;4844;4845;4876;5098;5105;5242;5243;5355;5564;5595;5596;5760;5761;5762;5789;5790;5926;6169;6369;6440;6545;6548;6549;6625;7071;7248;7321;7322;7355;7363;7364;7421;7534;7625;7794;7814;8038;8039;8089;8493;856…	1009;1010;1011;1012;2226;2576;2624;2625;2626;3084;3085;3086;3087;3145;3146;3147;3256;3257;3258;4302;4303;4304;4305;4379;4496;4497;4498;4499;4500;5334;5335;6265;6266;6267;6268;6383;6384;6385;7003;7004;7005;7006;7007;7008;7009;7010;7564;7565;7944;7945;7946;8241;8242;8243;9011;9012;9013;9014;9167;9168;9169;9170;9333;9551;9610;9660;9661;9662;9740;9741;9886;9887;9888;9889;10189;10190;10191;10192;10469…	1064;1065;1066;1067;2413;2785;2839;2840;2841;3325;3326;3327;3328;3329;3330;3392;3393;3394;3517;3518;3519;4626;4627;4628;4629;4708;4830;4831;4832;4833;4834;5726;5727;6708;6709;6710;6711;6830;6831;6832;7535;7536;7537;7538;7539;7540;7541;7542;8152;8153;8555;8556;8557;8866;8867;8868;9864;9865;9866;9867;10029;10030;10031;10032;10208;10441;10501;10571;10572;10573;10659;10660;10808;10809;10810;10811;111…	1064;2413;2785;2839;3327;3393;3519;4626;4708;4832;5726;6709;6832;7536;8152;8555;8867;9867;10029;10208;10441;10501;10571;10659;10809;11127;11426;11446;11570;11572;11831;11941;12257;12720;13295;13820;13996;14000;14576;14684;15325;15342;15724;15725;16028;16638;16718;17152;17228;17861;18611;19203;19423;19718;19725;19726;20346;21629;22551;22769;22919;22938;22942;23123;23478;23739;24248;24300;25026;250…	598;599;600;601;602;603;604;605;606;607;608	1;156;349;478;479;574;605;818;903;988;1557
Q93009-3;Q93009	Q93009-3;Q93009	Ubiquitin carboxyl-terminal hydrolase 7	USP7	sp|Q93009-3|UBP7_HUMAN Isoform 3 of Ubiquitin carboxyl-terminal hydrolase 7 OS=Homo sapiens GN=USP7;sp|Q93009|UBP7_HUMAN Ubiquitin carboxyl-terminal hydrolase 7 OS=Homo sapiens GN=USP7 PE=1 SV=2	126.27	1086	1	4	1.8	4.3	52793000	7942800	8593900		1.08197				1161	1185;3364;3597;4583;4985;6543;6816;7847	True;True;True;True;True;True;True;True	1254;3541;3800;4831;5259;6978;7265;8359	3476;9778;10517;10518;10519;13396;13397;14553;14554;19437;20335;23529;23530;23531	3746;10697;11498;11499;11500;14543;14544;15759;15760;21380;22608;26018;26019;26020	3746;10697;11499;14543;15760;21380;22608;26019
Q15437	Q15437	Protein transport protein Sec23B	SEC23B	sp|Q15437|SC23B_HUMAN Protein transport protein Sec23B OS=Homo sapiens GN=SEC23B PE=1 SV=2	86.478	767	2	1	3.3	1.7	21549000	3501000	3766600		1.07586				942	832;2997;5857	False;True;True	879;3159;6254	2467;2468;8664;8665;17371;17372;17373;17374	2672;2673;9399;9400;18884;18885;18886;18887	2672;9399;18887
P08243-2;P08243;P08243-3	P08243-2;P08243;P08243-3	Asparagine synthetase [glutamine-hydrolyzing]	ASNS	sp|P08243-2|ASNS_HUMAN Isoform 2 of Asparagine synthetase [glutamine-hydrolyzing] OS=Homo sapiens GN=ASNS;sp|P08243|ASNS_HUMAN Asparagine synthetase [glutamine-hydrolyzing] OS=Homo sapiens GN=ASNS PE=1 SV=4;sp|P08243-3|ASNS_HUMAN Isoform 3 of Asparagine sy	62.168	540	8	8	19.1	16.9	272100000	40949000	43957000		1.07346				249	562;615;1357;1422;2307;3021;3457;3499;4122;4291;7473;7523	True;True;True;True;True;True;True;True;True;True;True;True	594;595;654;1441;1508;2436;3185;3640;3687;4345;4522;7957;7958;8010	1655;1656;1657;1658;1659;1660;1824;1825;1826;1827;3983;3984;3985;3986;4171;4172;6694;6695;8805;8806;8807;8808;10086;10087;10088;10213;10214;12053;12054;12055;12056;12527;12528;22347;22348;22349;22350;22351;22352;22509	1783;1784;1785;1786;1787;1788;1975;1976;1977;1978;4289;4290;4291;4292;4493;4494;7186;7187;9649;9650;9651;9652;11013;11014;11015;11149;11150;13145;13146;13147;13148;13629;13630;24771;24772;24773;24774;24775;24776;24938	1786;1975;4290;4493;7186;9652;11013;11149;13146;13630;24775;24938	146;147;148	38;128;180
P11586	P11586	C-1-tetrahydrofolate synthase, cytoplasmic;Methylenetetrahydrofolate dehydrogenase;Methenyltetrahydrofolate cyclohydrolase;Formyltetrahydrofolate synthetase;C-1-tetrahydrofolate synthase, cytoplasmic, N-terminally processed	MTHFD1	sp|P11586|C1TC_HUMAN C-1-tetrahydrofolate synthase, cytoplasmic OS=Homo sapiens GN=MTHFD1 PE=1 SV=3	101.56	935	25	27	29.6	31.9	956910000	196970000	210300000		1.06768				285	66;586;888;1036;1339;1631;1652;1672;1876;1930;2335;2453;2487;2914;3216;3719;3776;3829;3895;3915;4064;4163;5194;5359;5961;6064;6925;6929;7230;7315;7856;8188;8189;8520;8569	True;True;True;True;True;True;True;True;True;True;True;True;True;True;True;True;True;True;True;True;True;True;True;True;True;True;True;True;True;True;True;True;True;True;True	71;623;940;1097;1423;1727;1748;1769;1984;2043;2465;2592;2627;3073;3389;3924;3985;4040;4111;4131;4283;4389;5473;5676;5677;6364;6473;7375;7379;7701;7792;8368;8716;8717;9070;9119	206;1731;1732;1733;1734;2635;2636;2637;2638;3057;3058;3059;3060;3925;3926;3927;3928;4797;4843;4844;4845;4846;4898;5492;5493;5494;5495;5654;5655;5656;5657;6768;6769;6770;6771;7122;7123;7124;7125;7208;8381;8382;8383;9351;9352;9353;9354;9355;10846;10847;10848;10849;11020;11021;11165;11166;11167;11168;11363;11364;11365;11366;11367;11416;11417;11418;11419;11420;11853;11854;12176;12177;15162;15163;1567…	214;1863;1864;1865;1866;2850;2851;2852;2853;3298;3299;3300;3301;4230;4231;4232;4233;5157;5216;5217;5218;5219;5275;5890;5891;5892;5893;6067;6068;6069;6070;7276;7277;7278;7279;7663;7664;7665;7666;7750;9008;9009;9010;10226;10227;10228;10229;10230;11867;11868;11869;11870;12045;12046;12200;12201;12202;12203;12415;12416;12417;12418;12419;12470;12471;12472;12473;12474;12932;12933;12934;13270;13271;16378…	214;1865;2850;3299;4231;5157;5216;5275;5890;6070;7278;7665;7750;9008;10230;11869;12045;12201;12419;12472;12932;13271;16378;16902;19194;19520;22975;22985;23961;24245;26043;27070;27074;28160;28291	169;170	615;706
O00299	O00299	Chloride intracellular channel protein 1	CLIC1	sp|O00299|CLIC1_HUMAN Chloride intracellular channel protein 1 OS=Homo sapiens GN=CLIC1 PE=1 SV=4	26.922	241	3	4	19.9	27.4	65419000	13743000	14664000		1.06702				34	2579;2919;3285;4012;7789	True;True;True;True;True	2725;3078;3460;4230;8298	7462;8395;8396;8397;8398;9559;9560;9561;11708;11709;23344;23345;23346;23347	8031;9022;9023;9024;9025;10450;10451;10452;12783;12784;25831;25832;25833;25834	8031;9024;10450;12783;25831
P31689-2;P31689	P31689-2;P31689	DnaJ homolog subfamily A member 1	DNAJA1	sp|P31689-2|DNJA1_HUMAN Isoform 2 of DnaJ homolog subfamily A member 1 OS=Homo sapiens GN=DNAJA1;sp|P31689|DNJA1_HUMAN DnaJ homolog subfamily A member 1 OS=Homo sapiens GN=DNAJA1 PE=1 SV=2	37.044	331	1	1	3.9	3.9	35629000	5287100	5637500		1.06627				428	966;2470;3886;7082	True;True;True;True	1022;2610;4102;7544	2854;7166;7167;11346;21164;21165;21166;21167	3072;7707;7708;12398;23517;23518;23519;23520	3072;7708;12398;23520
P40616-2;P40616	P40616-2;P40616	ADP-ribosylation factor-like protein 1	ARL1	sp|P40616-2|ARL1_HUMAN Isoform 2 of ADP-ribosylation factor-like protein 1 OS=Homo sapiens GN=ARL1;sp|P40616|ARL1_HUMAN ADP-ribosylation factor-like protein 1 OS=Homo sapiens GN=ARL1 PE=1 SV=1	18.565	164	1	1	5.5	5.5	2924300	1415900	1508400		1.06533				484	368	TRUE	387	1063;1064	1126;1127	1127
P00387-2;P00387;P00387-3	P00387-2;P00387;P00387-3	NADH-cytochrome b5 reductase 3;NADH-cytochrome b5 reductase 3 membrane-bound form;NADH-cytochrome b5 reductase 3 soluble form	CYB5R3	sp|P00387-2|NB5R3_HUMAN Isoform 2 of NADH-cytochrome b5 reductase 3 OS=Homo sapiens GN=CYB5R3;sp|P00387|NB5R3_HUMAN NADH-cytochrome b5 reductase 3 OS=Homo sapiens GN=CYB5R3 PE=1 SV=3;sp|P00387-3|NB5R3_HUMAN Isoform 3 of NADH-cytochrome b5 reductase 3 OS=Ho	31.628	278	3	4	12.9	14.4	71278000	16400000	17461000		1.0647				194	1111;2791;6769;6770	True;True;True;True	1178;2946;7217;7218	3266;3267;3268;3269;8045;8046;8047;20198;20199;20200;20201;20202	3527;3528;3529;3530;8658;8659;8660;22466;22467;22468;22469;22470	3528;8660;22466;22470
P52948-6;P52948-5;P52948;P52948-2;P52948-4;P52948-3	P52948-6;P52948-5;P52948;P52948-2	Nuclear pore complex protein Nup98-Nup96;Nuclear pore complex protein Nup98;Nuclear pore complex protein Nup96	NUP98	sp|P52948-6|NUP98_HUMAN Isoform 6 of Nuclear pore complex protein Nup98-Nup96 OS=Homo sapiens GN=NUP98;sp|P52948-5|NUP98_HUMAN Isoform 5 of Nuclear pore complex protein Nup98-Nup96 OS=Homo sapiens GN=NUP98;sp|P52948|NUP98_HUMAN Nuclear pore complex protein	186.27	1714	8	10	5.4	7.1	191110000	30433000	32258000		1.05997				607	151;318;1470;1715;2014;2027;2375;2565;2992;3189;3655;3729;4848;5267;6469;6497;6561;7257;7258	True;True;True;True;True;True;True;True;True;True;True;True;True;True;True;True;True;True;True	159;334;1556;1813;2131;2144;2507;2711;3154;3360;3858;3936;5118;5549;6903;6931;6996;7728;7729	455;924;925;926;4306;4307;5025;5026;5027;5028;5879;5880;5881;5920;6894;7429;7430;7431;7432;8643;8644;8645;8646;9273;9274;9275;10669;10670;10671;10672;10878;14180;14181;14182;15363;15364;15365;15366;19220;19221;19222;19290;19291;19488;19489;19490;19491;21669;21670	476;978;979;980;4630;4631;5409;5410;5411;5412;6304;6305;6306;6352;7424;7997;7998;7999;8000;9369;9370;9371;9372;10144;10145;10146;11657;11658;11659;11660;11899;15380;15381;15382;16589;16590;16591;16592;21146;21147;21148;21217;21218;21434;21435;21436;21437;24037;24038	476;978;4630;5409;6305;6352;7424;8000;9371;10144;11657;11899;15380;16591;21147;21217;21437;24037;24038
P07737;CON__P02584	P07737	Profilin-1	PFN1	sp|P07737|PROF1_HUMAN Profilin-1 OS=Homo sapiens GN=PFN1 PE=1 SV=2	15.054	140	4	4	38.6	34.3	188060000	36578000	38649000		1.05662				238	1298;1301;6750;6993;6994;7176	True;True;True;True;True;True	1380;1381;1384;7197;7447;7448;7642	3810;3811;3812;3813;3814;3815;3816;3820;3821;20030;20031;20032;20033;20878;20879;20880;20881;21438;21439;21440;21441	4113;4114;4115;4116;4117;4118;4119;4123;4124;21996;21997;21998;21999;23206;23207;23208;23209;23798;23799;23800;23801	4113;4124;21998;23206;23208;23798	126	86
O14524-2;O14524	O14524-2;O14524	Transmembrane protein 194A	TMEM194A	sp|O14524-2|NEMP1_HUMAN Isoform 2 of Nuclear envelope integral membrane protein 1 OS=Homo sapiens GN=NEMP1;sp|O14524|NEMP1_HUMAN Nuclear envelope integral membrane protein 1 OS=Homo sapiens GN=NEMP1 PE=1 SV=2	42.032	371	1	1	2.2	2.2	3360000	1062300	1122100		1.05629				47	4703	TRUE	4956	13743;13744;13745;13746	14927;14928;14929;14930	14930
P25786;P25786-2	P25786;P25786-2	Proteasome subunit alpha type-1	PSMA1	sp|P25786|PSA1_HUMAN Proteasome subunit alpha type-1 OS=Homo sapiens GN=PSMA1 PE=1 SV=1;sp|P25786-2|PSA1_HUMAN Isoform Long of Proteasome subunit alpha type-1 OS=Homo sapiens GN=PSMA1	29.555	263	3	4	13.3	13.7	30181000	9186400	9701800		1.0561				384	644;1938;5211;5830;7239	True;True;True;True;True	684;2051;5491;6226;7710	1903;1904;1905;5673;15211;15212;15213;17299;21620;21621;21622	2060;2061;2062;6086;16431;16432;16433;18809;23988;23989;23990	2060;6086;16431;18809;23989
Q92973-2;Q92973;Q92973-3	Q92973-2;Q92973;Q92973-3	Transportin-1	TNPO1	sp|Q92973-2|TNPO1_HUMAN Isoform 2 of Transportin-1 OS=Homo sapiens GN=TNPO1;sp|Q92973|TNPO1_HUMAN Transportin-1 OS=Homo sapiens GN=TNPO1 PE=1 SV=2;sp|Q92973-3|TNPO1_HUMAN Isoform 3 of Transportin-1 OS=Homo sapiens GN=TNPO1	101.31	890	9	12	13.6	15.7	569130000	114840000	121090000		1.05442				1157	543;770;1912;2336;2514;2530;4141;4479;4532;6101;6177;6310;6421;6554;7137;7324;8515	True;True;True;True;True;True;True;True;True;True;True;True;True;True;True;True;True	572;815;2023;2466;2656;2673;4365;4723;4779;6510;6588;6729;6853;6989;7599;7801;9065	1585;1586;1587;1588;1589;1590;1591;2264;2265;2266;5591;5592;5593;6772;6773;6774;7274;7275;7276;7277;7317;12112;12113;12114;12115;13104;13105;13255;13256;13257;13258;18068;18069;18070;18275;18276;18728;18729;18730;18731;19079;19465;21312;21313;21314;21315;21878;25520;25521;25522;25523	1690;1691;1692;1693;1694;1695;1696;2451;2452;2453;5990;5991;5992;7280;7281;7282;7817;7818;7819;7820;7821;7822;7823;7865;13205;13206;13207;13208;14245;14246;14396;14397;14398;14399;19625;19626;19627;19851;19852;20623;20624;20625;20626;20990;20991;21411;23668;23669;23670;23671;24271;28145;28146;28147;28148	1691;2452;5991;7282;7817;7865;13207;14246;14396;19625;19852;20626;20990;21411;23669;24271;28145	23;730	241;308
Q6NUQ4;Q6NUQ4-2	Q6NUQ4;Q6NUQ4-2	Transmembrane protein 214	TMEM214	sp|Q6NUQ4|TM214_HUMAN Transmembrane protein 214 OS=Homo sapiens GN=TMEM214 PE=1 SV=2;sp|Q6NUQ4-2|TM214_HUMAN Isoform 2 of Transmembrane protein 214 OS=Homo sapiens GN=TMEM214	77.15	689	5	7	9.9	13.1	92483000	16379000	17242000		1.05269				1017	443;1146;3115;4635;4877;6550;6555;6696;8334	True;True;True;True;True;True;True;True;True	469;1213;3283;4886;5148;6985;6990;7143;8871	1274;1275;1276;1277;3357;3358;3359;9070;9071;9072;13547;14262;14263;14264;14265;19451;19452;19453;19454;19466;19467;19468;19859;19860;19861;24949	1346;1347;1348;1349;3621;3622;3623;9923;9924;9925;14711;15464;15465;15466;15467;21394;21395;21396;21397;21412;21413;21414;21808;21809;21810;27487	1348;3621;9925;14711;15464;21394;21413;21809;27487
O43707;O43707-2;O43707-3;P35609-2;P35609;Q08043	O43707;O43707-2	Alpha-actinin-4	ACTN4	sp|O43707|ACTN4_HUMAN Alpha-actinin-4 OS=Homo sapiens GN=ACTN4 PE=1 SV=2;sp|O43707-2|ACTN4_HUMAN Isoform ACTN4ISO of Alpha-actinin-4 OS=Homo sapiens GN=ACTN4	104.85	911	6	9	9.2	13.9	135670000	25423000	26720000		1.05102				99	310;952;1074;1182;1602;1946;2061;3867;4991;5008;5208;5385;7067;7781	True;True;True;True;True;True;True;True;True;True;True;True;True;True	326;1008;1139;1250;1696;2059;2179;4082;5265;5283;5488;5715;7529;8290	893;894;895;2811;3166;3167;3168;3169;3466;3467;3468;4704;4705;5694;5997;5998;5999;11289;11290;11291;11292;14568;14618;14619;14620;14621;15204;15205;15206;15778;21110;21111;21112;21113;23321;23322	947;948;949;3029;3415;3416;3417;3418;3736;3737;3738;5051;5052;6107;6430;6431;6432;12335;12336;12337;12338;15775;15826;15827;15828;15829;16424;16425;16426;17011;23459;23460;23461;23462;25808;25809	949;3029;3418;3737;5051;6107;6432;12335;15775;15829;16426;17011;23462;25809
Q86UE4	Q86UE4	Protein LYRIC	MTDH	sp|Q86UE4|LYRIC_HUMAN Protein LYRIC OS=Homo sapiens GN=MTDH PE=1 SV=2	63.836	582	2	4	4	7.7	25332000	6847300	7180900		1.04872				1062	1670;1814;5034;6945;7341	True;True;True;True;True	1767;1919;5310;7395;7818	4894;5312;14691;14692;20714;20715;21920;21921;21922;21923	5271;5704;15899;15900;23038;23039;24313;24314;24315;24316	5271;5704;15899;23038;24316	708	24
P53621;P53621-2	P53621;P53621-2	Coatomer subunit alpha;Xenin;Proxenin	COPA	sp|P53621|COPA_HUMAN Coatomer subunit alpha OS=Homo sapiens GN=COPA PE=1 SV=2;sp|P53621-2|COPA_HUMAN Isoform 2 of Coatomer subunit alpha OS=Homo sapiens GN=COPA	138.34	1224	17	20	15.9	19.7	594640000	122000000	127890000		1.04828				612	703;948;981;982;1333;2116;2654;2758;2912;3680;4342;4585;4610;4766;4905;5164;5667;5936;5940;6017;6404;6484;6699;6860;7099;7910;8151;8152;8322	True;True;True;True;True;True;True;True;True;True;True;True;True;True;True;True;True;True;True;True;True;True;True;True;True;True;True;True;True	745;1004;1037;1038;1416;1417;2238;2804;2912;3070;3071;3884;4577;4833;4860;5035;5176;5443;6050;6338;6342;6423;6835;6918;7146;7309;7561;8426;8678;8679;8859	2066;2067;2068;2798;2799;2889;2890;2891;2892;2893;2894;2895;3908;3909;3910;3911;3912;6166;6167;6168;7666;7667;7668;7669;7952;7953;7954;8377;8378;10738;10739;12674;12675;12676;12677;13399;13400;13401;13402;13477;13478;13479;13937;14342;15060;15061;15062;15063;16784;16785;16786;17593;17599;17600;17601;17602;17815;17816;17817;17818;19040;19254;19866;19867;19868;19869;20458;21209;21210;21211;21212;23…	2237;2238;2239;3015;3016;3107;3108;3109;3110;3111;3112;3113;4213;4214;4215;4216;4217;6606;6607;6608;8271;8272;8273;8274;8563;8564;8565;9004;9005;11756;11757;13785;13786;13787;13788;14546;14547;14548;14549;14636;14637;14638;15129;15546;16270;16271;16272;16273;18240;18241;18242;19123;19129;19130;19131;19132;19368;19369;19370;19371;20950;21181;21815;21816;21817;21818;22738;23562;23563;23564;23565;26…	2239;3016;3110;3113;4217;6607;8271;8564;9004;11757;13787;14549;14638;15129;15546;16270;18241;19123;19131;19368;20950;21181;21815;22738;23564;26226;26967;26972;27460	418;419;420	217;355;368
P42677;Q71UM5	P42677;Q71UM5	40S ribosomal protein S27;40S ribosomal protein S27-like	RPS27;RPS27L	sp|P42677|RS27_HUMAN 40S ribosomal protein S27 OS=Homo sapiens GN=RPS27 PE=1 SV=3;sp|Q71UM5|RS27L_HUMAN 40S ribosomal protein S27-like OS=Homo sapiens GN=RPS27L PE=1 SV=3	9.461	84	2	3	25	38.1	103660000	24578000	25756000		1.04793				501	1181;5068;5204	True;True;True	1249;5345;5483;5484	3463;3464;3465;14787;14788;14789;14790;15189;15190;15191;15192;15193	3733;3734;3735;15996;15997;15998;15999;16408;16409;16410;16411;16412	3735;15998;16408	336	33
Q08752	Q08752	Peptidyl-prolyl cis-trans isomerase D	PPID	sp|Q08752|PPID_HUMAN Peptidyl-prolyl cis-trans isomerase D OS=Homo sapiens GN=PPID PE=1 SV=3	40.763	370	1	1	2.4	2.4	11033000	2372300	2483100		1.04671				812	3479	TRUE	3664	10156;10157;10158;10159	11090;11091;11092;11093	11092
P49589-2;P49589;P49589-3	P49589-2;P49589;P49589-3	Cysteine--tRNA ligase, cytoplasmic	CARS	sp|P49589-2|SYCC_HUMAN Isoform 2 of Cysteine--tRNA ligase, cytoplasmic OS=Homo sapiens GN=CARS;sp|P49589|SYCC_HUMAN Cysteine--tRNA ligase, cytoplasmic OS=Homo sapiens GN=CARS PE=1 SV=3;sp|P49589-3|SYCC_HUMAN Isoform 3 of Cysteine--tRNA ligase, cytoplasmic	82.845	726	2	2	3.7	3.4	30330000	5967300	6200500		1.03908				552	509;2115;3607;4780;5190	True;True;True;True;True	537;2237;3810;5049;5469	1474;1475;1476;1477;6163;6164;6165;10546;13980;15151	1557;1558;1559;1560;6603;6604;6605;11527;15172;16367	1559;6604;11527;15172;16367
P61011-2;P61011	P61011-2;P61011	Signal recognition particle 54 kDa protein	SRP54	sp|P61011-2|SRP54_HUMAN Isoform 2 of Signal recognition particle 54 kDa protein OS=Homo sapiens GN=SRP54;sp|P61011|SRP54_HUMAN Signal recognition particle 54 kDa protein OS=Homo sapiens GN=SRP54 PE=1 SV=1	50.369	455	2	2	4.8	5.1	10421000	1769100	1837800		1.03883				658	1363;2592;6896	True;True;True	1447;2739;7346	4001;4002;4003;7493;7494;7495;20570;20571	4309;4310;4311;8065;8066;8067;22891;22892	4310;8066;22891
P46777	P46777	60S ribosomal protein L5	RPL5	sp|P46777|RL5_HUMAN 60S ribosomal protein L5 OS=Homo sapiens GN=RPL5 PE=1 SV=3	34.362	297	4	5	17.8	20.5	171480000	35629000	36952000		1.03713				523	1102;1564;2469;3176;5955;8451	True;True;True;True;True;True	1169;1657;2609;3346;3347;6358;8993;8994	3240;3241;3242;3243;4588;4589;4590;7163;7164;7165;9242;9243;9244;9245;9246;9247;9248;17644;25315;25316;25317;25318;25319;25320	3501;3502;3503;3504;4922;4923;4924;7704;7705;7706;10113;10114;10115;10116;10117;10118;10119;19178;27912;27913;27914;27915;27916;27917	3502;4924;7704;10119;19178;27915	342;343	73;212
Q12769;Q12769-2;Q12769-3	Q12769	Nuclear pore complex protein Nup160	NUP160	sp|Q12769|NU160_HUMAN Nuclear pore complex protein Nup160 OS=Homo sapiens GN=NUP160 PE=1 SV=3	162.12	1436	8	6	5.7	5.4	222920000	34782000	36040000		1.03617				823	449;974;1576;2567;3439;4699;4705;5581;5964;5981;6311;6368;7506;7727	True;True;True;True;True;True;True;True;True;True;True;True;True;True	475;1030;1669;2713;3621;4951;4958;5958;6367;6385;6730;6791;7992;8227	1291;1292;1293;2868;2869;2870;2871;4619;4620;4621;7434;7435;10036;10037;10038;10039;13730;13731;13732;13733;13748;16531;16532;17666;17703;18732;18733;18734;18735;18895;18896;18897;18898;22459;22460;23132	1363;1364;1365;3086;3087;3088;3089;4953;4954;4955;8002;8003;10963;10964;10965;10966;14914;14915;14916;14917;14932;17962;17963;19200;19237;20627;20628;20629;20630;20792;20793;20794;20795;24888;24889;25610	1365;3089;4954;8003;10965;14914;14932;17962;19200;19237;20630;20793;24889;25610	590	155
O00303	O00303	Eukaryotic translation initiation factor 3 subunit F	EIF3F	sp|O00303|EIF3F_HUMAN Eukaryotic translation initiation factor 3 subunit F OS=Homo sapiens GN=EIF3F PE=1 SV=1	37.563	357	5	6	13.2	17.4	57016000	11648000	12064000		1.03571				35	898;2255;3593;4422;6892;8061;8323	True;True;True;True;True;True;True	951;952;2380;2381;3796;4663;7342;8584;8860	2666;2667;2668;2669;2670;6553;6554;6555;6556;6557;10504;12947;12948;20559;20560;20561;24180;24181;24182;24183;24923;24924;24925;24926	2881;2882;2883;2884;2885;7045;7046;7047;7048;7049;11461;14087;14088;22880;22881;22882;26695;26696;26697;26698;27461;27462;27463;27464	2885;7049;11461;14088;22880;26695;27464	9;10	221;309
Q9UBQ7	Q9UBQ7	Glyoxylate reductase/hydroxypyruvate reductase	GRHPR	sp|Q9UBQ7|GRHPR_HUMAN Glyoxylate reductase/hydroxypyruvate reductase OS=Homo sapiens GN=GRHPR PE=1 SV=1	35.668	328	1	2	7.3	12.8	51579000	7911700	8183000		1.03429				1378	3044;7746	True;True	3210;8249	8867;8868;8869;8870;23191;23192	9716;9717;9718;9719;25674;25675	9716;25675
P08758	P08758	Annexin A5	ANXA5	sp|P08758|ANXA5_HUMAN Annexin A5 OS=Homo sapiens GN=ANXA5 PE=1 SV=2	35.936	320	3	3	7.8	8.1	18160000	5009300	5178100		1.0337				255	2213;5249;6322;7907	True;True;True;True	2338;5531;6741;8423	6441;6442;6443;15315;18765;18766;23715;23716;23717	6888;6889;6890;16540;20660;20661;26216;26217;26218	6890;16540;20660;26218
P17987	P17987	T-complex protein 1 subunit alpha	TCP1	sp|P17987|TCPA_HUMAN T-complex protein 1 subunit alpha OS=Homo sapiens GN=TCP1 PE=1 SV=1	60.343	556	16	18	35.4	39.4	728330000	161140000	166360000		1.03239				336	228;1023;1862;2076;2459;3050;3107;3321;3430;4410;5316;5403;6517;6538;6672;6707;7253;7783;8363;8407;8499	True;True;True;True;True;True;True;True;True;True;True;True;True;True;True;True;True;True;True;True;True	240;1082;1969;2195;2598;2599;3216;3275;3497;3611;3612;4649;5615;5740;6951;6972;7118;7119;7154;7724;8292;8900;8901;8948;9049	650;651;652;653;3017;3018;3019;5452;5453;5454;5455;6041;6042;6043;7143;7144;7145;8882;8883;8884;9052;9053;9054;9055;9663;9664;9665;9666;10007;10008;10009;10010;10011;12893;12894;12895;12896;15535;15536;15537;15861;19348;19349;19419;19420;19421;19802;19803;19804;19898;19899;19900;19901;21657;21658;21659;21660;23327;23328;23329;23330;25067;25068;25069;25070;25071;25187;25188;25189;25190;25479;25480	676;677;678;679;3257;3258;3259;5845;5846;5847;5848;5849;6479;6480;6481;7684;7685;7686;9731;9732;9733;9905;9906;9907;9908;10574;10575;10576;10577;10934;10935;10936;10937;10938;14018;14019;14020;14021;14022;16762;16763;16764;17094;21282;21283;21362;21363;21364;21751;21752;21753;21851;21852;21853;21854;24025;24026;24027;24028;25814;25815;25816;25817;27658;27659;27660;27661;27662;27663;27783;27784;27…	676;3257;5846;6481;7685;9732;9905;10575;10938;14018;16762;17094;21282;21363;21753;21851;24028;25814;27660;27783;28102	230;231;232;233;234	1;23;295;306;384
Q9Y678	Q9Y678	Coatomer subunit gamma-1	COPG1	sp|Q9Y678|COPG1_HUMAN Coatomer subunit gamma-1 OS=Homo sapiens GN=COPG1 PE=1 SV=1	97.717	874	6	8	8.4	10.8	171600000	30588000	31566000		1.03197				1475	260;428;515;3469;4300;5937;6262;6718;6958;7105;7630	True;True;True;True;True;True;True;True;True;True;True	275;449;543;3653;4532;6339;6677;7165;7411;7567;8125	752;753;754;1225;1226;1227;1488;1489;1490;1491;10125;10126;10127;12553;12554;17594;17595;17596;18595;18596;18597;18598;19927;19928;19929;20767;21227;21228;21229;21230;22822;22823;22824;22825	788;789;790;1297;1298;1299;1571;1572;1573;1574;11053;11054;11055;13655;13656;19124;19125;19126;20483;20484;20485;20486;21880;21881;21882;23091;23580;23581;23582;23583;25275;25276;25277;25278	790;1297;1573;11055;13656;19124;20485;21882;23091;23581;25278
Q14157-4;Q14157-1;Q14157-3;Q14157;Q14157-5	Q14157-4;Q14157-1;Q14157-3;Q14157;Q14157-5	Ubiquitin-associated protein 2-like	UBAP2L	sp|Q14157-4|UBP2L_HUMAN Isoform 4 of Ubiquitin-associated protein 2-like OS=Homo sapiens GN=UBAP2L;sp|Q14157-1|UBP2L_HUMAN Isoform 2 of Ubiquitin-associated protein 2-like OS=Homo sapiens GN=UBAP2L;sp|Q14157-3|UBP2L_HUMAN Isoform 3 of Ubiquitin-associated	103.17	976	1	1	2.5	2.5	14359000	3219000	3317200		1.03051				882	1085;3230;5731;6092	True;True;True;True	1152;3403;6123;6501	3197;9397;9398;16991;18046;18047	3446;10273;10274;18468;19603;19604	3446;10273;18468;19604
Q5R372-7;Q5R372-8;Q5R372-6;Q5R372-5;B7ZAP0;Q9Y3P9	Q5R372-7;Q5R372-8;Q5R372-6;Q5R372-5;B7ZAP0;Q9Y3P9	Rab GTPase-activating protein 1-like, isoform 10;Rab GTPase-activating protein 1	RABGAP1L;RABGAP1	sp|Q5R372-7|RBG1L_HUMAN Isoform 7 of Rab GTPase-activating protein 1-like OS=Homo sapiens GN=RABGAP1L;sp|Q5R372-8|RBG1L_HUMAN Isoform 8 of Rab GTPase-activating protein 1-like OS=Homo sapiens GN=RABGAP1L;sp|Q5R372-6|RBG1L_HUMAN Isoform 6 of Rab GTPase-acti	41.544	358	1	1	4.5	4.5	8732500	2091000	2145300		1.02597				9	4227	TRUE	4454	12347;12348;12349;12350	13446;13447;13448;13449	13446
P40429;Q6NVV1	P40429;Q6NVV1	60S ribosomal protein L13a;Putative 60S ribosomal protein L13a protein RPL13AP3	RPL13A;RPL13AP3	sp|P40429|RL13A_HUMAN 60S ribosomal protein L13a OS=Homo sapiens GN=RPL13A PE=1 SV=2;sp|Q6NVV1|R13P3_HUMAN Putative 60S ribosomal protein L13a protein RPL13AP3 OS=Homo sapiens GN=RPL13AP3 PE=5 SV=1	23.577	203	5	6	26.6	26.6	345010000	80250000	82269000		1.02516				483	206;910;5471;7607;7608;8500	True;True;True;True;True;True	217;964;5841;5842;8101;8102;9050	591;592;593;594;2693;2694;2695;2696;16125;16126;16127;16128;16129;16130;16131;22754;22755;22756;22757;22758;22759;22760;22761;22762;22763;25481;25482;25483;25484	616;617;618;619;2908;2909;2910;2911;17362;17363;17364;17365;17366;17367;17368;25194;25195;25196;25197;25198;25199;25200;25201;25202;25203;25204;25205;25206;25207;25208;25209;28103;28104;28105;28106	617;2908;17368;25196;25209;28105	323	118
P62753	P62753	40S ribosomal protein S6	RPS6	sp|P62753|RS6_HUMAN 40S ribosomal protein S6 OS=Homo sapiens GN=RPS6 PE=1 SV=1	28.68	249	4	5	18.9	23.3	160230000	43911000	44983000		1.02441				720	1120;4287;4447;4787;5293	True;True;True;True;True	1187;4518;4690;5056;5581;5582	3296;3297;3298;3299;12517;13035;13036;13037;14002;14003;14004;14005;15454;15455;15456;15457;15458	3557;3558;3559;3560;13619;14176;14177;14178;15194;15195;15196;15197;16681;16682;16683;16684;16685	3558;13619;14176;15197;16683	494	32
Q29RF7	Q29RF7	Sister chromatid cohesion protein PDS5 homolog A	PDS5A	sp|Q29RF7|PDS5A_HUMAN Sister chromatid cohesion protein PDS5 homolog A OS=Homo sapiens GN=PDS5A PE=1 SV=1	150.83	1337	1	1	1.2	1.2	12972000	3287800	3364500		1.02333				973	3082;6437	True;True	3249;6869	8979;8980;8981;19129	9832;9833;9834;21046	9833;21046
Q12905	Q12905	Interleukin enhancer-binding factor 2	ILF2	sp|Q12905|ILF2_HUMAN Interleukin enhancer-binding factor 2 OS=Homo sapiens GN=ILF2 PE=1 SV=2	43.062	390	6	5	20.8	17.2	224210000	48744000	49881000		1.02333				827	3476;3493;5732;6061;7760;7881	True;True;True;True;True;True	3661;3681;6124;6470;8268;8396	10146;10147;10148;10149;10194;10195;16992;16993;16994;16995;17951;17952;17953;17954;23251;23252;23253;23254;23640;23641;23642;23643	11074;11075;11076;11077;11078;11079;11080;11081;11082;11083;11130;11131;18469;18470;18471;18472;19508;19509;19510;19511;25735;25736;25737;25738;26132;26133;26134;26135	11080;11130;18471;19511;25737;26135
O00571;O00571-2;O15523-2;O15523;O15523-3;Q9NQI0-3;Q9NQI0-2;Q9NQI0-4;Q9NQI0	O00571;O00571-2;O15523-2;O15523	ATP-dependent RNA helicase DDX3X;ATP-dependent RNA helicase DDX3Y	DDX3X;DDX3Y	sp|O00571|DDX3X_HUMAN ATP-dependent RNA helicase DDX3X OS=Homo sapiens GN=DDX3X PE=1 SV=3;sp|O00571-2|DDX3X_HUMAN Isoform 2 of ATP-dependent RNA helicase DDX3X OS=Homo sapiens GN=DDX3X;sp|O15523-2|DDX3Y_HUMAN Isoform 2 of ATP-dependent RNA helicase DDX3Y O	73.243	662	14	14	27.6	24.2	307540000	74853000	76587000		1.02317				43	1188;1299;1709;1710;2343;2483;2679;3773;4226;5386;6428;6632;7677;7687;8060;8465;8546	True;True;True;True;True;True;True;True;True;False;True;True;True;True;True;True;True	1257;1382;1807;1808;2473;2623;2830;3982;4453;5716;5717;5718;6860;7076;8175;8186;8583;9008;9096	3480;3481;3482;3483;3817;5004;5005;5006;5007;5008;6795;6796;6797;6798;7194;7195;7747;7748;11009;11010;11011;11012;12341;12342;12343;12344;12345;12346;15779;15780;15781;15782;15783;15784;15785;15786;15787;15788;15789;19106;19689;19690;19691;19692;22960;22961;22962;22963;22989;22990;22991;22992;24176;24177;24178;24179;25359;25360;25361;25362;25602;25603;25604;25605	3752;3753;3754;3755;4120;5386;5387;5388;5389;5390;7303;7304;7305;7306;7736;7737;8352;8353;12034;12035;12036;12037;13440;13441;13442;13443;13444;13445;17012;17013;17014;17015;17016;17017;17018;17019;17020;17021;17022;21023;21638;21639;21640;21641;25426;25427;25428;25429;25455;25456;25457;25458;26691;26692;26693;26694;27961;27962;27963;27964;28229;28230;28231;28232	3752;4120;5388;5390;7303;7736;8352;12037;13440;17021;21023;21641;25426;25456;26692;27961;28231	18;19;20	352;355;370
Q12874	Q12874	Splicing factor 3A subunit 3	SF3A3	sp|Q12874|SF3A3_HUMAN Splicing factor 3A subunit 3 OS=Homo sapiens GN=SF3A3 PE=1 SV=1	58.848	501	3	3	8.6	8.6	83783000	11269000	11438000		1.015				825	1837;5324;6252;6499;7762	True;True;True;True;True	1943;5626;5627;6667;6933;8270	5379;5380;5381;5382;15555;15556;15557;15558;15559;18581;19293;23256;23257;23258;23259	5771;5772;5773;5774;16782;16783;16784;16785;16786;20469;21220;25740;25741;25742;25743	5773;16784;20469;21220;25743	592	1
P62877	P62877	E3 ubiquitin-protein ligase RBX1;E3 ubiquitin-protein ligase RBX1, N-terminally processed	RBX1	sp|P62877|RBX1_HUMAN E3 ubiquitin-protein ligase RBX1 OS=Homo sapiens GN=RBX1 PE=1 SV=1	12.274	108	1	1	7.4	7.4	9476500	2055600	2086400		1.01498				729	19;6121	True;True	20;6530	53;54;18114;18115	60;61;19675;19676	60;19675
Q9NXE4-6;Q9NXE4-2;Q9NXE4-10;Q9NXE4-8;Q9NXE4-3;Q9NXE4;Q9NXE4-4;Q9NXE4-9;Q9NXE4-7;Q9NXE4-5	Q9NXE4-6;Q9NXE4-2;Q9NXE4-10;Q9NXE4-8;Q9NXE4-3;Q9NXE4;Q9NXE4-4;Q9NXE4-9;Q9NXE4-7;Q9NXE4-5	Sphingomyelin phosphodiesterase 4	SMPD4	sp|Q9NXE4-6|NSMA3_HUMAN Isoform 6 of Sphingomyelin phosphodiesterase 4 OS=Homo sapiens GN=SMPD4;sp|Q9NXE4-2|NSMA3_HUMAN Isoform 2 of Sphingomyelin phosphodiesterase 4 OS=Homo sapiens GN=SMPD4;sp|Q9NXE4-10|NSMA3_HUMAN Isoform 10 of Sphingomyelin phosphodies	86.192	764	7	8	10.5	13.2	138100000	27463000	27854000		1.01424				1353	690;1891;2058;2535;2999;4092;4316;4975;6176;6833;8308;8393	True;True;True;True;True;True;True;True;True;True;True;True	730;2002;2176;2680;3161;4313;4549;5249;6587;7282;8845;8933	2029;2030;2031;5532;5533;5534;5992;5993;5994;7331;7332;7333;7334;8668;11936;11937;11938;12597;12598;12599;12600;14535;14536;18272;18273;18274;20384;24874;24875;25143;25144;25145;25146	2200;2201;2202;5930;5931;5932;6425;6426;6427;7879;7880;7881;7882;9403;13020;13021;13022;13706;13707;13708;13709;15741;15742;19848;19849;19850;22657;27407;27408;27736;27737;27738;27739	2201;5932;6426;7879;9403;13022;13709;15742;19849;22657;27407;27738
P49207	P49207	60S ribosomal protein L34	RPL34	sp|P49207|RL34_HUMAN 60S ribosomal protein L34 OS=Homo sapiens GN=RPL34 PE=1 SV=3	13.293	117	5	6	30.8	36.8	319270000	64180000	65005000		1.01285				544	237;880;3816;5052;6205;6240	True;True;True;True;True;True	250;930;4026;5328;6616;6653	676;677;678;679;2603;2604;2605;2606;11135;11136;11137;14741;14742;14743;14744;18442;18443;18444;18445;18543;18544;18545;18546	702;703;704;705;706;707;708;2812;2813;2814;2815;12170;12171;12172;15950;15951;15952;15953;20323;20324;20325;20326;20431;20432;20433;20434	705;2812;12172;15950;20325;20433
Q7Z6Z7-2;Q7Z6Z7-3;Q7Z6Z7	Q7Z6Z7-2;Q7Z6Z7-3;Q7Z6Z7	E3 ubiquitin-protein ligase HUWE1	HUWE1	sp|Q7Z6Z7-2|HUWE1_HUMAN Isoform 2 of E3 ubiquitin-protein ligase HUWE1 OS=Homo sapiens GN=HUWE1;sp|Q7Z6Z7-3|HUWE1_HUMAN Isoform 3 of E3 ubiquitin-protein ligase HUWE1 OS=Homo sapiens GN=HUWE1;sp|Q7Z6Z7|HUWE1_HUMAN E3 ubiquitin-protein ligase HUWE1 OS=Homo	480.19	4358	5	5	1.4	1.9	49172000	9916200	10039000		1.01238				1056	53;199;379;2241;2395;4399;5462;6238;7307;8398	True;True;True;True;True;True;True;True;True;True	56;209;398;2366;2530;4638;5830;6651;7784;8939	165;573;1088;1089;6521;6951;6952;12861;12862;12863;12864;16095;16096;18535;18536;18537;18538;18539;21829;21830;21831;25165;25166	172;598;1151;1152;7013;7481;7482;13986;13987;13988;13989;17332;17333;20423;20424;20425;20426;20427;24222;24223;24224;27759;27760	172;598;1152;7013;7481;13989;17332;20425;24222;27760
P30626-3;P30626-2;P30626	P30626-3;P30626-2;P30626	Sorcin	SRI	sp|P30626-3|SORCN_HUMAN Isoform 3 of Sorcin OS=Homo sapiens GN=SRI;sp|P30626-2|SORCN_HUMAN Isoform 2 of Sorcin OS=Homo sapiens GN=SRI;sp|P30626|SORCN_HUMAN Sorcin OS=Homo sapiens GN=SRI PE=1 SV=1	20.006	180	2	2	12.2	12.2	28430000	3834900	3876500		1.01085				422	3713;5016;5976;6410	True;True;True;True	3918;5291;6380;6842	10833;14638;14639;14640;14641;17691;19055;19056;19057	11854;15846;15847;15848;15849;19225;20965;20966;20967	11854;15846;19225;20967
Q99873-4;Q99873-3;Q99873-2;Q99873;Q9NR22-2;Q9NR22	Q99873-4;Q99873-3;Q99873-2;Q99873	Protein arginine N-methyltransferase 1	PRMT1	sp|Q99873-4|ANM1_HUMAN Isoform 4 of Protein arginine N-methyltransferase 1 OS=Homo sapiens GN=PRMT1;sp|Q99873-3|ANM1_HUMAN Isoform 3 of Protein arginine N-methyltransferase 1 OS=Homo sapiens GN=PRMT1;sp|Q99873-2|ANM1_HUMAN Isoform 2 of Protein arginine N-m	40.548	353	9	9	38	29.2	320110000	65571000	66236000		1.01014				1226	14;759;1138;1331;1967;2669;2808;3984;6039;6998;7002;7562;7718	True;True;True;True;True;True;True;True;True;True;True;True;True	15;803;1205;1414;2081;2820;2964;4202;6445;7452;7453;7457;8052;8218	40;2227;2228;3337;3338;3903;3904;3905;3906;5756;5757;5758;7718;7719;7720;8097;8098;8099;8100;11639;11640;17880;17881;17882;17883;20891;20892;20893;20894;20895;20896;20897;20905;20906;22622;22623;23099;23100;23101;23102	44;2414;2415;3600;3601;4208;4209;4210;4211;6180;6181;6182;8323;8324;8325;8720;8721;8722;8723;12707;12708;19436;19437;19438;19439;23219;23220;23221;23222;23223;23224;23225;23233;23234;25055;25056;25576;25577;25578;25579	44;2414;3601;4209;6181;8324;8723;12707;19436;23221;23234;25056;25577	748	319
Q13618-2;Q13618;Q13618-3	Q13618-2;Q13618;Q13618-3	Cullin-3	CUL3	sp|Q13618-2|CUL3_HUMAN Isoform 2 of Cullin-3 OS=Homo sapiens GN=CUL3;sp|Q13618|CUL3_HUMAN Cullin-3 OS=Homo sapiens GN=CUL3 PE=1 SV=2;sp|Q13618-3|CUL3_HUMAN Isoform 3 of Cullin-3 OS=Homo sapiens GN=CUL3	86.233	744	3	4	4.2	5.2	187760000	46589000	47055000		1.01				866	2013;2253;2728;4534;5492;6742	True;True;True;True;True;True	2130;2378;2880;4781;5866;7189	5878;6548;6549;6550;6551;7870;7871;13263;16264;19995;19996;19997;19998	6303;7040;7041;7042;7043;8481;8482;14404;17683;21951;21952;21953;21954	6303;7040;8481;14404;17683;21953
P26599;P26599-2;P26599-3;O95758-1;O95758-6;O95758-2;O95758;O95758-5;O95758-4;O95758-7	P26599;P26599-2;P26599-3	Polypyrimidine tract-binding protein 1	PTBP1	sp|P26599|PTBP1_HUMAN Polypyrimidine tract-binding protein 1 OS=Homo sapiens GN=PTBP1 PE=1 SV=1;sp|P26599-2|PTBP1_HUMAN Isoform 2 of Polypyrimidine tract-binding protein 1 OS=Homo sapiens GN=PTBP1;sp|P26599-3|PTBP1_HUMAN Isoform 3 of Polypyrimidine tract-b	57.221	531	8	7	16	13.7	344280000	39157000	39071000		0.997804				391	1386;1614;1749;2813;4999;5120;5700;7818;8138	True;True;True;True;True;True;True;True;True	1472;1710;1849;2969;5273;5398;6090;8328;8665	4077;4078;4079;4080;4081;4744;4745;5121;5122;5123;8107;8108;8109;14587;14588;14589;14590;14591;14592;14593;14594;14936;14937;14938;14939;16896;16897;23439;23440;23441;23442;24402;24403;24404;24405	4395;4396;4397;4398;4399;5093;5094;5510;5511;5512;8730;8731;8732;8733;15794;15795;15796;15797;15798;15799;15800;15801;16145;16146;16147;16148;18363;18364;18365;25926;25927;25928;25929;26932;26933;26934;26935	4398;5094;5512;8731;15797;16148;18363;25928;26935
P37108	P37108	Signal recognition particle 14 kDa protein	SRP14	sp|P37108|SRP14_HUMAN Signal recognition particle 14 kDa protein OS=Homo sapiens GN=SRP14 PE=1 SV=2	14.57	136	1	1	9.6	9.6	8069000	1833500	1828900		0.997491				469	3902	TRUE	4118	11381;11382;11383;11384	12433;12434;12435;12436	12435
P11766	P11766	Alcohol dehydrogenase class-3	ADH5	sp|P11766|ADHX_HUMAN Alcohol dehydrogenase class-3 OS=Homo sapiens GN=ADH5 PE=1 SV=4	39.724	374	2	4	10.2	20.1	44495000	12291000	12228000		0.994874				286	91;263;7500;7517	True;True;True;True	97;278;7985;8003	273;274;275;276;758;22440;22441;22487;22488;22489;22490	284;285;286;287;794;24869;24870;24916;24917;24918;24919	284;794;24869;24917
Q9Y2Z0-2;Q9Y2Z0	Q9Y2Z0-2;Q9Y2Z0	Suppressor of G2 allele of SKP1 homolog	SUGT1	sp|Q9Y2Z0-2|SGT1_HUMAN Isoform 2 of Protein SGT1 homolog OS=Homo sapiens GN=SUGT1;sp|Q9Y2Z0|SGT1_HUMAN Protein SGT1 homolog OS=Homo sapiens GN=SUGT1 PE=1 SV=3	37.804	333	2	3	8.1	11.4	15612000	5033700	5003800		0.99406				1447	7;462;4299;5681	True;True;True;True	8;488;4531;6066	26;27;1334;1335;1336;12552;16828;16829	30;31;1408;1409;1410;13654;18284;18285	30;1408;13654;18284
P24534	P24534	Elongation factor 1-beta	EEF1B2	sp|P24534|EF1B_HUMAN Elongation factor 1-beta OS=Homo sapiens GN=EEF1B2 PE=1 SV=3	24.763	225	3	3	15.6	13.8	140010000	36309000	36057000		0.99306				377	4096;5196;6461;6612	True;True;True;True	4317;5475;6894;7055	11947;11948;15167;15168;19195;19640;19641;19642;19643	13031;13032;16383;16384;21115;21589;21590;21591;21592	13031;16383;21115;21589
P22307-7;P22307-8;P22307;P22307-6;P22307-2;P22307-4;P22307-3	P22307-7;P22307-8;P22307;P22307-6;P22307-2;P22307-4	Non-specific lipid-transfer protein	SCP2	sp|P22307-7|NLTP_HUMAN Isoform 7 of Non-specific lipid-transfer protein OS=Homo sapiens GN=SCP2;sp|P22307-8|NLTP_HUMAN Isoform 8 of Non-specific lipid-transfer protein OS=Homo sapiens GN=SCP2;sp|P22307|NLTP_HUMAN Non-specific lipid-transfer protein OS=Homo	54.415	503	1	2	2.4	3.6	12935000	3346700	3317900		0.991395				364	2403;3269;4916	True;True;True	2538;3443;5188	6975;6976;9522;9523;14371	7505;7506;10407;10408;15575	7506;10407;15575
P61586	P61586	Transforming protein RhoA	RHOA	sp|P61586|RHOA_HUMAN Transforming protein RhoA OS=Homo sapiens GN=RHOA PE=1 SV=1	21.768	193	3	5	16.1	28	83658000	20443000	20241000		0.990119				680	1976;2964;3245;5177;6123;6897	True;True;True;True;True;True	2091;2092;3125;3418;5456;6532;7347	5779;5780;5781;5782;8528;9449;9450;9451;9452;15099;15100;15101;15102;18117;18118;20572;20573;20574	6203;6204;6205;6206;9171;10333;10334;10335;10336;16310;16311;16312;16313;19678;19679;22893;22894;22895	6206;9171;10334;16310;19678;22895	139	173
Q9NRG9;Q9NRG9-2	Q9NRG9;Q9NRG9-2	Aladin	AAAS	sp|Q9NRG9|AAAS_HUMAN Aladin OS=Homo sapiens GN=AAAS PE=1 SV=1;sp|Q9NRG9-2|AAAS_HUMAN Isoform 2 of Aladin OS=Homo sapiens GN=AAAS	59.573	546	3	4	7	9	69102000	11266000	11111000		0.986242				1326	2078;2821;3068;3433;8026;8259	True;True;True;True;True;True	2197;2977;3234;3615;8549;8795	6048;6049;6050;8127;8930;8931;8932;8933;10021;10022;10023;10024;24080;24081;24082;24083;24754;24755	6486;6487;6488;8751;9779;9780;9781;9782;10948;10949;10950;10951;26591;26592;26593;26594;27286;27287	6487;8751;9779;10950;26591;27286
P62081	P62081	40S ribosomal protein S7	RPS7	sp|P62081|RS7_HUMAN 40S ribosomal protein S7 OS=Homo sapiens GN=RPS7 PE=1 SV=1	22.127	194	2	2	8.2	8.2	30268000	7406800	7282100		0.983164				692	1647;1765;3041	True;True;True	1743;1865;3207	4835;5163;5164;5165;5166;8860;8861;8862;8863	5206;5552;5553;5554;5555;9709;9710;9711;9712	5206;5555;9712
P31350;P31350-2	P31350;P31350-2	Ribonucleoside-diphosphate reductase subunit M2	RRM2	sp|P31350|RIR2_HUMAN Ribonucleoside-diphosphate reductase subunit M2 OS=Homo sapiens GN=RRM2 PE=1 SV=1;sp|P31350-2|RIR2_HUMAN Isoform 2 of Ribonucleoside-diphosphate reductase subunit M2 OS=Homo sapiens GN=RRM2	44.877	389	1	1	4.6	4.6	12771000	3107900	3054500		0.982818				427	2723	TRUE	2875	7854;7855;7856;7857	8465;8466;8467;8468	8466
Q9UNX3;P61254	Q9UNX3;P61254	60S ribosomal protein L26-like 1;60S ribosomal protein L26	RPL26L1;RPL26	sp|Q9UNX3|RL26L_HUMAN 60S ribosomal protein L26-like 1 OS=Homo sapiens GN=RPL26L1 PE=1 SV=1;sp|P61254|RL26_HUMAN 60S ribosomal protein L26 OS=Homo sapiens GN=RPL26 PE=1 SV=1	17.256	145	3	3	16.6	16.6	48960000	13232000	12948000		0.978537				675	1030;2293;8559	True;True;True	1090;2421;9109	3039;3040;6657;6658;6659;6660;25635;25636;25637;25638	3280;3281;7149;7150;7151;7152;28262;28263;28264;28265	3281;7152;28263
Q13620-1;Q13620;Q13620-3;Q13619-2;Q13619	Q13620-1;Q13620;Q13620-3	Cullin-4B	CUL4B	sp|Q13620-1|CUL4B_HUMAN Isoform 2 of Cullin-4B OS=Homo sapiens GN=CUL4B;sp|Q13620|CUL4B_HUMAN Cullin-4B OS=Homo sapiens GN=CUL4B PE=1 SV=4;sp|Q13620-3|CUL4B_HUMAN Isoform 3 of Cullin-4B OS=Homo sapiens GN=CUL4B	102.3	895	9	10	11.3	11.8	151090000	29387000	28746000		0.978188				867	226;1343;1475;1949;2231;2714;4502;4515;5245;5910;6020;6158;6520;6729;7157	True;True;True;True;True;True;True;True;True;True;True;True;True;True;True	238;1427;1561;2062;2356;2866;4747;4762;5527;6311;6426;6567;6954;7176;7623	644;645;646;647;3939;3940;4320;4321;4322;4323;5702;5703;5704;5705;6490;6491;6492;6493;7833;7834;7835;13162;13163;13164;13165;13213;13214;13215;15304;15305;17532;17826;17827;17828;17829;18204;18205;19358;19961;19962;19963;21377;21378;21379	670;671;672;673;4244;4245;4644;4645;4646;4647;6115;6116;6117;6118;6982;6983;6984;6985;8444;8445;8446;14303;14304;14305;14306;14354;14355;14356;16529;16530;19062;19381;19382;19383;19384;19771;19772;21300;21914;21915;21916;23733;23734;23735	670;4244;4644;6118;6984;8445;14305;14355;16530;19062;19382;19771;21300;21916;23733
P43487-2;P43487	P43487-2;P43487	Ran-specific GTPase-activating protein	RANBP1	sp|P43487-2|RANG_HUMAN Isoform 2 of Ran-specific GTPase-activating protein OS=Homo sapiens GN=RANBP1;sp|P43487|RANG_HUMAN Ran-specific GTPase-activating protein OS=Homo sapiens GN=RANBP1 PE=1 SV=1	23.239	200	4	4	21	21	126020000	30133000	29364000		0.97448				510	2071;2256;7106;7434	True;True;True;True	2190;2382;7568;7917	6023;6024;6025;6026;6558;6559;6560;6561;21231;21232;21233;21234;22226;22227;22228;22229	6461;6462;6463;6464;7050;7051;7052;7053;23584;23585;23586;23587;24642;24643;24644;24645	6461;7051;23584;24645
Q13616	Q13616	Cullin-1	CUL1	sp|Q13616|CUL1_HUMAN Cullin-1 OS=Homo sapiens GN=CUL1 PE=1 SV=2	89.677	776	6	6	10.4	9.7	102670000	22793000	22196000		0.973808				864	282;1022;1890;2205;3594;4619;4719;5167;5337;6147;8057	True;True;True;True;True;True;True;True;True;True;True	297;1081;2001;2330;3797;4870;4972;5446;5645;6556;8580	812;813;814;815;3015;3016;5531;6415;6416;6417;6418;10505;10506;10507;13503;13504;13780;13781;13782;15067;15068;15605;15606;18174;24171;24172;24173	855;856;857;858;3255;3256;5929;6862;6863;6864;6865;11462;11463;11464;14665;14666;14964;14965;14966;16277;16278;16832;16833;19741;26686;26687;26688	857;3255;5929;6863;11463;14665;14966;16278;16833;19741;26686
P31943;P55795	P31943	Heterogeneous nuclear ribonucleoprotein H;Heterogeneous nuclear ribonucleoprotein H, N-terminally processed	HNRNPH1	sp|P31943|HNRH1_HUMAN Heterogeneous nuclear ribonucleoprotein H OS=Homo sapiens GN=HNRNPH1 PE=1 SV=4	49.229	449	6	6	18.7	18.7	358590000	47631000	46349000		0.973085				432	1192;1618;2716;3027;3616;5414;6748;7698;8123;8556	True;True;True;True;True;True;True;True;True;True	1261;1262;1714;2868;3192;3819;5758;7195;8197;8648;9106	3490;3491;4755;4756;4757;4758;7837;7838;7839;8824;8825;8826;8827;8828;8829;10568;10569;10570;15913;15914;20020;20021;20022;20023;20024;20025;20026;23021;23022;23023;23024;23025;23026;24358;25628;25629	3762;3763;5104;5105;5106;5107;5108;5109;8448;8449;8450;9671;9672;9673;9674;9675;9676;9677;11549;11550;11551;17146;17147;21986;21987;21988;21989;21990;21991;21992;25487;25488;25489;25490;25491;25492;25493;25494;25495;25496;25497;26885;28255;28256	3763;5108;8449;9677;11551;17146;21989;25493;26885;28255	287;288;289	1;2;271
P05198	P05198	Eukaryotic translation initiation factor 2 subunit 1	EIF2S1	sp|P05198|IF2A_HUMAN Eukaryotic translation initiation factor 2 subunit 1 OS=Homo sapiens GN=EIF2S1 PE=1 SV=3	36.112	315	4	4	12.7	14.6	45206000	10045000	9774100		0.973031				219	288;1987;2956;3544;7398;8564	True;True;True;True;True;True	303;2103;3115;3746;7880;9114	830;831;832;5808;5809;5810;8510;8511;8512;10363;10364;10365;22130;22131;25648;25649;25650;25651	873;874;875;6233;6234;6235;9150;9151;9152;11309;11310;11311;24542;24543;28275;28276;28277;28278	873;6234;9152;11309;24543;28277
O75131;Q86YQ8-2;Q9HCH3-2;Q96FN4-2;Q96FN4;Q8IYJ1;Q96A23;O95741;Q9UBL6-2;Q86YQ8;Q96A23-2;Q9HCH3;O95741-2;Q9UBL6	O75131	Copine-3	CPNE3	sp|O75131|CPNE3_HUMAN Copine-3 OS=Homo sapiens GN=CPNE3 PE=1 SV=1	60.13	537	5	5	11.5	11.5	96519000	21445000	20851000		0.972301				129	1132;2840;5514;6635;6721;7449;8201	True;True;True;True;True;True;True	1199;2996;5889;7079;7168;7933;8730;8731	3323;3324;3325;8178;8179;8180;8181;16322;19696;19697;19698;19935;19936;19937;19938;22272;22273;22274;22275;24572;24573	3585;3586;3587;8803;8804;8805;8806;17742;21645;21646;21647;21888;21889;21890;21891;24689;24690;24691;24692;27103;27104	3586;8803;17742;21646;21889;24691;27103	60	145
P13489	P13489	Ribonuclease inhibitor	RNH1	sp|P13489|RINI_HUMAN Ribonuclease inhibitor OS=Homo sapiens GN=RNH1 PE=1 SV=2	49.973	461	9	11	32.3	36.2	192950000	38447000	37308000		0.970375				297	1300;1702;1711;1787;1793;4148;4232;4337;5004;6275;6585;7972	True;True;True;True;True;True;True;True;True;True;True;True	1383;1800;1809;1888;1894;4374;4460;4571;4572;5278;6693;7026;8495	3818;3819;4976;4977;5009;5010;5011;5012;5223;5224;5225;5226;5239;5240;5241;5242;12133;12134;12135;12136;12369;12370;12654;12655;12656;12657;12658;14606;14607;14608;14609;18642;18643;19560;19561;19562;19563;23923;23924;23925;23926	4121;4122;5358;5359;5391;5392;5393;5394;5612;5613;5614;5615;5628;5629;5630;5631;13227;13228;13229;13230;13470;13471;13763;13764;13765;13766;13767;15814;15815;15816;15817;20531;20532;21509;21510;21511;21512;26427;26428;26429;26430	4122;5358;5393;5614;5630;13228;13471;13767;15816;20531;21511;26429	189	244
Q14677;Q14677-3;Q14677-2	Q14677;Q14677-3;Q14677-2	Clathrin interactor 1	CLINT1	sp|Q14677|EPN4_HUMAN Clathrin interactor 1 OS=Homo sapiens GN=CLINT1 PE=1 SV=1;sp|Q14677-3|EPN4_HUMAN Isoform 3 of Clathrin interactor 1 OS=Homo sapiens GN=CLINT1;sp|Q14677-2|EPN4_HUMAN Isoform 2 of Clathrin interactor 1 OS=Homo sapiens GN=CLINT1	68.259	625	1	2	2.7	4	21522000	3148300	3051300		0.96919				898	705;763;3303	True;True;True	747;807;3479	2072;2073;2074;2238;2239;2240;9617;9618;9619	2244;2245;2246;2425;2426;2427;10508;10509;10510	2244;2427;10510
P24666-3;P24666-2;P24666	P24666-3;P24666-2;P24666	Low molecular weight phosphotyrosine protein phosphatase	ACP1	sp|P24666-3|PPAC_HUMAN Isoform 3 of Low molecular weight phosphotyrosine protein phosphatase OS=Homo sapiens GN=ACP1;sp|P24666-2|PPAC_HUMAN Isoform 2 of Low molecular weight phosphotyrosine protein phosphatase OS=Homo sapiens GN=ACP1;sp|P24666|PPAC_HUMAN L	14.342	124	1	1	8.9	8.9	5310700	1572700	1517000		0.964583				378	3183	TRUE	3354	9260;9261;9262	10131;10132;10133	10132
O95163	O95163	Elongator complex protein 1	IKBKAP	sp|O95163|ELP1_HUMAN Elongator complex protein 1 OS=Homo sapiens GN=IKBKAP PE=1 SV=3	150.25	1332	1	2	1.7	2.3	18392000	3142100	3030400		0.964451				174	540;1055;6955;7697	True;True;True;True	569;1117;7406;8196	1579;3110;20747;20748;20749;20750;23020	1684;3356;23071;23072;23073;23074;25486	1684;3356;23073;25486
P62888	P62888	60S ribosomal protein L30	RPL30	sp|P62888|RL30_HUMAN 60S ribosomal protein L30 OS=Homo sapiens GN=RPL30 PE=1 SV=2	12.784	115	3	3	32.2	32.2	129650000	24046000	23184000		0.964152				731	5172;6498;6578;7505	True;True;True;True	5451;6932;7017;7991	15084;15085;15086;15087;19292;19539;19540;22453;22454;22455;22456;22457;22458	16295;16296;16297;16298;21219;21488;21489;24882;24883;24884;24885;24886;24887	16297;21219;21489;24884
Q9P2X0;Q9P2X0-2	Q9P2X0;Q9P2X0-2	Dolichol-phosphate mannosyltransferase subunit 3	DPM3	sp|Q9P2X0|DPM3_HUMAN Dolichol-phosphate mannosyltransferase subunit 3 OS=Homo sapiens GN=DPM3 PE=1 SV=2;sp|Q9P2X0-2|DPM3_HUMAN Isoform 2 of Dolichol-phosphate mannosyltransferase subunit 3 OS=Homo sapiens GN=DPM3	10.094	92	1	1	10.9	10.9	9953400	2158500	2064700		0.956544				1370	1781	TRUE	1882	5207;5208;5209;5210	5596;5597;5598;5599	5596
Q9BPX3	Q9BPX3	Condensin complex subunit 3	NCAPG	sp|Q9BPX3|CND3_HUMAN Condensin complex subunit 3 OS=Homo sapiens GN=NCAPG PE=1 SV=1	114.33	1015	6	7	6.6	7.8	55716000	14356000	13689000		0.953539				1230	604;835;1448;2338;3592;5227;6492	True;True;True;True;True;True;True	643;882;1534;2468;3795;5509;6926	1797;1798;1799;1800;2474;2475;2476;4249;4250;4251;6779;6780;6781;10500;10501;10502;10503;15257;15258;15259;15260;19274;19275;19276	1948;1949;1950;1951;2679;2680;2681;4571;4572;4573;7287;7288;7289;11457;11458;11459;11460;16478;16479;16480;16481;21201;21202;21203	1948;2679;4573;7288;11460;16479;21202
P08133-2;P08133	P08133-2;P08133	Annexin A6	ANXA6	sp|P08133-2|ANXA6_HUMAN Isoform 2 of Annexin A6 OS=Homo sapiens GN=ANXA6;sp|P08133|ANXA6_HUMAN Annexin A6 OS=Homo sapiens GN=ANXA6 PE=1 SV=3	72.423	641	5	8	11.5	16.1	77596000	20701000	19680000		0.950679				244	473;986;997;1500;2887;5158;6323;6325;6495;6518	True;True;True;True;True;True;True;True;True;True	499;1042;1054;1590;3044;5437;6742;6744;6929;6952	1370;2899;2900;2901;2942;4407;4408;4409;8320;8321;15044;15045;18767;18768;18769;18774;18775;18776;19284;19285;19286;19350;19351;19352	1447;3117;3118;3119;3176;4736;4737;4738;8947;8948;16254;16255;20662;20663;20664;20669;20670;20671;21211;21212;21213;21284;21285;21286	1447;3119;3176;4736;8947;16255;20664;20671;21211;21286
P15927;P15927-2;P15927-3	P15927;P15927-2;P15927-3	Replication protein A 32 kDa subunit	RPA2	sp|P15927|RFA2_HUMAN Replication protein A 32 kDa subunit OS=Homo sapiens GN=RPA2 PE=1 SV=1;sp|P15927-2|RFA2_HUMAN Isoform 2 of Replication protein A 32 kDa subunit OS=Homo sapiens GN=RPA2;sp|P15927-3|RFA2_HUMAN Isoform 3 of Replication protein A 32 kDa su	29.247	270	1	1	5.2	5.2	20518000	3542200	3365900		0.950229				321	113;5911	True;True	120;6312	339;340;341;342;17533	351;352;353;354;19063	351;19063
Q9BSJ8;Q9BSJ8-2	Q9BSJ8;Q9BSJ8-2	Extended synaptotagmin-1	ESYT1	sp|Q9BSJ8|ESYT1_HUMAN Extended synaptotagmin-1 OS=Homo sapiens GN=ESYT1 PE=1 SV=1;sp|Q9BSJ8-2|ESYT1_HUMAN Isoform 2 of Extended synaptotagmin-1 OS=Homo sapiens GN=ESYT1	122.85	1104	2	2	1.8	2.2	19783000	4663800	4415800		0.946824				1240	2845;3325;4405;4543	True;True;True;True	3001;3501;4644;4790	8197;9673;12880;13285;13286;13287;13288	8822;10584;14005;14430;14431;14432;14433	8822;10584;14005;14433
Q9NRH3;P23258	Q9NRH3;P23258	Tubulin gamma-2 chain;Tubulin gamma-1 chain	TUBG2;TUBG1	sp|Q9NRH3|TBG2_HUMAN Tubulin gamma-2 chain OS=Homo sapiens GN=TUBG2 PE=2 SV=1;sp|P23258|TBG1_HUMAN Tubulin gamma-1 chain OS=Homo sapiens GN=TUBG1 PE=1 SV=2	51.091	451	2	3	5.3	10	49396000	9335100	8815100		0.944296				370	828;1344;4418;7725	True;True;True;True	875;1428;4658;4659;8225	2456;2457;2458;2459;3941;3942;3943;3944;12933;12934;12935;12936;23127	2661;2662;2663;2664;4246;4247;4248;4249;14069;14070;14071;14072;25605	2662;4249;14070;25605	256	270
Q08209-3;Q08209-2;Q08209;Q08209-4;Q08209-5;P48454-2;P48454;P16298-2;P16298-3;P48454-3;P16298;P16298-4	Q08209-3;Q08209-2;Q08209;Q08209-4	Serine/threonine-protein phosphatase 2B catalytic subunit alpha isoform	PPP3CA	sp|Q08209-3|PP2BA_HUMAN Isoform 3 of Serine/threonine-protein phosphatase 2B catalytic subunit alpha isoform OS=Homo sapiens GN=PPP3CA;sp|Q08209-2|PP2BA_HUMAN Isoform 2 of Serine/threonine-protein phosphatase 2B catalytic subunit alpha isoform OS=Homo sapi	52.671	469	2	3	3.8	6	13340000	4787900	4502300		0.94035				810	3402;4210;8439	True;True;True	3581;4437;8981	9917;9918;9919;12301;12302;12303;25285	10839;10840;10841;13400;13401;13402;27882	10840;13402;27882
P48147	P48147	Prolyl endopeptidase	PREP	sp|P48147|PPCE_HUMAN Prolyl endopeptidase OS=Homo sapiens GN=PREP PE=1 SV=2	80.699	710	2	2	4.5	4.9	20346000	5470200	5138100		0.939289				535	249;2186;5280;6290	True;True;True;True	262;2311;5563;6709	714;715;6364;6365;15408;15409;15410;18678	743;744;6810;6811;16635;16636;16637;20567	743;6811;16635;20567
P13639	P13639	Elongation factor 2	EEF2	sp|P13639|EF2_HUMAN Elongation factor 2 OS=Homo sapiens GN=EEF2 PE=1 SV=4	95.337	858	33	31	41.1	38.6	3948600000	876730000	821900000		0.937461				298	278;662;889;911;938;1154;1155;1307;1518;1579;1590;1951;2361;2527;2597;2620;2776;2916;3419;3527;3528;3872;3916;3979;5692;5860;5948;6167;6296;6600;6762;6763;7021;7063;7605;7606;7638;7961;8353;8356;8423;8512	True;True;True;True;True;True;True;True;True;True;True;True;True;True;True;True;True;True;True;True;True;True;True;True;True;True;True;True;True;True;True;True;True;True;True;True;True;True;True;True;True;True	293;702;941;965;966;993;1221;1222;1390;1608;1672;1673;1684;2064;2492;2670;2744;2768;2769;2930;2931;3075;3598;3599;3600;3722;3723;3724;3725;4087;4132;4197;6081;6082;6257;6351;6576;6714;7042;7209;7210;7477;7478;7523;7524;7525;8098;8099;8100;8133;8484;8890;8893;8964;9062	800;801;802;803;1950;1951;1952;1953;1954;1955;1956;1957;1958;1959;1960;1961;2639;2640;2641;2642;2643;2644;2645;2646;2697;2698;2699;2700;2701;2702;2703;2704;2705;2706;2707;2771;2772;2773;2774;3377;3378;3379;3380;3381;3382;3383;3384;3385;3386;3387;3834;4465;4466;4467;4468;4469;4470;4471;4472;4629;4630;4631;4632;4633;4634;4635;4636;4668;4669;4670;5709;5710;5711;5712;5713;6856;6857;6858;6859;7311;731…	841;842;843;844;845;846;2111;2112;2113;2114;2115;2116;2117;2118;2119;2120;2121;2122;2123;2124;2125;2126;2127;2128;2854;2855;2856;2857;2858;2859;2860;2861;2912;2913;2914;2915;2916;2917;2918;2919;2920;2921;2922;2988;2989;2990;2991;3641;3642;3643;3644;3645;3646;3647;3648;3649;3650;3651;3652;4137;4794;4795;4796;4797;4798;4799;4800;4801;4963;4964;4965;4966;4967;4968;4969;4970;4971;4972;4973;4974;5012;…	841;2128;2854;2913;2991;3645;3649;4137;4794;4971;5012;6129;7385;7860;8084;8149;8614;9016;10898;11243;11251;12350;12475;12692;18341;18896;19163;19811;20580;21556;22037;22041;23291;23436;25187;25193;25312;26387;27624;27637;27838;28138	190;191;192;193;194;195;196;197;198;199;200;201	22;156;157;305;383;395;430;453;454;494;697;781
P31948;P31948-2;P31948-3	P31948;P31948-2;P31948-3	Stress-induced-phosphoprotein 1	STIP1	sp|P31948|STIP1_HUMAN Stress-induced-phosphoprotein 1 OS=Homo sapiens GN=STIP1 PE=1 SV=1;sp|P31948-2|STIP1_HUMAN Isoform 2 of Stress-induced-phosphoprotein 1 OS=Homo sapiens GN=STIP1;sp|P31948-3|STIP1_HUMAN Isoform 3 of Stress-induced-phosphoprotein 1 OS=H	62.639	543	9	12	15.7	19.9	313330000	68596000	64179000		0.935608				435	18;436;437;1017;1250;1251;1605;1740;3848;4127;4465;4577;4742;7140;7330	True;True;True;True;True;True;True;True;True;True;True;True;True;True;True	19;459;460;1076;1331;1332;1700;1840;4060;4350;4708;4825;5001;5002;7602;7807	49;50;51;52;1253;1254;1255;1256;3007;3681;3682;3683;3684;3685;3686;3687;3688;4711;4712;4713;4714;5096;5097;5098;5099;11225;11226;11227;12066;12067;12068;12069;13075;13076;13386;13863;13864;13865;13866;13867;21320;21321;21322;21323;21892;21893;21894	56;57;58;59;1325;1326;1327;1328;3247;3977;3978;3979;3980;3981;3982;3983;3984;5058;5059;5060;5061;5485;5486;5487;5488;12260;12261;12262;13158;13159;13160;13161;14216;14217;14533;15055;15056;15057;15058;15059;23676;23677;23678;23679;24285;24286;24287	56;1326;1327;3247;3978;3984;5061;5485;12262;13160;14216;14533;15058;23678;24287	292;293	115;535
Q8NC51-4;Q8NC51-3;Q8NC51-2;Q8NC51	Q8NC51-4;Q8NC51-3;Q8NC51-2;Q8NC51	Plasminogen activator inhibitor 1 RNA-binding protein	SERBP1	sp|Q8NC51-4|PAIRB_HUMAN Isoform 4 of Plasminogen activator inhibitor 1 RNA-binding protein OS=Homo sapiens GN=SERBP1;sp|Q8NC51-3|PAIRB_HUMAN Isoform 3 of Plasminogen activator inhibitor 1 RNA-binding protein OS=Homo sapiens GN=SERBP1;sp|Q8NC51-2|PAIRB_HUMA	42.426	387	3	4	10.9	10.9	78374000	18980000	17746000		0.934984				1096	1548;1549;5863;6237	True;True;True;True	1641;1642;6260;6650	4555;4556;4557;4558;4559;17396;17397;17398;17399;18527;18528;18529;18530;18531;18532;18533;18534	4889;4890;4891;4892;4893;18911;18912;18913;18914;20415;20416;20417;20418;20419;20420;20421;20422	4889;4893;18911;20421
O76003	O76003	Glutaredoxin-3	GLRX3	sp|O76003|GLRX3_HUMAN Glutaredoxin-3 OS=Homo sapiens GN=GLRX3 PE=1 SV=2	37.432	335	4	3	13.7	11	24307000	9751300	9112400		0.934481				163	1718;1772;2531;4198	True;True;True;True	1816;1872;2674;4425	5031;5032;5033;5034;5183;7318;7319;12275;12276	5415;5416;5417;5418;5572;7866;7867;13374;13375	5418;5572;7866;13374
Q96SK2-3;Q96SK2-2;Q96SK2;Q96SK2-4	Q96SK2-3;Q96SK2-2;Q96SK2	Transmembrane protein 209	TMEM209	sp|Q96SK2-3|TM209_HUMAN Isoform 3 of Transmembrane protein 209 OS=Homo sapiens GN=TMEM209;sp|Q96SK2-2|TM209_HUMAN Isoform 2 of Transmembrane protein 209 OS=Homo sapiens GN=TMEM209;sp|Q96SK2|TM209_HUMAN Transmembrane protein 209 OS=Homo sapiens GN=TMEM209 P	58.194	519	4	5	14.5	15.8	100400000	17175000	15976000		0.930189				1207	4101;5429;6650;6720;6887;7101	True;True;True;True;True;True	4322;5781;5782;7095;7167;7337;7563	11962;11963;11964;11965;15975;15976;15977;15978;15979;19748;19749;19750;19751;19931;19932;19933;19934;20549;21216;21217;21218	13046;13047;13048;13049;17209;17210;17211;17212;17213;21697;21698;21699;21700;21884;21885;21886;21887;22868;23569;23570;23571	13049;17211;21699;21886;22868;23570	739	2
P68363;P68363-2;P68366-2;P68366;A6NHL2-2;A6NHL2	P68363;P68363-2;P68366-2;P68366	Tubulin alpha-1B chain;Tubulin alpha-4A chain	TUBA1B;TUBA4A	sp|P68363|TBA1B_HUMAN Tubulin alpha-1B chain OS=Homo sapiens GN=TUBA1B PE=1 SV=1;sp|P68363-2|TBA1B_HUMAN Isoform 2 of Tubulin alpha-1B chain OS=Homo sapiens GN=TUBA1B;sp|P68366-2|TBA4A_HUMAN Isoform 2 of Tubulin alpha-4A chain OS=Homo sapiens GN=TUBA4A;sp|	50.151	451	22	21	67.2	60.1	310910000	104700000	97270000		0.929035				756	250;791;809;883;1352;1381;1498;1519;1655;2104;2109;2624;3316;4033;5048;5049;5634;6014;6015;6463;7050;7668;8471	False;False;False;False;False;False;False;False;False;False;False;False;False;False;False;False;False;False;False;True;False;False;False	263;264;836;837;856;933;934;1436;1467;1587;1609;1610;1751;2224;2229;2230;2773;3492;4252;5324;5325;6013;6420;6421;6896;7509;8165;9014;9015	716;717;718;719;720;721;722;723;2326;2327;2328;2329;2330;2331;2332;2333;2334;2335;2336;2337;2338;2339;2340;2400;2401;2402;2403;2404;2405;2406;2407;2408;2409;2410;2610;2611;2612;2613;2614;2615;2616;3967;3968;3969;3970;4058;4059;4060;4061;4398;4399;4400;4401;4473;4474;4475;4476;4477;4853;4854;4855;4856;4857;6128;6129;6130;6131;6142;6143;6144;6145;6146;6147;7571;7572;9647;9648;9649;9650;9651;9652;96…	745;746;747;748;749;750;751;752;753;754;755;756;757;758;2515;2516;2517;2518;2519;2520;2521;2522;2523;2524;2525;2526;2527;2528;2529;2530;2531;2532;2533;2534;2601;2602;2603;2604;2605;2606;2607;2608;2609;2610;2611;2612;2613;2819;2820;2821;2822;2823;2824;2825;2826;2827;2828;2829;2830;2831;4272;4273;4274;4275;4276;4372;4373;4374;4375;4727;4728;4729;4730;4802;4803;4804;4805;4806;4807;4808;4809;4810;522…	753;2522;2602;2821;4276;4372;4728;4810;5226;6567;6581;8161;10560;12842;15943;15944;18117;19342;19350;21128;23386;25402;27987	515;516;517;518;519;520	302;313;377;398;413;425
Q96EK5	Q96EK5	KIF1-binding protein	KIAA1279	sp|Q96EK5|KBP_HUMAN KIF1-binding protein OS=Homo sapiens GN=KIF1BP PE=1 SV=1	71.813	621	2	2	9	9	21577000	5965000	5529300		0.926957				1181	484;2263;3647	True;True;True	510;2390;3850	1399;1400;1401;1402;6582;6583;10649	1481;1482;1483;1484;7074;7075;11636	1481;7074;11636
P31949	P31949	Protein S100-A11;Protein S100-A11, N-terminally processed	S100A11	sp|P31949|S10AB_HUMAN Protein S100-A11 OS=Homo sapiens GN=S100A11 PE=1 SV=2	11.74	105	1	1	8.6	8.6	24942000	4202300	3894200		0.926683				436	1091;1247;3688	True;True;True	1158;1328;3893	3211;3212;3675;10767;10768;10769;10770	3460;3461;3971;11785;11786;11787;11788	3461;3971;11788
O14980	O14980	Exportin-1	XPO1	sp|O14980|XPO1_HUMAN Exportin-1 OS=Homo sapiens GN=XPO1 PE=1 SV=1	123.38	1071	23	25	23.6	25.7	1337100000	286450000	265200000		0.925816				60	355;812;1054;1061;1180;1312;1553;1563;1630;1842;1907;1939;2261;2278;3835;4488;4490;4684;5287;5291;5801;5855;6019;6044;6245;7260;7276;7277;7544;8568	True;True;True;True;True;True;True;True;True;True;True;True;True;True;True;True;True;True;True;True;True;True;True;True;True;True;True;True;True;True	373;859;1116;1124;1248;1395;1646;1656;1726;1948;1949;2018;2052;2387;2388;2405;4046;4047;4732;4734;4936;5572;5573;5578;5579;6197;6252;6425;6451;6452;6659;7731;7732;7748;7749;8032;8033;9118	1023;2415;2416;2417;2418;3106;3107;3108;3109;3130;3131;3132;3133;3459;3460;3461;3462;3854;3855;3856;3857;4564;4565;4566;4567;4587;4794;4795;4796;5394;5395;5396;5397;5398;5576;5577;5674;5675;5676;5677;5678;5679;6573;6574;6575;6576;6577;6578;6579;6580;6617;6618;6619;6620;11185;11186;11187;11188;11189;11190;11191;13122;13123;13128;13129;13130;13688;13689;13690;13691;13692;13693;13694;13695;15429;154…	1078;2618;2619;2620;2621;2622;2623;3352;3353;3354;3355;3377;3378;3379;3380;3729;3730;3731;3732;4157;4158;4159;4160;4898;4899;4900;4901;4921;5154;5155;5156;5786;5787;5788;5789;5790;5974;5975;5976;6087;6088;6089;6090;6091;6092;7065;7066;7067;7068;7069;7070;7071;7072;7109;7110;7111;7112;12220;12221;12222;12223;12224;12225;12226;14263;14264;14269;14270;14271;14868;14869;14870;14871;14872;14873;14874;…	1078;2618;3354;3378;3731;4159;4901;4921;5155;5790;5975;6087;7065;7111;12220;14263;14269;14873;16662;16676;18704;18882;19379;19464;20447;24042;24096;24099;25010;28287	26;27;28;29;30;31;32;33;34	45;73;168;259;297;424;545;717;804
P49368;P49368-2	P49368;P49368-2	T-complex protein 1 subunit gamma	CCT3	sp|P49368|TCPG_HUMAN T-complex protein 1 subunit gamma OS=Homo sapiens GN=CCT3 PE=1 SV=4;sp|P49368-2|TCPG_HUMAN Isoform 2 of T-complex protein 1 subunit gamma OS=Homo sapiens GN=CCT3	60.533	545	22	20	41.5	41.7	1178500000	306630000	283650000		0.925056				549	430;431;563;574;785;1669;1732;2648;3250;3571;3791;3807;3896;3897;3991;5412;5661;5819;6577;6886;7128;7572;8047;8291	True;True;True;True;True;True;True;True;True;True;True;True;True;True;True;True;True;True;True;True;True;True;True;True	451;452;596;597;610;830;1766;1832;2798;3423;3774;4000;4017;4112;4113;4209;5754;5755;5756;6043;6044;6215;7015;7016;7336;7590;8062;8570;8828	1230;1231;1232;1233;1234;1235;1236;1661;1662;1663;1694;1695;1696;1697;2306;2307;2308;2309;4888;4889;4890;4891;4892;4893;5076;5077;7640;7641;7642;7643;9461;9462;10447;10448;10449;10450;11064;11065;11066;11105;11106;11107;11108;11109;11110;11111;11368;11369;11370;11371;11661;11662;11663;11664;15896;15897;15898;15899;15900;15901;15902;15903;15904;15905;15906;15907;15908;15909;15910;15911;16761;16762…	1302;1303;1304;1305;1306;1307;1308;1789;1790;1791;1822;1823;1824;1825;1826;1827;2493;2494;2495;2496;2497;2498;5265;5266;5267;5268;5269;5270;5462;5463;8230;8231;8232;8233;10345;10346;11402;11403;11404;11405;12093;12094;12095;12134;12135;12136;12137;12138;12139;12140;12141;12420;12421;12422;12423;12733;12734;12735;12736;17129;17130;17131;17132;17133;17134;17135;17136;17137;17138;17139;17140;17141;1…	1302;1306;1789;1826;2495;5268;5462;8230;10345;11405;12093;12134;12420;12423;12736;17129;18223;18789;21485;22864;23647;25077;26658;27371	366;367;368;369;370;371	1;2;80;395;416;429
P61513;A6NKH3	P61513;A6NKH3	60S ribosomal protein L37a;Putative 60S ribosomal protein L37a-like protein	RPL37A;RPL37AP8	sp|P61513|RL37A_HUMAN 60S ribosomal protein L37a OS=Homo sapiens GN=RPL37A PE=1 SV=2;sp|A6NKH3|RL37L_HUMAN Putative 60S ribosomal protein L37a-like protein OS=Homo sapiens GN=RPL37AP8 PE=5 SV=2	10.275	92	2	2	28.3	28.3	34194000	8494200	7847800		0.923901				679	7321;8535	True;True	7798;9085	21869;21870;21871;21872;25572;25573;25574;25575	24262;24263;24264;24265;28197;28198;28199;28200	24264;28197
Q2NL82	Q2NL82	Pre-rRNA-processing protein TSR1 homolog	TSR1	sp|Q2NL82|TSR1_HUMAN Pre-rRNA-processing protein TSR1 homolog OS=Homo sapiens GN=TSR1 PE=1 SV=1	91.809	804	1	1	1.4	1.4	11734000	2350900	2171500		0.923689				974	3223	TRUE	3396	9374;9375;9376;9377	10250;10251;10252;10253	10252
Q6YN16-2;Q6YN16	Q6YN16-2;Q6YN16	Hydroxysteroid dehydrogenase-like protein 2	HSDL2	sp|Q6YN16-2|HSDL2_HUMAN Isoform 2 of Hydroxysteroid dehydrogenase-like protein 2 OS=Homo sapiens GN=HSDL2;sp|Q6YN16|HSDL2_HUMAN Hydroxysteroid dehydrogenase-like protein 2 OS=Homo sapiens GN=HSDL2 PE=1 SV=1	37.32	345	1	1	5.8	5.8	27392000	9145900	8400600		0.91851				1030	502;4051	True;True	530;4270	1453;1454;1455;11810	1535;1536;1537;12888	1535;12888
Q9Y223-5;Q9Y223-4;Q9Y223-3;Q9Y223;Q9Y223-2	Q9Y223-5;Q9Y223-4;Q9Y223-3;Q9Y223;Q9Y223-2	Bifunctional UDP-N-acetylglucosamine 2-epimerase/N-acetylmannosamine kinase;UDP-N-acetylglucosamine 2-epimerase (hydrolyzing);N-acetylmannosamine kinase	GNE	sp|Q9Y223-5|GLCNE_HUMAN Isoform 5 of Bifunctional UDP-N-acetylglucosamine 2-epimerase/N-acetylmannosamine kinase OS=Homo sapiens GN=GNE;sp|Q9Y223-4|GLCNE_HUMAN Isoform 4 of Bifunctional UDP-N-acetylglucosamine 2-epimerase/N-acetylmannosamine kinase OS=Homo	66.784	612	1	1	2.9	2.9	16976000	4224600	3879200		0.918241				1428	3468	TRUE	3652	10121;10122;10123;10124	11049;11050;11051;11052	11051
P62304	P62304	Small nuclear ribonucleoprotein E	SNRPE	sp|P62304|RUXE_HUMAN Small nuclear ribonucleoprotein E OS=Homo sapiens GN=SNRPE PE=1 SV=1	10.803	92	2	2	25	25	67648000	15474000	14193000		0.917216				707	2506;7954	True;True	2647;8476	7244;7245;7246;7247;23859;23860;23861	7787;7788;7789;7790;26363;26364;26365	7789;26365	485	14
Q13561;Q13561-3;Q13561-2	Q13561;Q13561-3;Q13561-2	Dynactin subunit 2	DCTN2	sp|Q13561|DCTN2_HUMAN Dynactin subunit 2 OS=Homo sapiens GN=DCTN2 PE=1 SV=4;sp|Q13561-3|DCTN2_HUMAN Isoform 3 of Dynactin subunit 2 OS=Homo sapiens GN=DCTN2;sp|Q13561-2|DCTN2_HUMAN Isoform 2 of Dynactin subunit 2 OS=Homo sapiens GN=DCTN2	44.23	401	1	1	2.2	2.2	15516000	1822100	1668300		0.915592				861	717;4612;4642;5069	True;True;True;True	759;4862;4893;5346	2102;13481;13565;14791;14792;14793;14794	2274;14640;14742;16000;16001;16002;16003	2274;14640;14742;16000
O75828	O75828	Carbonyl reductase [NADPH] 3	CBR3	sp|O75828|CBR3_HUMAN Carbonyl reductase [NADPH] 3 OS=Homo sapiens GN=CBR3 PE=1 SV=3	30.85	277	2	3	8.7	13.4	8996300	1770200	1619100		0.914642				156	2183;2801;4411	False;False;True	2307;2956;4650	6356;6357;8072;8073;8074;8075;8076;8077;8078;12897;12898;12899;12900	6802;6803;8692;8693;8694;8695;8696;8697;8698;14023;14024;14025;14026	6802;8697;14025
O75521-2;O75521	O75521-2;O75521	Enoyl-CoA delta isomerase 2, mitochondrial	ECI2	sp|O75521-2|ECI2_HUMAN Isoform 2 of Enoyl-CoA delta isomerase 2, mitochondrial OS=Homo sapiens GN=ECI2;sp|O75521|ECI2_HUMAN Enoyl-CoA delta isomerase 2, mitochondrial OS=Homo sapiens GN=ECI2 PE=1 SV=4	39.609	359	4	4	20.1	23.1	53640000	12712000	11583000		0.911186				145	738;743;3938;4414;6055;6749	True;True;True;True;True;True	782;787;4155;4653;6464;7196	2169;2184;11499;11500;11501;11502;12906;12907;12908;12909;17934;17935;17936;20027;20028;20029	2347;2362;12567;12568;12569;12570;14032;14033;14034;14035;19491;19492;19493;21993;21994;21995	2347;2362;12570;14034;19493;21995
Q71UI9;P0C0S5;Q71UI9-3;Q71UI9-4;Q71UI9-2	Q71UI9;P0C0S5;Q71UI9-3;Q71UI9-4;Q71UI9-2	Histone H2A.V;Histone H2A.Z	H2AFV;H2AFZ	sp|Q71UI9|H2AV_HUMAN Histone H2A.V OS=Homo sapiens GN=H2AFV PE=1 SV=3;sp|P0C0S5|H2AZ_HUMAN Histone H2A.Z OS=Homo sapiens GN=H2AFZ PE=1 SV=2;sp|Q71UI9-3|H2AV_HUMAN Isoform 3 of Histone H2A.V OS=Homo sapiens GN=H2AFV;sp|Q71UI9-4|H2AV_HUMAN Isoform 4 of Histo	13.509	128	3	3	23.4	23.4	47492000	3458100	3145500		0.909604				268	290;750;2496;3002	False;True;True;False	305;794;2637;3164	834;835;836;837;838;2199;2200;2201;2202;7229;8675;8676;8677;8678	877;878;879;880;881;882;883;884;885;886;887;888;889;890;891;892;2377;2378;2379;2380;2381;2382;2383;7771;9410;9411;9412;9413;9414;9415;9416;9417;9418;9419;9420;9421;9422;9423;9424;9425;9426;9427;9428;9429;9430;9431;9432;9433;9434;9435;9436;9437;9438;9439;9440;9441;9442;9443;9444;9445;9446;9447;9448;9449;9450;9451;9452;9453;9454;9455;9456;9457	881;2379;7771;9417
Q13617;Q13617-2	Q13617;Q13617-2	Cullin-2	CUL2	sp|Q13617|CUL2_HUMAN Cullin-2 OS=Homo sapiens GN=CUL2 PE=1 SV=2;sp|Q13617-2|CUL2_HUMAN Isoform 2 of Cullin-2 OS=Homo sapiens GN=CUL2	86.982	745	3	4	3.9	5.1	36783000	8399700	7632000		0.908604				865	1323;2743;3932;5118;5475	True;True;True;True;True	1406;2895;2896;4149;5396;5847	3881;3882;3883;7909;7910;7911;7912;7913;7914;7915;11479;14928;14929;14930;14931;16140	4186;4187;4188;8520;8521;8522;8523;8524;8525;8526;12547;16137;16138;16139;16140;17377	4188;8523;12547;16139;17377	619;620	151;406
P13807-2;P13807;P54840	P13807-2;P13807;P54840	Glycogen [starch] synthase, muscle;Glycogen [starch] synthase, liver	GYS1;GYS2	sp|P13807-2|GYS1_HUMAN Isoform 2 of Glycogen [starch] synthase, muscle OS=Homo sapiens GN=GYS1;sp|P13807|GYS1_HUMAN Glycogen [starch] synthase, muscle OS=Homo sapiens GN=GYS1 PE=1 SV=2;sp|P54840|GYS2_HUMAN Glycogen [starch] synthase, liver OS=Homo sapiens	76.482	673	1	1	1.5	1.5	11417000	2239400	2021700		0.902786				303	7199;7664	True;True	7670;8161	21500;21501;21502;21503;22927	23861;23862;23863;23864;25386	23864;25386
Q15691	Q15691	Microtubule-associated protein RP/EB family member 1	MAPRE1	sp|Q15691|MARE1_HUMAN Microtubule-associated protein RP/EB family member 1 OS=Homo sapiens GN=MAPRE1 PE=1 SV=3	29.999	268	2	3	11.2	18.3	44002000	11148000	10053000		0.901776				948	842;5128;5596;5967	True;True;True;True	890;5407;5973;6370	2499;14965;14966;14967;14968;16562;16563;16564;17670;17671;17672	2704;16175;16176;16177;16178;17993;17994;17995;19204;19205;19206	2704;16177;17993;19206
Q86Y56-2;Q86Y56	Q86Y56-2;Q86Y56	Dynein assembly factor 5, axonemal	DNAAF5	sp|Q86Y56-2|DAAF5_HUMAN Isoform 2 of Dynein assembly factor 5, axonemal OS=Homo sapiens GN=DNAAF5;sp|Q86Y56|DAAF5_HUMAN Dynein assembly factor 5, axonemal OS=Homo sapiens GN=DNAAF5 PE=1 SV=4	92.043	843	2	3	4.4	5.3	29404000	8035900	7240800		0.901057				1072	51;4251;4658	True;True;True	54;4480;4910	157;158;159;160;12422;12423;12424;13609;13610	164;165;166;167;13523;13524;13525;14787;14788	166;13525;14788
Q7KZF4	Q7KZF4	Staphylococcal nuclease domain-containing protein 1	SND1	sp|Q7KZF4|SND1_HUMAN Staphylococcal nuclease domain-containing protein 1 OS=Homo sapiens GN=SND1 PE=1 SV=1	102	910	12	15	16.6	18.6	280360000	61732000	55295000		0.895727				1038	121;710;1396;1410;1607;1961;1974;1990;3324;4401;4976;5523;5954;5988;6179;6309;6536;6705;6912;7428;7749;7951;7986	True;True;True;True;True;True;True;True;True;True;True;True;True;True;True;True;True;True;True;True;True;True;True	128;752;1482;1496;1702;2074;2089;2106;3500;4640;5250;5898;6357;6393;6590;6728;6970;7152;7362;7911;8252;8471;8509	363;364;365;366;2085;4102;4103;4141;4142;4143;4717;4718;4719;4720;5733;5734;5735;5736;5775;5816;5817;9672;12869;12870;14537;16349;16350;16351;16352;17640;17641;17642;17643;17721;18280;18281;18726;18727;19411;19412;19413;19414;19891;19892;19893;19894;20614;20615;20616;22212;22213;22214;23200;23201;23202;23846;23847;23958;23959;23960;23961	375;376;377;378;2257;4420;4421;4460;4461;4462;5064;5065;5066;5067;6150;6151;6152;6153;6199;6241;6242;10583;13994;13995;15743;17775;17776;17777;17778;19174;19175;19176;19177;19259;19856;19857;20621;20622;21354;21355;21356;21357;21844;21845;21846;21847;22935;22936;22937;24628;24629;24630;25683;25684;25685;26350;26351;26462;26463;26464;26465	376;2257;4420;4460;5066;6153;6199;6242;10583;13995;15743;17777;19177;19259;19856;20621;21354;21847;22936;24628;25684;26350;26463	705	348
Q96FW1;Q96FW1-2	Q96FW1;Q96FW1-2	Ubiquitin thioesterase OTUB1	OTUB1	sp|Q96FW1|OTUB1_HUMAN Ubiquitin thioesterase OTUB1 OS=Homo sapiens GN=OTUB1 PE=1 SV=2;sp|Q96FW1-2|OTUB1_HUMAN Isoform 2 of Ubiquitin thioesterase OTUB1 OS=Homo sapiens GN=OTUB1	31.284	271	5	5	22.1	22.1	62447000	14854000	13292000		0.894843				1185	2138;2526;3619;4221;4709	True;True;True;True;True	2260;2669;3822;4448;4962	6225;6226;6227;6228;7307;7308;7309;7310;10574;10575;10576;10577;12328;12329;12330;12331;13755;13756;13757;13758	6667;6668;6669;6670;7855;7856;7857;7858;11555;11556;11557;11558;13427;13428;13429;13430;14939;14940;14941;14942	6669;7857;11558;13427;14941
P52294	P52294	Importin subunit alpha-5;Importin subunit alpha-5, N-terminally processed	KPNA1	sp|P52294|IMA5_HUMAN Importin subunit alpha-5 OS=Homo sapiens GN=KPNA1 PE=1 SV=3	60.221	538	2	2	4.1	4.1	25018000	4629700	4139800		0.894183				598	3590;5152;5506;6625	True;True;True;True	3793;5431;5881;7069	10497;15028;15029;15030;15031;16302;19672;19673;19674;19675	11454;16238;16239;16240;16241;17722;21621;21622;21623;21624	11454;16240;17722;21623
P84090	P84090	Enhancer of rudimentary homolog	ERH	sp|P84090|ERH_HUMAN Enhancer of rudimentary homolog OS=Homo sapiens GN=ERH PE=1 SV=1	12.259	104	1	1	10.6	10.6	24965000	4950100	4425000		0.893921				770	6427	TRUE	6859	19102;19103;19104;19105	21019;21020;21021;21022	21019
P55884;P55884-2	P55884;P55884-2	Eukaryotic translation initiation factor 3 subunit B	EIF3B	sp|P55884|EIF3B_HUMAN Eukaryotic translation initiation factor 3 subunit B OS=Homo sapiens GN=EIF3B PE=1 SV=3;sp|P55884-2|EIF3B_HUMAN Isoform 2 of Eukaryotic translation initiation factor 3 subunit B OS=Homo sapiens GN=EIF3B	92.48	814	7	7	17	12.3	88710000	21147000	18889000		0.893224				634	623;1280;2081;2345;2889;2950;3696;3728;5640;5878;6952;8134	True;True;True;True;True;True;True;True;True;True;True;True	662;1362;2200;2475;3046;3109;3901;3935;6019;6277;7403;8659;8660	1848;1849;1850;3769;3770;3771;6058;6059;6060;6061;6803;6804;6805;8323;8495;8496;8497;10784;10877;16695;16696;17451;17452;17453;20737;24383;24384;24385	1999;2000;2001;4070;4071;4072;6496;6497;6498;6499;7311;7312;7313;8950;9127;9128;9129;11802;11898;18135;18136;18978;18979;18980;23061;26911;26912;26913	1999;4071;6496;7312;8950;9129;11802;11898;18136;18979;23061;26913	440	496
P39023;Q92901	P39023	60S ribosomal protein L3	RPL3	sp|P39023|RL3_HUMAN 60S ribosomal protein L3 OS=Homo sapiens GN=RPL3 PE=1 SV=2	46.108	403	7	9	18.4	25.6	194630000	46676000	41594000		0.891122				479	325;1880;2326;2978;3292;3293;6540;7343;7424;7437	True;True;True;True;True;True;True;True;True;True	341;1988;1989;2455;3140;3468;3469;6975;7820;7907;7920	945;946;5500;5501;5502;5503;6747;6748;6749;6750;8569;8570;9590;9591;9592;9593;9594;9595;19430;19431;19432;19433;21928;21929;21930;21931;21932;21933;22200;22201;22202;22203;22232;22233;22234	999;1000;5898;5899;5900;5901;7255;7256;7257;7258;9215;9216;10481;10482;10483;10484;10485;10486;21373;21374;21375;21376;24321;24322;24323;24324;24325;24326;24616;24617;24618;24619;24648;24649;24650	1000;5899;7255;9215;10483;10485;21376;24321;24619;24649	318;319	181;216
Q92616	Q92616	Translational activator GCN1	GCN1L1	sp|Q92616|GCN1_HUMAN eIF-2-alpha kinase activator GCN1 OS=Homo sapiens GN=GCN1 PE=1 SV=6	292.75	2671	19	22	8.3	9.5	323910000	70882000	63155000		0.890988				1144	360;418;470;504;533;694;893;936;1170;1625;2528;2695;3142;3444;3574;4062;4147;4693;4737;4754;4757;5031;5047;5075;5113;5124;5131;5269;5499;5650;5900;6302;6445;6567;7118;7519;8209;8447	True;True;True;True;True;True;True;True;True;True;True;True;True;True;True;True;True;True;True;True;True;True;True;True;True;True;True;True;True;True;True;True;True;True;True;True;True;True	378;439;496;532;562;735;945;991;1237;1721;2671;2847;3311;3626;3777;4281;4373;4945;4992;4993;5021;5024;5307;5323;5352;5391;5402;5410;5551;5874;6029;6301;6720;6877;7002;7580;8005;8739;8989	1033;1034;1035;1197;1198;1199;1200;1359;1460;1461;1462;1463;1553;1554;1555;1556;2040;2041;2042;2653;2767;3427;4774;4775;4776;7315;7793;9147;10050;10456;11848;11849;11850;12132;13716;13836;13837;13838;13839;13840;13841;13908;13909;13910;13913;13914;13915;14685;14727;14728;14729;14730;14809;14810;14811;14812;14914;14915;14916;14948;14949;14975;15371;15372;15373;15374;16283;16284;16285;16286;16724;1…	1088;1089;1090;1265;1266;1267;1268;1436;1543;1544;1545;1546;1653;1654;1655;1656;2211;2212;2213;2868;2984;3697;5125;5126;5127;7863;8404;10009;10977;11411;12927;12928;12929;13226;14900;15028;15029;15030;15031;15032;15033;15100;15101;15102;15105;15106;15107;15893;15935;15936;15937;15938;16018;16019;16020;16021;16123;16124;16125;16157;16158;16185;16598;16599;16600;16601;17702;17703;17704;17705;18167;…	1089;1266;1436;1544;1656;2213;2868;2984;3697;5125;7863;8404;10009;10977;11411;12929;13226;14900;15028;15102;15105;15893;15936;16021;16125;16157;16185;16598;17704;18168;19038;20604;21066;21451;23621;24924;27123;27903	719;720	315;1736
Q99567	Q99567	Nuclear pore complex protein Nup88	NUP88	sp|Q99567|NUP88_HUMAN Nuclear pore complex protein Nup88 OS=Homo sapiens GN=NUP88 PE=1 SV=2	83.541	741	3	3	5.7	5.4	64330000	6248600	5564900		0.890583				1216	1526;2146;2243;4957;5745;6785;6787;7770;7895	True;True;True;True;True;True;True;True;True	1617;2269;2368;5231;6138;7233;7235;8278;8411	4490;6244;6245;6524;6525;14485;14486;14487;17035;20241;20242;20243;20244;20248;20249;23276;23277;23278;23279;23682;23683;23684	4824;6686;6687;7016;7017;15690;15691;15692;18512;22511;22512;22513;22514;22518;22519;25762;25763;25764;25765;26183;26184;26185	4824;6687;7016;15691;18512;22513;22518;25765;26184
O75821	O75821	Eukaryotic translation initiation factor 3 subunit G	EIF3G	sp|O75821|EIF3G_HUMAN Eukaryotic translation initiation factor 3 subunit G OS=Homo sapiens GN=EIF3G PE=1 SV=2	35.611	320	1	1	2.8	2.8	26009000	5167100	4596000		0.889474				154	1697;4833;8139	True;True;True	1795;5103;8666	4965;14142;24406;24407;24408;24409	5347;15337;26936;26937;26938;26939	5347;15337;26939
P31153;P31153-2;Q00266	P31153;P31153-2	S-adenosylmethionine synthase isoform type-2	MAT2A	sp|P31153|METK2_HUMAN S-adenosylmethionine synthase isoform type-2 OS=Homo sapiens GN=MAT2A PE=1 SV=1;sp|P31153-2|METK2_HUMAN Isoform 2 of S-adenosylmethionine synthase isoform type-2 OS=Homo sapiens GN=MAT2A	43.66	395	3	4	12.4	17.7	77429000	18615000	16540000		0.888531				426	2400;3110;5548;6899;8434	True;True;True;True;True	2535;3278;5925;7349;8976	6968;6969;9058;9059;16428;16429;16430;16431;20579;20580;20581;20582;25270;25271;25272	7498;7499;9911;9912;17857;17858;17859;17860;22900;22901;22902;22903;27867;27868;27869	7499;9911;17860;22903;27868
P46778	P46778	60S ribosomal protein L21	RPL21	sp|P46778|RL21_HUMAN 60S ribosomal protein L21 OS=Homo sapiens GN=RPL21 PE=1 SV=2	18.565	160	1	1	9.4	9.4	58621000	16248000	14396000		0.886017				524	8260	TRUE	8796	24756;24757;24758;24759	27288;27289;27290;27291	27290
P60174-1;P60174;P60174-4	P60174-1;P60174;P60174-4	Triosephosphate isomerase	TPI1	sp|P60174-1|TPIS_HUMAN Isoform 2 of Triosephosphate isomerase OS=Homo sapiens GN=TPI1;sp|P60174|TPIS_HUMAN Triosephosphate isomerase OS=Homo sapiens GN=TPI1 PE=1 SV=3;sp|P60174-4|TPIS_HUMAN Isoform 4 of Triosephosphate isomerase OS=Homo sapiens GN=TPI1	26.669	249	2	2	9.2	9.2	54054000	9969200	8829300		0.885658				646	3032;3095;6604;6881;8180	True;True;True;True;True	3197;3262;7046;7331;8707	8838;9023;9024;9025;9026;19619;19620;20517;20518;20519;20520;24510;24511	9687;9876;9877;9878;9879;21568;21569;22801;22802;22803;22804;27041;27042	9687;9879;21568;22803;27041
P61247	P61247	40S ribosomal protein S3a	RPS3A	sp|P61247|RS3A_HUMAN 40S ribosomal protein S3a OS=Homo sapiens GN=RPS3A PE=1 SV=2	29.945	264	10	9	39.8	38.6	366110000	110770000	98067000		0.885321				674	114;133;587;745;1997;4249;4478;4494;4745;5411;5515;7619;8171	True;True;True;True;True;True;True;True;True;True;True;True;True	121;140;624;625;789;2113;4478;4722;4738;5006;5753;5890;8114;8698	343;344;345;346;401;402;1735;1736;1737;1738;1739;2186;2187;2188;5836;5837;5838;12417;12418;12419;12420;13103;13138;13139;13140;13873;13874;13875;13876;15895;16323;16324;16325;16326;22794;22795;24484	355;356;357;358;413;414;1867;1868;1869;1870;1871;2364;2365;2366;6261;6262;6263;13518;13519;13520;13521;14244;14279;14280;14281;15065;15066;15067;15068;17128;17743;17744;17745;17746;25242;25243;25244;27015	357;413;1871;2366;6261;13518;14244;14281;15066;17128;17743;25244;27015	471;472	38;229
Q9UPU5	Q9UPU5	Ubiquitin carboxyl-terminal hydrolase 24	USP24	sp|Q9UPU5|UBP24_HUMAN Ubiquitin carboxyl-terminal hydrolase 24 OS=Homo sapiens GN=USP24 PE=1 SV=3	294.36	2620	2	2	1.2	1.1	16150000	4781000	4232400		0.885254				1424	1294;4195;7560;7939	True;True;True;True	1376;4422;8050;8455	3800;12268;12269;12270;12271;22618;23803	4101;13367;13368;13369;13370;25051;26305	4101;13367;25051;26305
O75832	O75832	26S proteasome non-ATPase regulatory subunit 10	PSMD10	sp|O75832|PSD10_HUMAN 26S proteasome non-ATPase regulatory subunit 10 OS=Homo sapiens GN=PSMD10 PE=1 SV=1	24.428	226	2	2	17.3	17.3	21606000	4996500	4402100		0.881037				157	716;4724	True;True	758;4977	2099;2100;2101;13796;13797;13798;13799	2271;2272;2273;14984;14985;14986;14987	2272;14987
O14787-2;O14787	O14787-2;O14787	Transportin-2	TNPO2	sp|O14787-2|TNPO2_HUMAN Isoform 2 of Transportin-2 OS=Homo sapiens GN=TNPO2;sp|O14787|TNPO2_HUMAN Transportin-2 OS=Homo sapiens GN=TNPO2 PE=1 SV=3	100.41	887	5	5	6.9	6.9	23039000	4189600	3687200		0.880084				53	543;2513;4532;4755;6101;6554;7137	False;True;False;True;False;False;False	572;2655;4779;5022;6510;6989;7599	1585;1586;1587;1588;1589;1590;1591;7270;7271;7272;7273;13255;13256;13257;13258;13911;18068;18069;18070;19465;21312;21313;21314;21315	1690;1691;1692;1693;1694;1695;1696;7813;7814;7815;7816;14396;14397;14398;14399;15103;19625;19626;19627;21411;23668;23669;23670;23671	1691;7815;14396;15103;19625;21411;23669	23	239
P07900;P07900-2;Q58FG0;Q14568;Q58FG1	P07900;P07900-2	Heat shock protein HSP 90-alpha	HSP90AA1	sp|P07900|HS90A_HUMAN Heat shock protein HSP 90-alpha OS=Homo sapiens GN=HSP90AA1 PE=1 SV=5;sp|P07900-2|HS90A_HUMAN Isoform 2 of Heat shock protein HSP 90-alpha OS=Homo sapiens GN=HSP90AA1	84.659	732	29	31	38.3	42.8	1401100000	355170000	311990000		0.878424				241	141;483;594;932;1238;1273;1521;1596;1597;1598;1738;1739;1745;1746;1813;2421;2926;2990;2994;3642;4361;4374;5224;5711;6164;6560;6930;7178;7732;8350;8351;8399;8577;8578	False;True;True;True;True;True;False;False;False;False;True;True;True;True;False;True;False;True;True;False;True;True;True;True;True;False;True;True;False;False;False;False;True;True	148;509;632;987;1315;1316;1317;1355;1612;1690;1691;1692;1838;1839;1845;1846;1918;2558;3085;3152;3156;3845;4597;4610;4611;5505;5506;6101;6573;6995;7380;7644;8234;8887;8888;8940;9127;9128;9129;9130	428;429;430;431;1395;1396;1397;1398;1757;1758;1759;1760;2757;3644;3645;3646;3647;3648;3649;3650;3651;3652;3750;3751;3752;3753;4482;4483;4684;4685;4686;4687;4688;4689;4690;4691;4692;4693;4694;4695;4696;5091;5092;5093;5094;5095;5109;5110;5111;5112;5113;5114;5115;5116;5309;5310;5311;7034;7035;7036;8415;8416;8417;8418;8419;8420;8421;8422;8423;8424;8425;8636;8637;8638;8649;8650;8651;8652;8653;10636;10…	445;446;447;448;449;450;451;452;1474;1475;1476;1477;1478;1479;1480;1889;1890;1891;1892;2974;3939;3940;3941;3942;3943;3944;3945;3946;3947;4047;4048;4049;4050;4051;4052;4053;4054;4815;4816;5029;5030;5031;5032;5033;5034;5035;5036;5037;5038;5039;5040;5041;5042;5043;5477;5478;5479;5480;5481;5482;5483;5484;5498;5499;5500;5501;5502;5503;5504;5505;5701;5702;5703;7572;7573;7574;7575;7576;9042;9043;9044;90…	451;1474;1892;2974;3943;4047;4816;5033;5036;5040;5477;5479;5500;5504;5701;7574;9043;9362;9387;11623;13854;13897;16467;18396;19798;21432;22987;23804;25630;27608;27612;27763;28318;28326	131;132;133;134;135	474;610;625;628;716
Q9NZB2;Q9NZB2-6;Q9NZB2-2;Q9NZB2-5;Q9NZB2-4	Q9NZB2;Q9NZB2-6;Q9NZB2-2;Q9NZB2-5;Q9NZB2-4	Constitutive coactivator of PPAR-gamma-like protein 1	FAM120A	sp|Q9NZB2|F120A_HUMAN Constitutive coactivator of PPAR-gamma-like protein 1 OS=Homo sapiens GN=FAM120A PE=1 SV=2;sp|Q9NZB2-6|F120A_HUMAN Isoform F of Constitutive coactivator of PPAR-gamma-like protein 1 OS=Homo sapiens GN=FAM120A;sp|Q9NZB2-2|F120A_HUMAN I	121.89	1118	1	1	1.5	1	13272000	1929600	1691900		0.876814				1359	170;4714;5613;7415	True;True;True;True	179;4967;5991;7898	507;508;13768;13769;16614;22170	530;531;14952;14953;18048;24585	530;14953;18048;24585
Q16878	Q16878	Cysteine dioxygenase type 1	CDO1	sp|Q16878|CDO1_HUMAN Cysteine dioxygenase type 1 OS=Homo sapiens GN=CDO1 PE=1 SV=2	22.972	200	1	1	3.5	3.5	42001000	11195000	9813700		0.876615				969	7091	TRUE	7553	21188;21189;21190;21191	23541;23542;23543;23544	23542
Q96N67-4;Q96N67-3;Q96N67-5;Q96N67-2;Q96N67-6;Q96N67;Q96N67-7	Q96N67-4;Q96N67-3;Q96N67-5;Q96N67-2;Q96N67-6;Q96N67	Dedicator of cytokinesis protein 7	DOCK7	sp|Q96N67-4|DOCK7_HUMAN Isoform 4 of Dedicator of cytokinesis protein 7 OS=Homo sapiens GN=DOCK7;sp|Q96N67-3|DOCK7_HUMAN Isoform 3 of Dedicator of cytokinesis protein 7 OS=Homo sapiens GN=DOCK7;sp|Q96N67-5|DOCK7_HUMAN Isoform 5 of Dedicator of cytokinesis	238.27	2098	1	1	0.6	0.7	8661000	1571200	1376100		0.875827				1198	3136;6263;6642	True;True;True	3305;6678;7086	9132;18599;19718;19719;19720	9994;20487;21667;21668;21669	9994;20487;21667
Q00610-2;Q00610;P53675-2;P53675	Q00610-2;Q00610	Clathrin heavy chain 1	CLTC	sp|Q00610-2|CLH1_HUMAN Isoform 2 of Clathrin heavy chain 1 OS=Homo sapiens GN=CLTC;sp|Q00610|CLH1_HUMAN Clathrin heavy chain 1 OS=Homo sapiens GN=CLTC PE=1 SV=5	187.89	1639	45	42	34.9	33.1	3702500000	888380000	777690000		0.875402				774	123;323;453;454;558;637;843;878;942;1002;1435;1513;1692;1838;1905;1960;2286;2805;3024;3049;3662;3663;3788;3832;3884;4039;4104;4201;4419;4586;4730;5646;5697;5702;6024;6215;6217;6815;7153;7266;7457;7530;7660;7740;7943;8091;8186;8283;8349;8392;8401;8408	True;True;True;True;True;True;True;True;True;True;True;True;True;True;True;True;True;True;True;True;True;True;True;True;True;True;True;True;True;True;True;True;True;True;True;True;True;True;True;True;True;True;True;True;True;True;True;True;True;True;True;True	130;339;479;480;590;676;891;928;998;1059;1060;1521;1603;1790;1944;2016;2073;2413;2960;3188;3215;3866;3867;3997;4043;4100;4258;4325;4428;4660;4834;4835;4983;6025;6087;6092;6430;6626;6627;6629;7264;7618;7619;7738;7941;8017;8157;8243;8459;8460;8616;8713;8714;8820;8886;8932;8942;8949	372;373;374;935;936;937;938;939;940;941;942;1303;1304;1305;1306;1307;1308;1309;1644;1645;1646;1647;1887;1888;1889;1890;2500;2501;2595;2596;2597;2598;2780;2781;2782;2783;2950;2951;2952;2953;2954;2955;2956;2957;4208;4209;4450;4451;4955;4956;5383;5384;5385;5386;5569;5570;5571;5572;5729;5730;5731;5732;6641;6642;8083;8084;8085;8086;8087;8088;8089;8811;8812;8813;8878;8879;8880;8881;10691;10692;10693;10…	384;385;386;989;990;991;992;993;994;995;996;1375;1376;1377;1378;1379;1380;1381;1382;1383;1772;1773;1774;1775;2044;2045;2046;2047;2705;2706;2707;2804;2805;2806;2807;2997;2998;2999;3000;3184;3185;3186;3187;3188;3189;3190;3191;4530;4531;4779;4780;5337;5338;5775;5776;5777;5778;5967;5968;5969;5970;6146;6147;6148;6149;7133;7134;8703;8704;8705;8706;8707;8708;8709;8710;8711;8712;9655;9656;9657;9727;9728;…	386;996;1377;1379;1773;2044;2706;2804;2999;3187;4530;4779;5337;5778;5969;6147;7134;8703;9657;9727;11698;11701;12077;12215;12393;12859;13067;13381;14077;14553;15003;18155;18356;18372;19395;20354;20364;22607;23722;24066;24723;24956;25375;25659;26314;26797;27062;27352;27606;27735;27768;27788	555;556;557;558;559;560;561;562;563;564	73;95;181;295;587;590;604;1041;1138;1538
Q15645;Q15645-2	Q15645	Pachytene checkpoint protein 2 homolog	TRIP13	sp|Q15645|PCH2_HUMAN Pachytene checkpoint protein 2 homolog OS=Homo sapiens GN=TRIP13 PE=1 SV=2	48.55	432	2	3	6.2	7.2	72446000	13929000	12188000		0.875009				947	5001;5827;6077;8213	True;True;True;True	5275;6223;6486;8745	14596;14597;14598;17292;17293;18006;18007;18008;24619;24620;24621;24622	15803;15804;15805;18802;18803;19563;19564;19565;27151;27152;27153;27154	15803;18803;19565;27152
P49591	P49591	Serine--tRNA ligase, cytoplasmic	SARS	sp|P49591|SYSC_HUMAN Serine--tRNA ligase, cytoplasmic OS=Homo sapiens GN=SARS PE=1 SV=3	58.777	514	4	3	10.9	9.7	38152000	10122000	8823500		0.871715				553	1653;1797;2218;7039;7527;8304	True;True;True;True;True;True	1749;1898;2343;7498;8014;8841	4847;4848;4849;4850;5252;5253;6462;6463;6464;21017;22518;22519;22520;24870	5220;5221;5222;5223;5641;5642;6953;6954;6955;23351;24947;24948;24949;27403	5220;5642;6953;23351;24949;27403
P11142;P11142-2;P54652	P11142;P11142-2	Heat shock cognate 71 kDa protein	HSPA8	sp|P11142|HSP7C_HUMAN Heat shock cognate 71 kDa protein OS=Homo sapiens GN=HSPA8 PE=1 SV=1;sp|P11142-2|HSP7C_HUMAN Isoform 2 of Heat shock cognate 71 kDa protein OS=Homo sapiens GN=HSPA8	70.897	646	21	24	39.2	46.6	1626300000	407230000	354290000		0.87				278	661;989;1233;2097;2118;2130;2763;2873;3376;3377;3720;4667;5378;5461;5465;5749;5750;5763;5818;6114;6172;6370;6663;6738;7165;7310;7388;7503;8053	True;True;True;True;True;True;True;True;True;True;False;True;True;True;False;True;True;True;True;True;True;True;True;True;True;False;True;True;True	701;1045;1309;2216;2217;2240;2252;2917;3030;3554;3555;3925;4919;5706;5829;5833;6142;6143;6144;6157;6214;6523;6581;6582;6793;6794;7108;7185;7631;7787;7868;7989;8576	1946;1947;1948;1949;2909;2910;2911;2912;3628;6106;6107;6108;6109;6173;6174;6175;6208;6209;7965;7966;7967;7968;8280;8281;9813;9814;9815;9816;9817;9818;9819;9820;9821;9822;9823;9824;10850;10851;10852;10853;13639;13640;13641;13642;15756;16091;16092;16093;16094;16102;17045;17046;17047;17048;17049;17050;17051;17052;17053;17054;17055;17085;17086;17087;17275;17276;17277;18098;18099;18100;18101;18248;182…	2107;2108;2109;2110;3127;3128;3129;3130;3131;3132;3133;3923;6545;6546;6547;6548;6613;6614;6615;6649;6650;6651;8576;8577;8578;8579;8907;8908;10735;10736;10737;10738;10739;10740;10741;10742;10743;10744;10745;10746;11871;11872;11873;11874;14818;14819;14820;14821;16989;17328;17329;17330;17331;17339;18525;18526;18527;18528;18529;18530;18531;18532;18533;18534;18535;18565;18566;18567;18783;18784;18785;1…	2107;3131;3923;6545;6615;6649;8576;8908;10736;10745;11872;14820;16989;17329;17339;18531;18534;18567;18786;19657;19828;20811;21731;21937;23756;24235;24510;24877;26679	163;164;165;166;167	61;87;122;127;549
Q9H4A4	Q9H4A4	Aminopeptidase B	RNPEP	sp|Q9H4A4|AMPB_HUMAN Aminopeptidase B OS=Homo sapiens GN=RNPEP PE=1 SV=2	72.595	650	6	7	11.5	12.8	94198000	21049000	18308000		0.86978				1288	164;223;681;933;2722;4181;4336;4946;6227;7408	True;True;True;True;True;True;True;True;True;True	172;235;721;988;2874;4407;4570;5220;6639;7890	485;486;487;488;633;634;635;636;2009;2758;2759;2760;7853;12233;12234;12235;12236;12650;12651;12652;12653;14460;14461;14462;18500;18501;18502;18503;22149	506;507;508;509;659;660;661;662;2178;2975;2976;2977;8464;13332;13333;13334;13335;13759;13760;13761;13762;15665;15666;15667;20388;20389;20390;20391;24562	506;661;2178;2975;8464;13334;13762;15665;20390;24562
O76094-2;O76094	O76094-2;O76094	Signal recognition particle subunit SRP72	SRP72	sp|O76094-2|SRP72_HUMAN Isoform 2 of Signal recognition particle subunit SRP72 OS=Homo sapiens GN=SRP72;sp|O76094|SRP72_HUMAN Signal recognition particle subunit SRP72 OS=Homo sapiens GN=SRP72 PE=1 SV=3	67.879	610	4	5	7.7	9.8	41337000	11677000	10153000		0.869487				165	1454;1800;2879;5097;7046;7545;7774;8330	True;True;True;True;True;True;True;True	1540;1901;3036;5375;7505;8034;8283;8867	4271;4272;5262;8297;8298;8299;8300;14870;14871;21036;22585;23299;23300;23301;23302;24937;24938	4593;4594;5654;8924;8925;8926;8927;16079;16080;23370;25018;25785;25786;25787;25788;27475;27476	4594;5654;8927;16080;23370;25018;25785;27476
[truncated: 660 more rows]

## Sheet: PSE
Protein IDs	Majority protein IDs	Protein names	Gene names	Fasta headers	Mol. weight [kDa]	Sequence length	Peptides dCas9_009	Peptides PSE_013	Sequence coverage dCas9_009 [%]	Sequence coverage PSE_013 [%]	Intensity	Intensity dCas9_009	Intensity PSE_013		PSE/dCas9	Only identified by site	Reverse	Potential contaminant	id	Peptide IDs	Peptide is razor	Mod. peptide IDs	Evidence IDs	MS/MS IDs	Best MS/MS	Oxidation (M) site IDs	Oxidation (M) site positions
[truncated: 1,365 more rows]
