# Supplementary material for: CAPTURE of the Human U2 snRNA Genes Expands the Repertoire of Associated Factors
Source: Biomolecules. 2022 May 14;12(5):704. doi: 10.3390/biom12050704 (PMC9138887; doi:10.3390/biom12050704)
Supplement: Supplementary file 1 [file biomolecules-12-00704-s001.zip › biomolecules-1642807-supplementary/Table S2.xlsx]

## Sheet: Sheet1
DSE Only		PSE Only		Common DSE & PSE
ABCF1		SEPT9		ACTG2;ACTA1;ACTC1;ACTA2
ACAD8		AASDHPPT		ADD1
BAG6		AK1		ADRM1
CAMK2D;CAMK2B;CAMK2A;CAMK2G		AK2		AKAP11
CDC37		ANAPC7		ALYREF
CNN2;CNN3		ARAF;RAF1;BRAF		ANP32E
CPNE1		ARHGEF2		AP3M1
CRNKL1		CCNK (CYCLIN K)		AP3S1
DCAF13		CDC16		ATXN2L
DDX20		CDC45		BCCIP
DDX21		CDK7		BOP1
DDX50		CDKN2A		BRIX1
DHRS7		CENPV		BYSL
DUT		CHAF1B		CBX5
EIF5		CHD1L		CCAR1
ELP2		CHD4;CHD5;CHD3		CCAR2
ELP3		CHERP		CDC5L
ERCC2		CIRH1A		CEBPZ
FBLL1		CLNS1A		CNP
GPN1		COG6		COPS2
GTF2I		CPSF1		CPSF3L (INTS11)
GTPBP4		CRKL		CSNK2A2
H1F0		CTNNBL1		CSTF1
HDGFRP2		CTNND1		CSTF2;CSTF2T
HMGB3		CWF19L1		DDX18
HNRNPA0		DIMT1		DDX23
HNRNPK		DPM1		DDX46
HSPA14		DRG2		DDX47
HSPA1L		DYNLT1		DDX52
HTATSF1		EBNA1BP2		DDX56
IGF2BP2		EIF3J		DEK
KIAA1524		EIF6		DFFA
KIF5C;KIF5B;KIF5A		EMG1		DIS3
KPNA4		FAM50A		DNAJB1
LPCAT1		GINS1		DNAJC2
LRBA		GNL2		EIF4B
MCM5		GRWD1		ELAC2
MTHFD1L		GTF3C2		ETF1
MYBBP1A		HNRNPA3		EXOSC2
NHLRC2		HNRNPLL		EXOSC4
NHP2L1		ILKAP		EXOSC9
NME1		INTS1		FANCI
NONO		INTS4		FBL
NOP2		INTS7		FUBP3
NT5C2		IRF2BP1		FUS;TAF15
PCBP2		KIAA0196		GEMIN5( snRNP biogenesis)
PCK2		KIDINS220		GLE1
PRKACB;PRKACA		LIG3		GLUL
PRKAG1		LIMS1		GLYR1
PRMT3		LMAN1		GNL3
PSMF1		MDC1		H2AFY2
PUM1;PUM2		MED16		HCFC1
RAB21		MND1		HDGF
RABL3		MYO5A		HDLBP
RAP1B;RAP1A		NACA		HEATR3
RPL31		NANS		HIST1H1D
RPRD1A		NCAPD3		HIST1H2AC;HIST3H2A;HIST1H2AB;HIST1H2AA;H2AFX
RPS6KA3		NCAPG2		HMGB2
RRP1		NELFA		HNRNPF
RRP12		NKRF		HNRNPH3
RRP1B		NOC3L		HP1BP3
RSL1D1		NOC4L		HSPA6;HSPA7
SH3GL1;SH3GL2		NOL9		HSPB1
SNRNP70		NOP9		INTS2
SSB		NPLOC4		INTS3
SSRP1 (FACT)		NSUN2		IRS4
TAB1		NUP153		KDM1A
TMEM33		NUP50		KIF22
TOP1		NUPL1		KIF2A
TOPBP1		ORC3		KPNA6;KPNA5
TSN		OSBP		LAS1L
UBE2N;UBE2NL		PDCD11		LIMA1
UBE3C		PDLIM1		LSM14A
UNC45A		PLEC;EPPK1		LUC7L2
VIM		POLD1		MAP4
WDR44		POLR3B		MAT2B
XRN2		POLR3C		MBNL1
		POM121C;POM121		MCM4
		PPAN		MED23
		PPIL4		MSH6
		PPP1CC		MTA1;MTA3
		PPP2R2A		MTA2
		PPP2R5C;PPP2R5D		MTAP
		PRIM1		NAT10
		PRIM2		NAT2
		PRPF3		NEK9
		PSPC1		NELFB
		RAD21L1;RAD21		NOC2L
		RALY		NOL6
		RBBP5		NUMA1
		RCL1		NUP214
		RDX		NXN
		RPIA		OGT
		RPL7L1		OXR1;NCOA7
		RPRD1B		PABPN1
		RRP9		PDS5B
		SCRIB		PES1
		SCYL1		PFN2
		SEC16A		PHF5A
		SEC24A		PIN4
		SF1		PLAA
		SF3B4		PLRG1
		SLC35E1		PNO1
		SMAD3;SMAD9;SMAD2;SMAD5;SMAD1		POLD2
		SMARCE1		POLDIP3
		SMEK1;SMEK2		POLR2B (pol II)
		SRRM2		POLR3A
		SRSF7		POP1
		SRSF9		PPIH
		SSR4		PPP1R8
		STK26;STK25;STK24		PRPF4
		SUGP2		PWP2
		SUPT5H (SPT5)		RAB3GAP2
		TBCE		RAB5B
		TCEA2;TCEA1 (TFIIS)		RAD50
		THOC1		RAE1
		THOC5		RBM12
		TLE4;TLE1;TLE2;TLE3		RBM14
		TMPO		RBM39
		TOR1AIP1		RBM4;RBM4B
		TROVE2		RECQL
		UBE4B		RIF1
		UFD1L		RPLP0
		URB2		RPP30
		UTP6		RTN4
		VPS16		SAFB;SAFB2
		XAB2		SART3
		YTHDF1;YTHDF3		SBDS
		ZFR		SCAMP2
		ZNF207		SCD
				SEC23IP
				SERPINH1
				SF3B6
				SLC30A6
				SMARCA4;SMARCA2
				SMARCA5
				SMARCC1
				SMC2
				SMC3
				SMU1
				SNRNP40
				SNRPC (U1 snRNP)
				SNRPD1
				SNX2
				SRRT
				SRSF1
				SRSF3
				SUMO1
				SUN2
				SUPT6H (SPT6)
				TARDBP
				TCOF1
				THEM6
				THOC2
				THOC6
				TOMM34
				TRMT1
				TRMT1L
				TRRAP
				TUBGCP2
				U2AF1
				UBXN1
				UCHL5
				UMPS
				URB1
				UROD
				USP39
				UTP15
				UTP20
				VBP1
				VPS26B
				VPS4A;VPS4B;FIGNL1
				WDR12
				WDR36
				WDR5
				WDR75
				YKT6
				YWHAG
