# Supplementary material for: CAPTURE of the Human U2 snRNA Genes Expands the Repertoire of Associated Factors
Source: Biomolecules. 2022 May 14;12(5):704. doi: 10.3390/biom12050704 (PMC9138887; doi:10.3390/biom12050704)
Supplement: Supplementary file 1 [file biomolecules-12-00704-s001.zip › biomolecules-1642807-supplementary/Table S3.xlsx]

## Sheet: analysis (4)
Analysis Type:	PANTHER Overrepresentation Test (Released 20220202)
Annotation Version and Release Date:	Reactome version 65 Released 2021-10-01
Analyzed List:	DSE+PSE (Homo sapiens)
Reference List:	Homo sapiens (all genes in database)
Test Type:	FISHER
Correction:	FDR
Reactome pathways	Homo sapiens - REFLIST (20589)	DSE+PSE (456)	DSE+PSE (expected)	DSE+PSE (over/under)	DSE+PSE (fold Enrichment)	DSE+PSE (raw P-value)	DSE+PSE (FDR)	-log10(FDR)
Metabolism of RNA (R-HSA-8953854)	661	109	14.64	+	7.45	5.83e-58	1.45e-54	53.8386
Processing of Capped Intron-Containing Pre-mRNA (R-HSA-72203)	238	54	5.27	+	10.24	1.85e-34	2.31e-31	30.6364
mRNA Splicing - Major Pathway (R-HSA-72163)	180	42	3.99	+	10.54	2.24e-27	1.86e-24	23.7305
mRNA Splicing (R-HSA-72172)	188	42	4.16	+	10.09	9.88e-27	6.16e-24	23.2104
rRNA processing (R-HSA-72312)	202	41	4.47	+	9.16	9.92e-25	4.95e-22	21.3054
rRNA processing in the nucleus and cytosol (R-HSA-8868773)	192	40	4.25	+	9.41	1.62e-24	6.71e-22	21.1733
Major pathway of rRNA processing in the nucleolus and cytosol (R-HSA-6791226)	182	37	4.03	+	9.18	1.95e-22	6.07e-20	19.2168
Gene expression (Transcription) (R-HSA-74160)	1454	95	32.2	+	2.95	8.77e-21	2.43e-18	17.6144
rRNA modification in the nucleus and cytosol (R-HSA-6790901)	60	22	1.33	+	16.56	2.27e-18	5.65e-16	15.248
RNA Polymerase II Transcription (R-HSA-73857)	1319	77	29.21	+	2.64	2.55e-14	5.79e-12	11.2373
Cell Cycle (R-HSA-1640170)	648	50	14.35	+	3.48	1.2e-13	2.5e-11	10.6021
Transport of Mature Transcript to Cytoplasm (R-HSA-72202)	80	19	1.77	+	10.72	3.6e-13	6.91e-11	10.1605
Transport of Mature mRNA derived from an Intron-Containing Transcript (R-HSA-159236)	71	18	1.57	+	11.45	5.86e-13	1.04e-10	9.98297
Cell Cycle, Mitotic (R-HSA-69278)	517	42	11.45	+	3.67	2.69e-12	4.47e-10	9.34969
mRNA 3'-end processing (R-HSA-72187)	57	16	1.26	+	12.67	3.09e-12	4.81e-10	9.31785
RNA Polymerase II Transcription Termination (R-HSA-73856)	66	16	1.46	+	10.95	2.05e-11	3e-09	8.52288
Cellular response to heat stress (R-HSA-3371556)	88	17	1.95	+	8.72	1.08e-10	1.5e-08	7.82391
RMTs methylate histone arginines (R-HSA-3214858)	49	13	1.09	+	11.98	6.2e-10	8.13e-08	7.08991
Chromatin organization (R-HSA-4839726)	240	25	5.32	+	4.7	8.22e-10	9.76e-08	7.01055
Chromatin modifying enzymes (R-HSA-3247509)	240	25	5.32	+	4.7	8.22e-10	1.03e-07	6.98716
M Phase (R-HSA-68886)	375	31	8.31	+	3.73	1.48e-09	1.67e-07	6.77728
Late Phase of HIV Life Cycle (R-HSA-162599)	136	18	3.01	+	5.98	6.99e-09	7.58e-07	6.12033
Regulation of HSF1-mediated heat shock response (R-HSA-3371453)	68	13	1.51	+	8.63	1.93e-08	2e-06	5.69897
RAF activation (R-HSA-5673000)	33	10	0.73	+	13.68	2.09e-08	2.08e-06	5.68194
HIV Life Cycle (R-HSA-162587)	149	18	3.3	+	5.45	2.52e-08	2.42e-06	5.61618
RNA polymerase II transcribes snRNA genes (R-HSA-6807505)	74	13	1.64	+	7.93	4.67e-08	4.31e-06	5.36552
HCMV Late Events (R-HSA-9610379)	79	13	1.75	+	7.43	9.23e-08	7.93e-06	5.10073
DNA Repair (R-HSA-73894)	310	25	6.87	+	3.64	9.16e-08	8.16e-06	5.08831
tRNA processing in the nucleus (R-HSA-6784531)	55	11	1.22	+	9.03	1.61e-07	1.34e-05	4.8729
Mitotic Prophase (R-HSA-68875)	104	14	2.3	+	6.08	2.76e-07	2.22e-05	4.65365
Positive epigenetic regulation of rRNA expression (R-HSA-5250913)	73	12	1.62	+	7.42	2.92e-07	2.27e-05	4.64397
HDACs deacetylate histones (R-HSA-3214815)	60	11	1.33	+	8.28	3.48e-07	2.63e-05	4.58004
Metabolism of non-coding RNA (R-HSA-194441)	50	10	1.11	+	9.03	5.92e-07	4.21e-05	4.37572
snRNP Assembly (R-HSA-191859)	50	10	1.11	+	9.03	5.92e-07	4.34e-05	4.36251
NS1 Mediated Effects on Host Pathways (R-HSA-168276)	38	9	0.84	+	10.69	6.39e-07	4.42e-05	4.35458
TP53 Regulates Transcription of DNA Repair Genes (R-HSA-6796648)	65	11	1.44	+	7.64	7.07e-07	4.76e-05	4.32239
Epigenetic regulation of gene expression (R-HSA-212165)	115	14	2.55	+	5.5	8.31e-07	5.45e-05	4.2636
Signaling by RAF1 mutants (R-HSA-9656223)	40	9	0.89	+	10.16	9.27e-07	5.92e-05	4.22768
Disease (R-HSA-1643685)	1679	69	37.19	+	1.86	1.14e-06	7.11e-05	4.14813
SUMO E3 ligases SUMOylate target proteins (R-HSA-3108232)	157	16	3.48	+	4.6	1.22e-06	7.39e-05	4.13136
DNA Replication (R-HSA-69306)	159	16	3.52	+	4.54	1.42e-06	8.41e-05	4.0752
tRNA processing (R-HSA-72306)	104	13	2.3	+	5.64	1.57e-06	9.08e-05	4.04191
S Phase (R-HSA-69242)	161	16	3.57	+	4.49	1.65e-06	9.33e-05	4.03012
HIV Infection (R-HSA-162906)	227	19	5.03	+	3.78	1.95e-06	0.000103	3.98716
DNA strand elongation (R-HSA-69190)	32	8	0.71	+	11.29	1.91e-06	0.000104	3.98297
SUMOylation (R-HSA-2990846)	163	16	3.61	+	4.43	1.91e-06	0.000106	3.97469
Signaling by moderate kinase activity BRAF mutants (R-HSA-6802946)	45	9	1	+	9.03	2.18e-06	0.000107	3.97062
Signaling by RAS mutants (R-HSA-6802949)	45	9	1	+	9.03	2.18e-06	0.000109	3.96257
Paradoxical activation of RAF signaling by kinase inactive BRAF (R-HSA-6802955)	45	9	1	+	9.03	2.18e-06	0.000111	3.95468
Signaling downstream of RAS mutants (R-HSA-9649948)	45	9	1	+	9.03	2.18e-06	0.000113	3.94692
Formation of the beta-catenin:TCF transactivating complex (R-HSA-201722)	60	10	1.33	+	7.53	2.57e-06	0.000123	3.91009
RNA Polymerase II Transcription Elongation (R-HSA-75955)	61	10	1.35	+	7.4	2.93e-06	0.000135	3.86967
Formation of RNA Pol II elongation complex (R-HSA-112382)	61	10	1.35	+	7.4	2.93e-06	0.000138	3.86012
Formation of HIV elongation complex in the absence of HIV Tat (R-HSA-167152)	48	9	1.06	+	8.47	3.48e-06	0.000158	3.80134
Cellular responses to stress (R-HSA-2262752)	718	37	15.9	+	2.33	4.56e-06	0.000203	3.6925
Infectious disease (R-HSA-5663205)	895	43	19.82	+	2.17	4.72e-06	0.000207	3.68403
Apoptotic execution phase (R-HSA-75153)	51	9	1.13	+	7.97	5.4e-06	0.000232	3.63451
Cellular responses to stimuli (R-HSA-8953897)	732	37	16.21	+	2.28	6.24e-06	0.000259	3.5867
mRNA Splicing - Minor Pathway (R-HSA-72165)	52	9	1.15	+	7.81	6.22e-06	0.000263	3.58004
RNA Polymerase II Pre-transcription Events (R-HSA-674695)	84	11	1.86	+	5.91	6.66e-06	0.000272	3.56543
Transport of Mature mRNA Derived from an Intronless Transcript (R-HSA-159231)	39	8	0.86	+	9.26	6.85e-06	0.000275	3.56067
SUMOylation of chromatin organization proteins (R-HSA-4551638)	53	9	1.17	+	7.67	7.13e-06	0.000282	3.54975
Transport of Mature mRNAs Derived from Intronless Transcripts (R-HSA-159234)	40	8	0.89	+	9.03	8.06e-06	0.000314	3.50307
Gene Silencing by RNA (R-HSA-211000)	105	12	2.33	+	5.16	9.1e-06	0.000349	3.45717
HCMV Infection (R-HSA-9609646)	125	13	2.77	+	4.7	9.9e-06	0.000368	3.43415
SUMOylation of DNA damage response and repair proteins (R-HSA-3108214)	71	10	1.57	+	6.36	9.83e-06	0.000371	3.43063
Transcriptional regulation by small RNAs (R-HSA-5578749)	73	10	1.62	+	6.19	1.22e-05	0.000442	3.35458
SUMOylation of RNA binding proteins (R-HSA-4570464)	43	8	0.95	+	8.4	1.29e-05	0.000445	3.35164
Transcription of the HIV genome (R-HSA-167172)	73	10	1.62	+	6.19	1.22e-05	0.000449	3.34775
SUMOylation of DNA replication proteins (R-HSA-4615885)	43	8	0.95	+	8.4	1.29e-05	0.000451	3.34582
Generic Transcription Pathway (R-HSA-212436)	1197	51	26.51	+	1.92	1.28e-05	0.000455	3.34199
Nucleotide Excision Repair (R-HSA-5696398)	110	12	2.44	+	4.93	1.4e-05	0.000477	3.32148
ERCC6 (CSB) and EHMT2 (G9a) positively regulate rRNA expression (R-HSA-427389)	45	8	1	+	8.03	1.72e-05	0.00058	3.23657
SUMOylation of SUMOylation proteins (R-HSA-4085377)	32	7	0.71	+	9.88	1.81e-05	0.000593	3.22695
Transport of the SLBP independent Mature mRNA (R-HSA-159227)	32	7	0.71	+	9.88	1.81e-05	0.000601	3.22113
HIV Transcription Elongation (R-HSA-167169)	46	8	1.02	+	7.85	1.98e-05	0.000626	3.20343
Formation of HIV-1 elongation complex containing HIV-1 Tat (R-HSA-167200)	46	8	1.02	+	7.85	1.98e-05	0.000634	3.19791
Tat-mediated elongation of the HIV-1 transcript (R-HSA-167246)	46	8	1.02	+	7.85	1.98e-05	0.000642	3.19246
RNA Polymerase I Promoter Clearance (R-HSA-73854)	78	10	1.73	+	5.79	2.06e-05	0.000643	3.19179
Nuclear Pore Complex (NPC) Disassembly (R-HSA-3301854)	33	7	0.73	+	9.58	2.15e-05	0.000654	3.18442
Transport of the SLBP Dependant Mature mRNA (R-HSA-159230)	33	7	0.73	+	9.58	2.15e-05	0.000662	3.17914
RNA Polymerase I Transcription (R-HSA-73864)	79	10	1.75	+	5.72	2.28e-05	0.000685	3.16431
Signaling by BRAF and RAF1 fusions (R-HSA-6802952)	64	9	1.42	+	6.35	2.77e-05	0.000821	3.08566
Synthesis of DNA (R-HSA-69239)	119	12	2.64	+	4.55	2.87e-05	0.000841	3.0752
SUMOylation of ubiquitinylation proteins (R-HSA-3232142)	35	7	0.78	+	9.03	3e-05	0.000869	3.06098
Oncogenic MAPK signaling (R-HSA-6802957)	82	10	1.82	+	5.51	3.05e-05	0.000875	3.05799
HCMV Early Events (R-HSA-9609690)	101	11	2.24	+	4.92	3.22e-05	0.000912	3.04001
HIV elongation arrest and recovery (R-HSA-167287)	36	7	0.8	+	8.78	3.51e-05	0.000963	3.01637
Transcriptional Regulation by TP53 (R-HSA-3700989)	360	22	7.97	+	2.76	3.46e-05	0.00097	3.01323
Pausing and recovery of HIV elongation (R-HSA-167290)	36	7	0.8	+	8.78	3.51e-05	0.000974	3.01144
Glycolysis (R-HSA-70171)	67	9	1.48	+	6.07	3.83e-05	0.00103	2.98716
HSF1-dependent transactivation (R-HSA-3371571)	24	6	0.53	+	11.29	3.82e-05	0.00104	2.98297
Glucose metabolism (R-HSA-70326)	86	10	1.9	+	5.25	4.42e-05	0.00117	2.93181
Rap1 signalling (R-HSA-392517)	15	5	0.33	+	15.05	5.54e-05	0.00145	2.83863
HATs acetylate histones (R-HSA-3214847)	108	11	2.39	+	4.6	5.65e-05	0.00147	2.83268
ISG15 antiviral mechanism (R-HSA-1169408)	71	9	1.57	+	5.72	5.78e-05	0.00149	2.82681
Cell Cycle Checkpoints (R-HSA-69620)	271	18	6	+	3	6.56e-05	0.00165	2.78252
Viral Messenger RNA Synthesis (R-HSA-168325)	41	7	0.91	+	7.71	7.32e-05	0.00182	2.73993
Defective TPR may confer susceptibility towards thyroid papillary carcinoma (TPC) (R-HSA-5619107)	29	6	0.64	+	9.34	9.54e-05	0.00218	2.66154
Metabolism of proteins (R-HSA-392499)	1914	69	42.39	+	1.63	8.85e-05	0.00218	2.66154
Transport of Ribonucleoproteins into the Host Nucleus (R-HSA-168271)	29	6	0.64	+	9.34	9.54e-05	0.0022	2.65758
NEP/NS2 Interacts with the Cellular Export Machinery (R-HSA-168333)	29	6	0.64	+	9.34	9.54e-05	0.00222	2.65365
Regulation of Glucokinase by Glucokinase Regulatory Protein (R-HSA-170822)	29	6	0.64	+	9.34	9.54e-05	0.00224	2.64975
SHOC2 M1731 mutant abolishes MRAS complex function (R-HSA-9726840)	8	4	0.18	+	22.58	9.38e-05	0.00225	2.64782
UCH proteinases (R-HSA-5689603)	95	10	2.1	+	4.75	9.51e-05	0.00226	2.64589
Gain-of-function MRAS complexes activate RAF signaling (R-HSA-9726842)	8	4	0.18	+	22.58	9.38e-05	0.00227	2.64397
Signaling by MRAS-complex mutants (R-HSA-9660537)	8	4	0.18	+	22.58	9.38e-05	0.00229	2.64016
DNA Replication Pre-Initiation (R-HSA-69002)	116	11	2.57	+	4.28	0.000102	0.00232	2.63451
Export of Viral Ribonucleoproteins from Nucleus (R-HSA-168274)	30	6	0.66	+	9.03	0.000112	0.0025	2.60206
Transcription-Coupled Nucleotide Excision Repair (TC-NER) (R-HSA-6781827)	78	9	1.73	+	5.21	0.000112	0.00251	2.60033
Antiviral mechanism by IFN-stimulated genes (R-HSA-1169410)	79	9	1.75	+	5.14	0.000122	0.0027	2.56864
Nuclear import of Rev protein (R-HSA-180746)	31	6	0.69	+	8.74	0.000132	0.00285	2.54516
Vpr-mediated nuclear import of PICs (R-HSA-180910)	31	6	0.69	+	8.74	0.000132	0.00288	2.54061
RNA Polymerase I Transcription Initiation (R-HSA-73762)	46	7	1.02	+	6.87	0.00014	0.003	2.52288
Processing of Intronless Pre-mRNAs (R-HSA-77595)	19	5	0.42	+	11.88	0.000141	0.00301	2.52143
Rev-mediated nuclear export of HIV RNA (R-HSA-165054)	32	6	0.71	+	8.47	0.000154	0.00324	2.48945
Nuclear Envelope Breakdown (R-HSA-2980766)	47	7	1.04	+	6.72	0.000157	0.0033	2.48149
Gap-filling DNA repair synthesis and ligation in TC-NER (R-HSA-6782210)	64	8	1.42	+	5.64	0.000162	0.00338	2.47108
Formation of the HIV-1 Early Elongation Complex (R-HSA-167158)	33	6	0.73	+	8.21	0.000178	0.00361	2.44249
Formation of the Early Elongation Complex (R-HSA-113418)	33	6	0.73	+	8.21	0.000178	0.00364	2.4389
Activation of the pre-replicative complex (R-HSA-68962)	33	6	0.73	+	8.21	0.000178	0.00367	2.43533
CaMK IV-mediated phosphorylation of CREB (R-HSA-111932)	10	4	0.22	+	18.06	0.000183	0.00368	2.43415
Global Genome Nucleotide Excision Repair (GG-NER) (R-HSA-5696399)	84	9	1.86	+	4.84	0.000187	0.00373	2.42829
Pausing and recovery of Tat-mediated HIV elongation (R-HSA-167238)	34	6	0.75	+	7.97	0.000206	0.00398	2.40012
Tat-mediated HIV elongation arrest and recovery (R-HSA-167243)	34	6	0.75	+	7.97	0.000206	0.00401	2.39686
DNA Double-Strand Break Repair (R-HSA-5693532)	149	12	3.3	+	3.64	0.00021	0.00403	2.39469
Interactions of Vpr with host cellular proteins (R-HSA-176033)	34	6	0.75	+	7.97	0.000206	0.00404	2.39362
Interactions of Rev with host cellular proteins (R-HSA-177243)	34	6	0.75	+	7.97	0.000206	0.00407	2.39041
Interferon Signaling (R-HSA-913531)	197	14	4.36	+	3.21	0.000218	0.00416	2.38091
G2/M Checkpoints (R-HSA-69481)	150	12	3.32	+	3.61	0.000222	0.0042	2.37675
Calmodulin induced events (R-HSA-111933)	35	6	0.78	+	7.74	0.000237	0.0044	2.35655
CaM pathway (R-HSA-111997)	35	6	0.78	+	7.74	0.000237	0.00444	2.35262
Mitotic Prometaphase (R-HSA-68877)	199	14	4.41	+	3.18	0.000241	0.00444	2.35262
TCF dependent signaling in response to WNT (R-HSA-201681)	201	14	4.45	+	3.14	0.000265	0.00482	2.31695
Influenza Infection (R-HSA-168255)	153	12	3.39	+	3.54	0.000264	0.00483	2.31605
RUNX1 interacts with co-factors whose precise effect on RUNX1 targets is not known (R-HSA-8939243)	36	6	0.8	+	7.53	0.000271	0.0049	2.3098
Deubiquitination (R-HSA-5688426)	282	17	6.25	+	2.72	0.000307	0.00546	2.26281
Ca-dependent events (R-HSA-111996)	37	6	0.82	+	7.32	0.000309	0.00547	2.26201
Ub-specific processing proteases (R-HSA-5689880)	204	14	4.52	+	3.1	0.000305	0.00547	2.26201
Repression of WNT target genes (R-HSA-4641265)	12	4	0.27	+	15.05	0.000322	0.00561	2.25104
Unwinding of DNA (R-HSA-176974)	12	4	0.27	+	15.05	0.000322	0.00565	2.24795
Apoptosis induced DNA fragmentation (R-HSA-140342)	13	4	0.29	+	13.89	0.000414	0.00716	2.14509
Prolonged ERK activation events (R-HSA-169893)	14	4	0.31	+	12.9	0.000523	0.00863	2.06399
DAG and IP3 signaling (R-HSA-1489509)	41	6	0.91	+	6.61	0.000507	0.00865	2.06298
B-WICH complex positively regulates rRNA expression (R-HSA-5250924)	58	7	1.28	+	5.45	0.000504	0.00867	2.06198
Post NMDA receptor activation events (R-HSA-438064)	77	8	1.71	+	4.69	0.000512	0.00868	2.06148
Polymerase switching (R-HSA-69091)	14	4	0.31	+	12.9	0.000523	0.00869	2.06098
Leading Strand Synthesis (R-HSA-69109)	14	4	0.31	+	12.9	0.000523	0.00875	2.05799
Removal of the Flap Intermediate (R-HSA-69166)	14	4	0.31	+	12.9	0.000523	0.00881	2.05502
Condensation of Prophase Chromosomes (R-HSA-2299718)	42	6	0.93	+	6.45	0.000569	0.00933	2.03012
Insulin processing (R-HSA-264876)	27	5	0.6	+	8.36	0.00058	0.0094	2.02687
CREB1 phosphorylation through NMDA receptor-mediated activation of RAS signaling (R-HSA-442742)	27	5	0.6	+	8.36	0.00058	0.00946	2.02411
Recruitment and ATM-mediated phosphorylation of repair and signaling proteins at DNA double strand breaks (R-HSA-5693565)	60	7	1.33	+	5.27	0.000607	0.00977	2.01011
Processive synthesis on the lagging strand (R-HSA-69183)	15	4	0.33	+	12.04	0.000651	0.0104	1.98297
DNA Double Strand Break Response (R-HSA-5693606)	61	7	1.35	+	5.18	0.000664	0.0105	1.97881
Processing of Capped Intronless Pre-mRNA (R-HSA-75067)	28	5	0.62	+	8.06	0.000672	0.0106	1.97469
Post-translational protein modification (R-HSA-597592)	1396	51	30.92	+	1.65	0.000683	0.0107	1.97062
MAPK family signaling cascades (R-HSA-5683057)	308	17	6.82	+	2.49	0.000789	0.0123	1.91009
mRNA decay by 3' to 5' exoribonuclease (R-HSA-429958)	16	4	0.35	+	11.29	0.0008	0.0124	1.90658
Mitotic Anaphase (R-HSA-68882)	227	14	5.03	+	2.78	0.000827	0.0127	1.8962
Programmed Cell Death (R-HSA-5357801)	202	13	4.47	+	2.91	0.000871	0.0132	1.87943
Mitotic Metaphase and Anaphase (R-HSA-2555396)	228	14	5.05	+	2.77	0.000861	0.0132	1.87943
Regulation of MECP2 expression and activity (R-HSA-9022692)	30	5	0.66	+	7.53	0.000887	0.0134	1.8729
Dual incision in TC-NER (R-HSA-6782135)	65	7	1.44	+	4.86	0.000938	0.0141	1.85078
Tristetraprolin (TTP, ZFP36) binds and destabilizes mRNA (R-HSA-450513)	17	4	0.38	+	10.62	0.000972	0.0142	1.84771
Transcriptional regulation by RUNX1 (R-HSA-8878171)	204	13	4.52	+	2.88	0.000948	0.0142	1.84771
KSRP (KHSRP) binds and destabilizes mRNA (R-HSA-450604)	17	4	0.38	+	10.62	0.000972	0.0143	1.84466
Butyrate Response Factor 1 (BRF1) binds and destabilizes mRNA (R-HSA-450385)	17	4	0.38	+	10.62	0.000972	0.0144	1.84164
Meiosis (R-HSA-1500620)	86	8	1.9	+	4.2	0.001	0.0146	1.83565
Metalloprotease DUBs (R-HSA-5689901)	31	5	0.69	+	7.28	0.00101	0.0147	1.83268
ARMS-mediated activation (R-HSA-170984)	7	3	0.16	+	19.35	0.00108	0.0156	1.80688
Intracellular signaling by second messengers (R-HSA-9006925)	291	16	6.44	+	2.48	0.00116	0.0166	1.77989
PLC beta mediated events (R-HSA-112043)	49	6	1.09	+	5.53	0.00118	0.0168	1.77469
Regulation of TP53 Activity (R-HSA-5633007)	159	11	3.52	+	3.12	0.00124	0.0175	1.75696
Activation of NMDA receptors and postsynaptic events (R-HSA-442755)	90	8	1.99	+	4.01	0.00131	0.0185	1.73283
Ras activation upon Ca2+ influx through NMDA receptor (R-HSA-442982)	19	4	0.42	+	9.51	0.00139	0.0195	1.70997
Signaling by WNT (R-HSA-195721)	297	16	6.58	+	2.43	0.00141	0.0197	1.70553
Nonhomologous End-Joining (NHEJ) (R-HSA-5693571)	52	6	1.15	+	5.21	0.00156	0.0217	1.66354
Telomere Maintenance (R-HSA-157579)	93	8	2.06	+	3.88	0.00159	0.0219	1.65956
Lagging Strand Synthesis (R-HSA-69186)	20	4	0.44	+	9.03	0.00164	0.0223	1.6517
Signaling by high-kinase activity BRAF mutants (R-HSA-6802948)	35	5	0.78	+	6.45	0.00165	0.0223	1.6517
Formation of TC-NER Pre-Incision Complex (R-HSA-6781823)	53	6	1.17	+	5.11	0.00171	0.023	1.63827
G-protein mediated events (R-HSA-112040)	54	6	1.2	+	5.02	0.00187	0.025	1.60206
Unblocking of NMDA receptors, glutamate binding and activation (R-HSA-438066)	21	4	0.47	+	8.6	0.00192	0.0254	1.59517
Negative regulation of NMDA receptor-mediated neuronal transmission (R-HSA-9617324)	21	4	0.47	+	8.6	0.00192	0.0256	1.59176
Homology Directed Repair (R-HSA-5693538)	120	9	2.66	+	3.39	0.00202	0.0265	1.57675
Chromosome Maintenance (R-HSA-73886)	120	9	2.66	+	3.39	0.00202	0.0266	1.57512
Apoptotic cleavage of cellular proteins (R-HSA-111465)	37	5	0.82	+	6.1	0.00205	0.0267	1.57349
Gene and protein expression by JAK-STAT signaling after Interleukin-12 stimulation (R-HSA-8950505)	37	5	0.82	+	6.1	0.00205	0.0268	1.57187
Long-term potentiation (R-HSA-9620244)	22	4	0.49	+	8.21	0.00223	0.0286	1.54363
RNA Polymerase III Transcription Termination (R-HSA-73980)	22	4	0.49	+	8.21	0.00223	0.0288	1.54061
Assembly of the pre-replicative complex (R-HSA-68867)	99	8	2.19	+	3.65	0.0023	0.0291	1.53611
Mitotic G1 phase and G1/S transition (R-HSA-453279)	147	10	3.26	+	3.07	0.00229	0.0291	1.53611
Assembly of the ORC complex at the origin of replication (R-HSA-68616)	38	5	0.84	+	5.94	0.00228	0.0292	1.53462
Apoptosis (R-HSA-109581)	173	11	3.83	+	2.87	0.00232	0.0292	1.53462
MET activates RAP1 and RAC1 (R-HSA-8875555)	10	3	0.22	+	13.55	0.00246	0.0306	1.51428
G2/M DNA damage checkpoint (R-HSA-69473)	78	7	1.73	+	4.05	0.00247	0.0307	1.51286
Cohesin Loading onto Chromatin (R-HSA-2470946)	10	3	0.22	+	13.55	0.00246	0.0308	1.51145
MAP2K and MAPK activation (R-HSA-5674135)	39	5	0.86	+	5.79	0.00253	0.0312	1.50585
Abortive elongation of HIV-1 transcript in the absence of Tat (R-HSA-167242)	23	4	0.51	+	7.85	0.00257	0.0316	1.50031
Meiotic synapsis (R-HSA-1221632)	58	6	1.28	+	4.67	0.0026	0.0318	1.49757
RNA Polymerase III Transcription (R-HSA-74158)	40	5	0.89	+	5.64	0.0028	0.0339	1.4698
Regulation of PTEN gene transcription (R-HSA-8943724)	59	6	1.31	+	4.59	0.00281	0.0339	1.4698
RNA Polymerase III Abortive And Retractive Initiation (R-HSA-749476)	40	5	0.89	+	5.64	0.0028	0.034	1.46852
Signaling by TGFB family members (R-HSA-9006936)	103	8	2.28	+	3.51	0.00289	0.0346	1.46092
Senescence-Associated Secretory Phenotype (SASP) (R-HSA-2559582)	81	7	1.79	+	3.9	0.00301	0.0359	1.44491
Frs2-mediated activation (R-HSA-170968)	11	3	0.24	+	12.31	0.00308	0.0364	1.4389
Establishment of Sister Chromatid Cohesion (R-HSA-2468052)	11	3	0.24	+	12.31	0.00308	0.0366	1.43652
Formation of the cornified envelope (R-HSA-6809371)	129	9	2.86	+	3.15	0.00318	0.0374	1.42713
Degradation of beta-catenin by the destruction complex (R-HSA-195253)	82	7	1.82	+	3.85	0.00321	0.0375	1.42597
DNA Damage/Telomere Stress Induced Senescence (R-HSA-2559586)	61	6	1.35	+	4.44	0.00328	0.0382	1.41794
Negative regulation of MAPK pathway (R-HSA-5675221)	42	5	0.93	+	5.38	0.00339	0.0388	1.41117
Deactivation of the beta-catenin transactivating complex (R-HSA-3769402)	42	5	0.93	+	5.38	0.00339	0.0389	1.41005
Downregulation of TGF-beta receptor signaling (R-HSA-2173788)	25	4	0.55	+	7.22	0.00336	0.039	1.40894
Defective pyroptosis (R-HSA-9710421)	42	5	0.93	+	5.38	0.00339	0.0391	1.40782
Signaling by NTRKs (R-HSA-166520)	131	9	2.9	+	3.1	0.0035	0.0399	1.39903
Formation of Incision Complex in GG-NER (R-HSA-5696395)	43	5	0.95	+	5.25	0.00372	0.0421	1.37572
RNA Polymerase III Transcription Initiation From Type 2 Promoter (R-HSA-76066)	26	4	0.58	+	6.95	0.00382	0.0423	1.37366
Regulation of mRNA stability by proteins that bind AU-rich elements (R-HSA-450531)	85	7	1.88	+	3.72	0.00386	0.0424	1.37263
Cytokine Signaling in Immune system (R-HSA-1280215)	697	28	15.44	+	1.81	0.00379	0.0424	1.37263
Regulation of glycolysis by fructose 2,6-bisphosphate metabolism (R-HSA-9634600)	12	3	0.27	+	11.29	0.00379	0.0425	1.37161
Polymerase switching on the C-strand of the telomere (R-HSA-174411)	26	4	0.58	+	6.95	0.00382	0.0425	1.37161
Influenza Viral RNA Transcription and Replication (R-HSA-168273)	133	9	2.95	+	3.06	0.00385	0.0425	1.37161
Caspase-mediated cleavage of cytoskeletal proteins (R-HSA-264870)	12	3	0.27	+	11.29	0.00379	0.0427	1.36957
RNA Polymerase III Transcription Initiation From Type 1 Promoter (R-HSA-76061)	27	4	0.6	+	6.69	0.00431	0.0461	1.3363
ATF4 activates genes in response to endoplasmic reticulum stress (R-HSA-380994)	27	4	0.6	+	6.69	0.00431	0.0463	1.33442
RNA Pol II CTD phosphorylation and interaction with CE during HIV infection (R-HSA-167160)	27	4	0.6	+	6.69	0.00431	0.0465	1.33255
RNA Pol II CTD phosphorylation and interaction with CE (R-HSA-77075)	27	4	0.6	+	6.69	0.00431	0.0467	1.33068
Trafficking of AMPA receptors (R-HSA-399719)	27	4	0.6	+	6.69	0.00431	0.0469	1.32883
Glutamate binding, activation of AMPA receptors and synaptic plasticity (R-HSA-399721)	27	4	0.6	+	6.69	0.00431	0.0471	1.32698
Loss of Function of SMAD4 in Cancer (R-HSA-3304347)	3	2	0.07	+	30.1	0.00449	0.0474	1.32422
SMAD4 MH2 Domain Mutants in Cancer (R-HSA-3311021)	3	2	0.07	+	30.1	0.00449	0.0476	1.32239
SMAD2/3 MH2 Domain Mutants in Cancer (R-HSA-3315487)	3	2	0.07	+	30.1	0.00449	0.0478	1.32057
Mitotic Telophase/Cytokinesis (R-HSA-68884)	13	3	0.29	+	10.42	0.00459	0.0483	1.31605
Reproduction (R-HSA-1474165)	112	8	2.48	+	3.23	0.00465	0.0485	1.31426
Signaling by NTRK1 (TRKA) (R-HSA-187037)	112	8	2.48	+	3.23	0.00465	0.0487	1.31247
Cellular Senescence (R-HSA-2559583)	164	10	3.63	+	2.75	0.00477	0.0495	1.30539
Unclassified (UNCLASSIFIED)	10082	117	223.29	-	0.52	1.1e-23	3.92e-21	20.4067
GPCR ligand binding (R-HSA-500792)	463	0	10.25	-	< 0.01	6.52e-05	0.00166	2.77989
Class A/1 (Rhodopsin-like receptors) (R-HSA-373076)	331	0	7.33	-	< 0.01	0.00163	0.0224	1.64975
